# Supplementary material for: Assignment of unimodal probability distribution models for quantitative morphological phenotyping
Source: BMC Biol. 2022 Mar 31;20:81. doi: 10.1186/s12915-022-01283-6 (PMC8969357; doi:10.1186/s12915-022-01283-6)
Supplement: Supplementary file 1 — Additional file 1: Supplementary text. Supplementary Figure S1. Possible values of cellular features used in QMP. Supplementary Figure S2. Probability models for CalMorph measures. Supplementary Figure S3. Conversion of the CV to noise values. Supplementary Figure S4. Flowchart of the methodology for checking the modality of the CalMorph parameters. Supplementary Figure S5. An example of the effect of confounding factors on modality. Supplementary Figure S6. An example of the effect of outliers on modality. Supplementary Figure S7. Comparison of this study with our previous results. Supplementary Figure S8. Comparison of results between UNIMO and Box-Cox transformed methods. Supplementary Figure S9. Canonical correlation analysis used for extraction of 32 pairs of canonical variables. Supplementary Figure S10. Phenotypic similarity network of non-essential genes. Supplementary Figure S11. Enrichment of KEGG categories. Supplementary Figure S12. Morphological defects of autophagy mutants. Supplementary Figure S13. Multimodal CalMorph parameters. Supplementary Figure S14. Outlines of generalization of UNIMO. Supplementary Figure S15. An example of versatility of UNIMO. Supplementary Figure S16. Defining characteristics of the 130 functional groups. Supplementary Table S1. Selection of the probability distribution for each morphological parameter; non-negative (A), ratio (B), noise (C), and proportion (D) measures. Supplementary Table S2. Population level modality check for each morphological parameter; non-negative (A), ratio (B), noise (C), and proportion (D) measures. Supplementary Table S3. The best probability distribution and final modality for each morphological parameter; non-negative (A), ratio (B), noise (C), and proportion (D) measures. Supplementary Table S4. List of non-essential mutants. Supplementary Table S5. List of the representative GO terms enriched in each functional group. Supplementary Table S6. KEGG pathway enrichment (FDR = 0.05). Supplementary [file 12915_2022_1283_MOESM1_ESM.zip › Supplementary Table S4-9.xlsx]

## Sheet: Table S4
Supplementary Table S4. List of non-essential mutants.
Category (no. of ORF)	SGD ID	Systematic name		Standard name	Name description	Alias	Feature type	Qualifier	No. of significant parameters (FDR = 0.01)		Significant parameters (FDR = 0.01)
		Updated	Ohya et al. (2005)						UNIMO	Box-Cox	UNIMO	Box-Cox
Non-essential ORFs (4708)	S000000002	YAL002W	YAL002W	VPS8	Vacuolar Protein Sorting	CORVET complex membrane-binding subunit VPS8/FUN15/VPL8/VPT8	ORF	Verified	3	0	C127_A/C127_A1B/CCV105_A1B	NA
	S000002136	YAL004W	YAL004W	NA	NA	NA	ORF	Dubious	1	1	D145_C	D125_C
	S000000004	YAL005C	YAL005C	SSA1	Stress-Seventy subfamily A	Hsp70 family ATPase SSA1/YG100	ORF	Verified	22	4	A7-1_A1B/C104_A/C11-1_A/C12-1_A/C127_A/C127_A1B/D166_C/D17-1_C/A101_A1B/A101_C/A102_A1B/ACV120_C/ACV121_A1B/ACV121_C/A105/A108/A108_A1B/A109_C/A111/A112/A117/A118	C103_A/C104_A/C11-1_A/C12-1_A
	S000000005	YAL007C	YAL007C	ERP2	Emp24p/Erv25p Related Protein	NA	ORF	Verified	11	3	C127_A1B/D132_A1B/D152_A1B/D114_A1B/DCV114_A1B/DCV126_A1B/DCV152_A1B/A110/A110_A1B/A119/C125_A1B	A110/A119/D152_A1B
	S000000006	YAL008W	YAL008W	FUN14	Function Unknown Now	MCP3	ORF	Verified	0	0	NA	NA
	S000000007	YAL009W	YAL009W	SPO7	SPOrulation	Nem1-Spo7 phosphatase regulatory subunit SPO7	ORF	Verified	24	17	C103_A1B/C103_C/D103_C/D104_A1B/D125_C/D126_A1B/D128_C/D145_A1B/D145_C/D182_A/DCV128_C/DCV14-1_A/DCV14-2_C/DCV14-3_C/DCV145_C/DCV17-1_A/DCV173_A/DCV174_C/DCV176_A/DCV177_C/DCV179_A/DCV184_A1B/DCV188_A/C123_C	C101_C/C102_C/C103_A1B/C107_C/C11-1_C/C12-1_C/C128_C/D103_C/D104_A1B/D125_C/D126_A1B/D128_C/D152_C/D185_C/DCV103_C/DCV128_C/DCV145_C
	S000000008	YAL010C	YAL010C	MDM10	Mitochondrial Distribution and Morphology	FUN37	ORF	Verified	7	3	D103_C/D125_C/D128_C/D141_C/D145_C/D170_A1B/D148_C	D103_C/D125_C/D128_C
	S000000009	YAL011W	YAL011W	SWC3	SWr Complex	SWC1	ORF	Verified	19	8	C109_A1B/C109_C/C114_A1B/C114_C/C115_A/C115_A1B/C115_C/CCV101_A1B/CCV102_A1B/CCV103_A1B/CCV104_A1B/CCV109_C/CCV11-1_A1B/CCV112_A1B/CCV12-1_A1B/CCV128_A1B/DCV104_A1B/DCV126_A1B/A108	C104_A/C114_A1B/C115_A/C115_A1B/CCV101_A1B/CCV103_A1B/CCV104_A1B/CCV112_A1B
	S000000010	YAL012W	YAL012W	CYS3	CYStathionine gamma-lyase	CYI1/cystathionine gamma-lyase CYS3/FUN35/STR1	ORF	Verified	1	1	ACV101_A1B	C127_A1B
	S000000011	YAL013W	YAL013W	DEP1	Disability in regulation of Expression of genes involved in Phospholipid biosynthesis	FUN54/Rpd3L histone deacetylase complex subunit DEP1	ORF	Verified	5	3	C114_C/C115_A/C115_A1B/C115_C/CCV113_C	C115_A/C115_A1B/D104_A1B
	S000000012	YAL014C	YAL014C	SYN8	SYNtaxin	SLT2/syntaxin/UIP2	ORF	Verified	2	0	C127_A/C127_A1B	NA
	S000000013	YAL015C	YAL015C	NTG1	eNdonuclease Three-like Glycosylase	bifunctional N-glycosylase/AP lyase NTG1/FUN33/ogg2/SCR1	ORF	Verified	1	0	C116_C	NA
	S000000015	YAL017W	YAL017W	PSK1	Pas domain-containing Serine/threonine protein Kinase	FUN31/serine/threonine protein kinase PSK1	ORF	Verified	4	0	C127_A/C127_A1B/DCV17-1_A/A110_A1B	NA
	S000000016	YAL018C	YAL018C	LDS1	Lipid Droplets in Sporulation	NA	ORF	Verified	0	0	NA	NA
	S000000017	YAL019W	YAL019W	FUN30	Function Unknown Now	DNA-dependent ATPase FUN30	ORF	Verified	3	2	C127_A1B/C13_A/C115_A	C104_A/C115_A
	S000000018	YAL020C	YAL020C	ATS1	Alpha Tubulin Suppressor	FUN28/KTI13	ORF	Verified	12	6	C105_A1B/C114_C/C127_A/C127_A1B/C115_A/C115_A1B/C115_C/ACV120_A/ACV121_A/CCV104_A/CCV11-1_A/CCV12-1_A	C105_A1B/C115_A/C115_A1B/CCV11-1_A/CCV12-1_A/DCV161_A1B
	S000000019	YAL021C	YAL021C	CCR4	Carbon Catabolite Repression	CCR4-NOT core exoribonuclease subunit CCR4/FUN27/NUT21	ORF	Verified	108	41	C101_A1B/C101_C/C102_A1B/C102_C/C103_A/C103_A1B/C103_C/C104_A/C104_A1B/C104_C/C107_A1B/C107_C/C108_A1B/C108_C/C109_A1B/C11-1_A/C11-1_A1B/C11-1_C/C11-2_A1B/C11-2_C/C110_A1B/C110_C/C111_A1B/C111_C/C112_A1B/C112_C/C113_A1B/C113_C/C114_A1B/C114_C/C116_A1B/C116_C/C12-1_A/C12-1_A1B/C12-1_C/C12-2_A1B/C12-2_C/C128_A1B/C128_C/D102_A/D103_C/D104_A1B/D110_A1B/D117_A/D118_A1B/D119_C/D121_C/D125_C/D126_A1B/D1…	A101_A1B/C101_A1B/C101_C/C102_A1B/C102_C/C103_A/C103_A1B/C104_A/C104_C/C107_C/C11-1_A/C11-1_C/C11-2_C/C114_A1B/C12-1_A/C12-1_C/C12-2_A1B/C12-2_C/C128_C/CCV107_A1B/D102_A/D103_C/D104_A1B/D110_A1B/D117_A/D121_C/D125_C/D126_A1B/D127_A/D128_C/D132_A1B/D135_A/D139_C/D145_A1B/D152_C/D162_C/D163_C/D170_A1B/D185_C/DCV14-1_C/DCV179_C
	S000000020	YAL022C	YAL022C	FUN26	Function Unknown Now	nucleoside transmembrane transporter FUN26	ORF	Verified	21	1	A120_A/A121_A/A121_C/C127_A1B/ACV120_A/ACV121_A/ACV121_A1B/ACV122_A1B/ACV123_A1B/DCV17-1_A/A108/A108_A1B/A108_C/A109/A109_C/A113/A113_A/A113_A1B/A113_C/A117/A118	ACV122_A
	S000000021	YAL023C	YAL023C	PMT2	Protein O-MannosylTransferase	dolichyl-phosphate-mannose-protein mannosyltransferase PMT2/FUN25	ORF	Verified	27	3	A7-1_A/A7-1_A1B/A7-1_C/C127_A1B/A101_A/A101_A1B/A101_C/A102_A1B/A102_C/A103_A1B/ACV120_A/ACV121_A1B/ACV123_A1B/CCV113_A1B/CCV115_A1B/A105_A/A106/A106_A/A109/A111/A112/A114/A115/A118/D205/D207/D213	A106/A112/D213
	S000000022	YAL024C	YAL024C	LTE1	Low Temperature Essential	mitotic regulator LTE1/MSI2	ORF	Verified	11	6	C106_A1B/C114_C/D145_C/D152_C/C115_A/C115_A1B/C115_C/CCV115_A/CCV115_A1B/CCV13_C/C124	C106_A1B/C115_A/C115_A1B/C121/C127_A1B/D152_C
	S000000024	YAL026C	YAL026C	DRS2	Deficiency of Ribosomal Subunits	aminophospholipid-translocating P4-type ATPase DRS2/FUN38/SWA3	ORF	Verified	5	5	C103_A1B/C127_A1B/D104_A1B/D145_A1B/C115_A	C103_A1B/C110_A1B/C115_A/D104_A1B/D126_A1B
	S000000025	YAL027W	YAL027W	SAW1	Single-strand Annealing Weakened	DNA-binding protein SAW1	ORF	Verified	9	1	A121_A/C127_A1B/C127_C/ACV101_C/ACV120_A/ACV121_A1B/ACV121_C/CCV114_C/A108	CCV114_C
	S000000026	YAL028W	YAL028W	FRT2	Functionally Related to TCP1	HPH2	ORF	Verified	0	0	NA	NA
	S000000027	YAL029C	YAL029C	MYO4	MYOsin	FUN22/myosin 4/SHE1	ORF	Verified	1	0	CCV113_C	NA
	S000000028	YAL030W	YAL030W	SNC1	Suppressor of the Null allele of CAP	SNAP receptor SNC1	ORF	Verified	4	0	C127_A/C127_A1B/C127_C/A107_C	NA
	S000000029	YAL031C	YAL031C	GIP4	Glc7 Interacting Protein	FUN21/protein phosphatase regulator GIP4	ORF	Verified	0	0	NA	NA
	S000002134	YAL034C	YAL034C	FUN19	Function Unknown Now	NA	ORF	Verified	5	0	A121_A/A121_C/ACV121_A1B/A113_A1B/A113_C	NA
	S000000033	YAL035W	YAL035W	FUN12	Function Unknown Now	eIF5B/translation initiation factor eIF5B/yIF2	ORF	Verified	60	20	C104_A/C104_A1B/C104_C/C11-1_A/C11-1_A1B/C11-1_C/C112_C/C12-1_A/C12-1_A1B/C12-1_C/C128_C/C13_A/D102_A/D103_C/D117_A/D125_C/D127_A/D135_A/D14-1_A/D14-1_C/D14-2_C/D14-3_C/D141_C/D145_C/D17-1_A/D17-1_C/D170_C/D173_A/D173_C/D174_C/D176_A/D176_C/D177_C/D179_A/D179_C/D180_C/D188_A/D188_C/A9_C/C115_A/C115_A1B/C115_C/D105_A/D112_C/D148_A/D182_A/D182_C/D183_C/ACV101_A1B/CCV114_A1B/DCV14-1_A/DCV14-3_A1B/DC…	A9_C/C104_A/C104_C/C11-1_A/C115_A/C115_A1B/C12-1_A/C13_A1B/CCV114_A1B/CCV116_A1B/D102_A/D105_A/D125_C/D127_A/D135_A/D148_A/DCV173_A/DCV177_C/DCV179_C/DCV188_A
	S000000034	YAL036C	YAL036C	RBG1	RiBosome interacting Gtpase	FUN11/GTP-binding protein RBG1	ORF	Verified	2	0	C127_A1B/A113_A1B	NA
	S000000035	YAL037W	YAL037W	NA	NA	NA	ORF	Uncharacterized	6	0	C127_A1B/C127_C/CCV127_C/A108_C/A109_C/A118	NA
	S000000037	YAL039C	YAL039C	CYC3	CYtochrome C	CCHL/holocytochrome c synthase CYC3	ORF	Verified	12	17	C103_A/C103_C/C104_A/C109_C/C11-1_A/C11-2_C/C12-1_A/D155_A1B/D185_C/D186_C/ACV8-2_A1B/CCV117_C	A7-2_C/ACV7-2_A1B/ACV8-2_A1B/C101_C/C102_C/C103_A/C104_A/C107_C/C11-1_A/C11-1_C/C11-2_C/C12-1_A/C12-2_C/C128_C/D130_C/D185_C/DCV131_C
	S000000038	YAL040C	YAL040C	CLN3	CycLiN	cyclin CLN3/DAF1/FUN10/WHI1	ORF	Verified	13	5	C13_A1B/C13_C/C115_A/C115_A1B/C115_C/ACV8-2_A1B/ACV8-2_C/CCV103_A1B/CCV104_A1B/DCV15-1_A/DCV15-1_C/DCV15-3_A1B/DCV15-3_C	ACV8-2_C/C115_A/C13_A1B/C13_C/CCV103_A1B
	S000000040	YAL042W	YAL042W	ERV46	ER Vesicle	FUN9	ORF	Verified	9	0	A7-1_A1B/A7-1_C/A7-2_C/C127_A/A101_A1B/A101_C/A102_A1B/ACV7-2_C/DCV145_A1B	NA
	S000002138	YAL042C-A	YAL043C-A	NA	NA	YAL043C-A	ORF	Dubious	8	0	A7-1_A1B/A7-1_C/C127_A/C127_A1B/C127_C/A101_A1B/A108_C/A118	NA
	S000000042	YAL044C	YAL044C	GCV3	GlyCine cleaVage	glycine decarboxylase subunit H	ORF	Verified	4	3	A7-1_C/ACV123_A/A110_A1B/A119	A110/A119/C127_A1B
	S000000043	YAL045C	YAL045C	NA	NA	NA	ORF	Dubious	4	1	C109_A1B/A9_A1B/DCV197_C/DCV198_C	C127_A1B
	S000000044	YAL046C	YAL046C	BOL3	BolA-like protein	AIM1	ORF	Verified	13	0	A7-1_A1B/A7-1_C/C127_A/C127_A1B/C127_C/D17-1_A/D17-1_C/A101_A1B/A101_C/A102_A1B/A102_C/CCV109_A1B/A118	NA
	S000000045	YAL047C	YAL047C	SPC72	Spindle Pole Component	gamma-tubulin complex subunit SPC72/LDB4	ORF	Verified	146	68	A7-1_C/A7-2_A1B/A7-2_C/A8-2_C/C101_A1B/C101_C/C102_A1B/C102_C/C103_A/C103_A1B/C103_C/C104_A/C104_A1B/C104_C/C105_A1B/C105_C/C106_A1B/C106_C/C107_A1B/C107_C/C108_A1B/C108_C/C109_A1B/C109_C/C11-1_A/C11-1_A1B/C11-1_C/C11-2_A1B/C11-2_C/C110_A1B/C110_C/C111_A1B/C111_C/C112_A1B/C112_C/C113_A1B/C113_C/C114_A1B/C114_C/C12-1_A/C12-1_A1B/C12-1_C/C12-2_A1B/C12-2_C/C128_A1B/C128_C/D102_A/D104_A1B/D108_C/D109…	A7-2_A1B/C101_A1B/C101_C/C102_A1B/C102_C/C103_A/C103_A1B/C104_A/C104_C/C105_A1B/C106_A1B/C107_C/C109_C/C11-1_A/C11-1_C/C11-2_C/C110_A1B/C111_C/C114_A1B/C115_A/C115_A1B/C117_C/C118_C/C12-1_A/C12-1_C/C12-2_A1B/C12-2_C/C128_C/CCV103_A1B/CCV107_A1B/CCV110_A1B/D102_A/D107_A1B/D108_C/D109_C/D110_A1B/D114_A1B/D116_C/D117_A/D117_C/D121_C/D127_A/D130_C/D131_C/D132_A1B/D134_C/D135_A/D135_C/D137_C/D139_C/D1…
	S000000046	YAL048C	YAL048C	GEM1	GTPase EF-hand protein of Mitochondria	ERMES complex Ca(2+)-binding regulatory GTPase GEM1/GON1	ORF	Verified	22	6	D170_A1B/C115_A/C117_C/D107_A1B/ACV101_A1B/CCV104_A1B/CCV109_A1B/DCV107_A1B/DCV118_A1B/DCV126_A1B/DCV14-1_A/DCV14-3_A1B/DCV17-1_A/DCV173_A/DCV176_A/DCV188_A/DCV197_C/DCV198_C/A118/C123_C/C124_C/C125_C	C11-2_C/C115_A/CCV104_A1B/DCV175_A1B/DCV188_A/DCV197_C
	S000000047	YAL049C	YAL049C	AIM2	Altered Inheritance rate of Mitochondria	protein AIM2	ORF	Verified	0	0	NA	NA
	S000000048	YAL051W	YAL051W	OAF1	Oleate-Activated transcription Factor	oleate-activated transcription factor OAF1/YAF1	ORF	Verified	2	2	A110/A119	A110/A119
	S000000049	YAL053W	YAL053W	FLC2	FLavin Carrier	flavin adenine dinucleotide transporter FLC2/HUF2	ORF	Verified	8	4	C106_A1B/C114_A1B/C114_C/C13_A/D17-1_C/C115_A/C115_A1B/C115_C	C106_A1B/C114_A1B/C115_A/C115_A1B
	S000000050	YAL054C	YAL054C	ACS1	Acetyl CoA Synthetase	acetate--CoA ligase 1/FUN44	ORF	Verified	6	3	D102_A/D127_A/D14-2_C/D177_C/D197_C/D198_C	D127_A/D197_C/D198_C
	S000000051	YAL055W	YAL055W	PEX22	PEroXisome related	ubiquitin-protein transferase activating protein PEX22/YAF5	ORF	Verified	7	1	DCV17-2_C/A113/A113_A/A113_A1B/A113_C/C123_C/D205	DCV17-2_C
	S000000052	YAL056W	YAL056W	GPB2	NA	KRH1	ORF	Verified	10	2	C105_A1B/C105_C/C106_A1B/C106_C/C110_C/C111_A1B/D158_C/D159_C/CCV104_A1B/DCV17-1_A	C105_A1B/C106_A1B
	S000002139	YAL056C-A	YAL058C-A	NA	NA	YAL058C-A	ORF	Dubious	13	6	C109_A1B/C114_C/C13_A/C115_A/ACV121_A1B/CCV103_A1B/CCV128_A1B/DCV135_C/DCV14-3_C/DCV155_A/DCV173_A/DCV176_A/A118	CCV103_A1B/D117_A/D147_A/D202/D213/DCV135_C
	S000000054	YAL058W	YAL058W	CNE1	CalNExin and calreticulin homolog	calnexin/FUN48	ORF	Verified	1	8	C110_A1B	C103_A1B/C105_A1B/C106_A1B/C110_A1B/D104_A1B/D117_A/D126_A1B/D147_A
	S000000055	YAL059W	YAL059W	ECM1	ExtraCellular Mutant	NA	ORF	Verified	0	0	NA	NA
	S000000056	YAL060W	YAL060W	BDH1	Butanediol DeHydrogenase	BDH/(R,R)-butanediol dehydrogenase	ORF	Verified	2	0	CCV105_A1B/DCV17-2_C	NA
	S000000057	YAL061W	YAL061W	BDH2	NA	putative dehydrogenase BDH2	ORF	Uncharacterized	0	0	NA	NA
	S000000058	YAL062W	YAL062W	GDH3	Glutamate DeHydrogenase	FUN51/glutamate dehydrogenase (NADP(+)) GDH3	ORF	Verified	12	0	A120_A/A121_A/A121_C/ACV120_C/ACV123_A1B/A109_C/A113/A113_A/A113_A1B/A113_C/A117/A118	NA
	S000002140	YAL064C-A	YAL064C-A	TDA8	Topoisomerase I Damage Affected	YAL065C-A	ORF	Uncharacterized	0	0	NA	NA
	S000001817	YAL065C	YAL065C	NA	NA	NA	ORF	Uncharacterized	1	0	DCV184_A1B	NA
	S000000061	YAL066W	YAL066W	NA	NA	NA	ORF	Dubious	4	0	A7-1_A1B/D192_C/D193_C/ACV8-1_A1B	NA
	S000000062	YAL067C	YAL067C	SEO1	Suppressor of sulfoxyde EthiOnine resistance	putative permease SEO1	ORF	Verified	17	1	A120_A/A121_A/A121_C/A7-1_C/C127_A1B/C127_C/ACV120_A/ACV120_C/ACV121_C/CCV114_C/A108/A108_A1B/A108_C/A109_C/A112_C/A117/A118	ACV122_A
	S000002142	YAL068C	YAL068C	PAU8	seriPAUperin	seripauperin PAU8	ORF	Verified	1	0	C127_A1B	NA
	S000002129	YAR002C-A	YAR002C-A	ERP1	Emp24p/Erv25p Related Protein	NA	ORF	Verified	0	1	NA	C105_A1B
	S000000063	YAR002W	YAR002W	NUP60	NUclear Pore	FG-nucleoporin NUP60	ORF	Verified	2	0	D188_A/DCV17-1_A	NA
	S000000064	YAR003W	YAR003W	SWD1	Set1c, WD40 repeat protein	COMPASS subunit protein SWD1/CPS50/FUN16/SAF49	ORF	Verified	6	1	C126_A/C126_A1B/C126_C/C127_C/CCV126_A/C123_C	CCV126_A
	S000000069	YAR014C	YAR014C	BUD14	BUD site selection	protein phosphatase regulator BUD14	ORF	Verified	36	15	C101_C/C102_C/C107_C/C108_C/C109_A1B/C109_C/C11-2_C/C12-2_C/C126_A/C127_A1B/D109_C/D110_A1B/D132_A1B/D14-2_C/D152_A1B/D17-1_C/D185_C/D186_C/C117_C/C118_C/D107_A1B/D114_A1B/D147_A1B/CCV115_A/CCV115_A1B/A110/A119/C122/C124/C124_C/C125/C125_C/D207/D209/D214/D216	A110/A119/C107_C/C109_C/C11-2_C/C117_C/C118_C/C12-2_C/C125/D107_A1B/D110_A1B/D114_A1B/D118_A1B/D132_A1B/D216
	S000000070	YAR015W	YAR015W	ADE1	ADEnine requiring	phosphoribosylaminoimidazolesuccinocarboxamide synthase	ORF	Verified	3	1	C115_A/C115_A1B/C115_C	C115_A
	S000000071	YAR018C	YAR018C	KIN3	protein KINase	FUN52/NPK1/serine/threonine protein kinase KIN3	ORF	Verified	38	23	A7-2_A1B/C103_A/C107_C/C109_A1B/C11-1_A/C11-2_C/C12-1_A/C12-2_C/D102_A/D127_A/D185_C/D186_C/C117_C/C118_C/CCV11-1_A/CCV115_A1B/CCV115_C/CCV12-1_A/A108_C/A110/A112_C/A116/A119/C119/C122/C123/C124_C/C125/C125_A1B/C125_C/D199/D202/D207/D209/D210/D213/D214/D216	A110/A119/C103_A/C107_C/C109_C/C11-1_A/C117_C/C118_C/C119/C12-1_A/C122/C123/C125/CCV11-1_A/CCV12-1_A/D107_A1B/D127_A/D197_C/D202/D210/D213/D214/D216
	S000000073	YAR020C	YAR020C	PAU7	seriPAUperin family	seripauperin PAU7	ORF	Verified	27	2	A120_A/A121_A/A7-1_A1B/C127_A1B/C127_C/D14-1_A/D14-3_C/D179_A/A101_A1B/A102_A1B/A103_A1B/ACV120_A/ACV120_C/ACV121_A1B/ACV122_A1B/ACV122_C/ACV8-1_A/ACV8-2_A1B/DCV17-1_A/DCV191_A/A109_C/A111/A112/A113/A113_A/A113_A1B/A118	A103_A1B/ACV122_C
	S000000074	YAR023C	YAR023C	NA	NA	DUP240 family protein	ORF	Uncharacterized	7	0	A7-1_A/A7-1_C/D151_C/A101_C/A104_C/ACV120_A/A113_A	NA
	S000000075	YAR027W	YAR027W	UIP3	Ulp1 Interacting Protein	DUP240 family protein UIP3	ORF	Verified	1	0	ACV9_A1B	NA
	S000000076	YAR028W	YAR028W	NA	NA	DUP240 family protein	ORF	Uncharacterized	2	1	A7-1_C/ACV123_C	DCV144_C
	S000000077	YAR029W	YAR029W	NA	NA	DUP240 family protein	ORF	Uncharacterized	29	17	C101_A1B/C104_A/C104_A1B/C104_C/C109_A1B/C109_C/C13_A1B/C13_C/D108_C/D116_C/D130_C/D134_C/D143_C/D151_C/D154_A1B/D155_A1B/C115_A/C115_A1B/C115_C/D112_C/ACV102_C/CCV108_C/CCV112_C/CCV113_C/CCV114_A1B/CCV114_C/CCV116_C/CCV127_C/DCV185_C	C101_A1B/C104_A/C104_C/C11-1_C/C115_A/C115_A1B/C128_C/C13_A1B/C13_C/CCV114_C/D108_C/D116_C/D130_C/D134_C/D135_C/D154_A1B/D185_C
	S000001821	YAR030C	YAR030C	NA	NA	NA	ORF	Dubious	6	0	D179_A/D181_A1B/ACV101_A1B/ACV101_C/DCV197_C/DCV198_C	NA
	S000000078	YAR031W	YAR031W	PRM9	Pheromone-Regulated Membrane protein	pheromone-regulated DUP240 family protein PRM9	ORF	Verified	0	0	NA	NA
	S000000080	YAR035W	YAR035W	YAT1	NA	carnitine O-acetyltransferase YAT1	ORF	Verified	7	3	A7-1_A1B/C127_A/C127_A1B/C127_C/D169_A1B/D193_C/A101_A1B	C123/D169_A1B/DCV188_A
	S000000083	YAR047C	YAR047C	NA	NA	NA	ORF	Dubious	1	0	DCV183_C	NA
	S000000084	YAR050W	YAR050W	FLO1	FLOcculation	FLO2/FLO4/flocculin FLO1	ORF	Verified	0	0	NA	NA
	S000000097	YBL001C	YBL001C	ECM15	ExtraCellular Mutant	NA	ORF	Verified	0	0	NA	NA
	S000000098	YBL002W	YBL002W	HTB2	Histone h Two B	histone H2B	ORF	Verified	3	0	A7-1_A1B/A101_A1B/A101_C	NA
	S000000099	YBL003C	YBL003C	HTA2	Histone h Two A	H2A2/histone H2A	ORF	Verified	2	0	ACV8-1_A/ACV8-1_A1B	NA
	S000000101	YBL005W	YBL005W	PDR3	Pleiotropic Drug Resistance	AMY2/drug-responsive transcription factor PDR3/TPE2	ORF	Verified	1	1	C107_C	D197_C
	S000000102	YBL006C	YBL006C	LDB7	Low Dye Binding	RSC14	ORF	Verified	87	31	A7-2_A1B/A7-2_C/C101_A1B/C101_C/C102_A1B/C102_C/C103_A/C103_A1B/C103_C/C104_A/C104_A1B/C104_C/C107_A1B/C107_C/C108_A1B/C108_C/C109_A1B/C109_C/C11-1_A/C11-1_A1B/C11-1_C/C11-2_A1B/C11-2_C/C110_C/C112_A1B/C112_C/C113_A1B/C113_C/C12-1_A/C12-1_A1B/C12-1_C/C12-2_A1B/C12-2_C/C128_A1B/C128_C/D102_A/D104_A1B/D108_C/D116_C/D126_A1B/D127_A/D129_A1B/D130_C/D132_A1B/D134_C/D14-1_A/D14-1_C/D14-2_C/D14-3_A1B/D1…	A7-2_A1B/ACV8-2_A1B/ACV8-2_C/C101_A1B/C101_C/C102_A1B/C102_C/C103_A/C103_A1B/C104_A/C104_C/C107_C/C109_C/C11-1_A/C11-1_C/C11-2_C/C115_A1B/C12-1_A/C12-1_C/C12-2_A1B/C12-2_C/C128_C/D102_A/D104_A1B/D108_C/D116_C/D127_A/D130_C/D134_C/D157_C/D185_C
	S000000103	YBL007C	YBL007C	SLA1	Synthetic Lethal with ABP1	cytoskeletal protein-binding protein SLA1	ORF	Verified	29	13	A7-1_A1B/A7-2_A1B/C105_A1B/C109_A1B/C114_A1B/C114_C/C127_A1B/C13_C/D196_A1B/A102_A1B/A102_C/A103_A1B/A104_A1B/ACV123_A1B/ACV7-1_C/ACV7-2_A1B/ACV8-1_C/ACV8-2_A1B/CCV103_A1B/CCV11-1_A1B/CCV112_A1B/CCV12-1_A1B/CCV128_A1B/A108_A1B/A109_A1B/A109_C/A112_A1B/A112_C/A118	A102_C/A7-2_A1B/ACV7-2_A1B/ACV8-2_A1B/C105_A1B/C106_A1B/C109_C/C110_A1B/C114_A1B/C13_C/CCV103_A1B/CCV112_A1B/D196_A1B
	S000000104	YBL008W	YBL008W	HIR1	HIstone Regulation	NA	ORF	Verified	12	3	D14-1_A/D173_A/D176_A/D179_A/C117_C/C118_C/DCV152_A1B/DCV173_A/DCV176_A/DCV179_A/C125_C/D203	C117_C/C118_C/DCV173_A
	S000000105	YBL009W	YBL009W	ALK2	NA	protein kinase ALK2	ORF	Verified	0	0	NA	NA
	S000000106	YBL010C	YBL010C	LAA2	Large Adaptin Accessory	NA	ORF	Verified	10	3	C127_A/C127_A1B/C13_A/C115_A/ACV9_C/CCV127_A/CCV13_C/DCV154_C/DCV155_C/DCV17-3_A1B	C104_A/C115_A/D189_C
	S000000107	YBL011W	YBL011W	SCT1	Suppressor of Choline-Transport mutants	bifunctional glycerol-3-phosphate/glycerone-phosphate O-acyltransferase SCT1/GAT2	ORF	Verified	2	1	D17-1_C/DCV149_C	DCV149_C
	S000000108	YBL012C	YBL012C	NA	NA	NA	ORF	Dubious	6	5	C127_A1B/D135_C/D17-1_C/ACV104_A1B/CCV115_C/CCV118_A1B	D126_A1B/D130_C/D134_C/D135_C/D156_C
	S000000109	YBL013W	YBL013W	FMT1	Formyl-Methionyl-tRNA Transformylase	methionyl-tRNA formyltransferase	ORF	Verified	0	1	NA	C105_A1B
	S000000111	YBL015W	YBL015W	ACH1	Acetyl CoA Hydrolase	acetyl-CoA hydrolase	ORF	Verified	1	3	CCV13_A1B	C105_A1B/C110_A1B/CCV13_A1B
	S000000112	YBL016W	YBL016W	FUS3	cell FUSion	DAC2/mitogen-activated serine/threonine-protein kinase FUS3	ORF	Verified	60	27	C101_A1B/C101_C/C102_A1B/C102_C/C103_A/C103_A1B/C103_C/C107_A1B/C107_C/C11-1_A/C11-2_A1B/C11-2_C/C112_A1B/C112_C/C113_C/C114_C/C12-1_A/C12-2_C/C128_A1B/C128_C/D102_A/D104_A1B/D109_C/D116_C/D118_A1B/D121_C/D126_A1B/D127_A/D129_A1B/D134_C/D139_C/D142_A1B/D145_A1B/D154_A/D155_A/D185_C/D186_C/C115_A/C115_A1B/C115_C/C117_C/C118_C/ACV120_A/ACV120_C/ACV121_A/ACV121_C/ACV122_A/CCV115_A/CCV115_A1B/CCV115_…	C102_A1B/C102_C/C103_A/C103_A1B/C107_C/C11-1_A/C11-2_C/C114_A1B/C115_A/C115_A1B/C117_C/C118_C/C12-1_A/C12-2_C/C122/CCV115_C/CCV13_A1B/D102_A/D104_A1B/D121_C/D127_A/D131_C/D139_C/D145_A1B/D154_A/D185_C/DCV106_C
	S000000113	YBL017C	YBL017C	PEP1	carboxyPEPtidase Y-deficient	type I sorting receptor/VPS10/VPT1	ORF	Verified	4	0	ACV120_A/ACV120_C/ACV121_C/ACV122_C	NA
	S000000115	YBL019W	YBL019W	APN2	APurinic/apyrimidinic eNdonuclease	DNA-(apurinic or apyrimidinic site) lyase APN2/ETH1	ORF	Verified	0	0	NA	NA
	S000000117	YBL021C	YBL021C	HAP3	Heme Activator Protein	NA	ORF	Verified	12	13	C104_A/C104_A1B/C11-1_A1B/C127_A1B/C13_A/C115_A1B/CCV114_C/CCV115_A1B/DCV165_A1B/C120/D200/D211	A107/C101_A1B/C101_C/C104_A/C11-1_A/C11-1_C/C115_A/C12-1_A/C12-1_C/C120/C128_C/CCV114_C/D211
	S000000118	YBL022C	YBL022C	PIM1	Proteolysis In Mitochondria	ATP-dependent Lon protease PIM1/LON1	ORF	Verified	7	5	C106_A1B/C110_A1B/C127_A/A103_A1B/ACV8-1_C/CCV108_C/A107_C	C105_A1B/C106_A1B/C110_A1B/D144_C/D17-3_A1B
	S000000120	YBL024W	YBL024W	NCL1	NuCLear protein	TRM4/tRNA (cytosine-C5-)-methyltransferase	ORF	Verified	62	22	C101_A1B/C101_C/C102_C/C103_A/C103_A1B/C103_C/C104_A/C104_A1B/C104_C/C107_C/C108_C/C109_A1B/C109_C/C11-1_A/C11-1_A1B/C11-1_C/C11-2_C/C112_A1B/C112_C/C12-1_A/C12-1_A1B/C12-1_C/C12-2_C/C128_A1B/C128_C/D102_A/D103_C/D104_A1B/D117_A/D118_A1B/D125_C/D126_A1B/D127_A/D128_C/D129_A1B/D135_A/D14-1_A/D14-2_C/D14-3_C/D141_C/D142_A1B/D145_A1B/D145_C/D162_C/D163_C/D169_A1B/D169_C/D170_A1B/D170_C/D173_A/D174_C…	C101_C/C103_A/C103_A1B/C104_A/C109_C/C11-1_A/C11-1_C/C12-1_A/C12-1_C/C128_C/CCV13_A1B/D102_A/D103_C/D104_A1B/D125_C/D127_A/D128_C/D145_A1B/D162_C/D163_C/D170_A1B/DCV130_C
	S000000121	YBL025W	YBL025W	RRN10	Regulation of RNA polymerase I	NA	ORF	Verified	158	63	C101_A1B/C101_C/C102_A1B/C102_C/C103_A/C103_A1B/C103_C/C105_A1B/C107_A1B/C107_C/C11-1_A/C11-1_A1B/C11-1_C/C11-2_A1B/C111_A1B/C111_C/C112_A1B/C112_C/C113_A1B/C113_C/C114_A1B/C114_C/C12-1_A/C12-1_A1B/C12-1_C/C12-2_A1B/C128_A1B/C128_C/D102_A/D103_C/D104_A1B/D109_C/D110_A1B/D125_C/D127_A/D128_C/D129_A1B/D135_C/D136_A1B/D137_C/D14-1_A/D14-1_C/D14-2_C/D14-3_A1B/D14-3_C/D141_C/D142_A1B/D143_A1B/D145_A1B…	A102_C/A9_C/ACV9_C/C101_A1B/C102_A1B/C102_C/C103_A/C103_A1B/C105_A1B/C107_C/C11-1_A/C11-1_C/C114_A1B/C115_A/C115_A1B/C117_C/C118_C/C12-1_A/C12-1_C/C12-2_A1B/C128_C/CCV103_A1B/CCV107_C/CCV114_A1B/CCV114_C/CCV115_C/CCV116_A1B/CCV13_A1B/D102_A/D103_C/D105_A/D107_A1B/D110_A1B/D114_A1B/D125_C/D127_A/D128_C/D131_C/D135_C/D147_A/D147_A1B/D152_A1B/D169_A1B/D17-3_A1B/D173_C/D182_C/D185_C/D196_A1B/DCV119_C…
	S000000123	YBL027W	YBL027W	RPL19B	Ribosomal Protein of the Large subunit	eL19/L19B/L19e/L23B/ribosomal 60S subunit protein L19B/rpl5L/YL14	ORF	Verified	6	0	C127_A/C127_A1B/DCV143_C/DCV17-1_A/DCV197_C/DCV198_C	NA
	S000000124	YBL028C	YBL028C	NA	NA	NA	ORF	Verified	0	0	NA	NA
	S000000125	YBL029W	YBL029W	NA	NA	NA	ORF	Uncharacterized	4	1	ACV9_C/DCV17-1_A/A107_C/C125_C	C118_C
	S000000127	YBL031W	YBL031W	SHE1	Sensitivity to High Expression	NA	ORF	Verified	25	11	C13_C/D108_C/D130_C/D151_C/D154_A/D155_C/A9_C/C117_C/C118_C/D112_C/CCV101_A1B/CCV102_A1B/CCV103_A1B/CCV118_A1B/DCV104_A1B/DCV114_A1B/DCV126_A1B/A106/A110/C119/C121/D199/D200/D210/D211	A106/A9_C/ACV9_C/C105_A1B/C117_C/C118_C/C13_C/CCV103_A1B/D108_C/D130_C/D211
	S000000128	YBL032W	YBL032W	HEK2	HEterogeneous nuclear rnp K-like gene	KHD1	ORF	Verified	34	17	C101_C/C102_C/C103_A/C103_A1B/C103_C/C107_C/C108_C/C11-1_A/C11-2_C/C112_C/C113_C/C114_C/C12-1_A/C12-2_C/C128_C/D102_A/D104_A1B/D109_C/D127_A/D129_A1B/D144_C/D185_C/D186_C/C115_A/C115_A1B/C115_C/C117_C/C118_C/CCV107_A1B/CCV110_C/CCV114_A1B/CCV114_C/CCV116_C/C125_C	C103_A/C103_A1B/C107_C/C11-1_A/C11-2_C/C115_A/C115_A1B/C117_C/C118_C/C12-1_A/C12-2_C/CCV114_C/CCV115_C/D102_A/D127_A/D131_C/D185_C
	S000000129	YBL033C	YBL033C	RIB1	RIBoflavin biosynthesis	GTP cyclohydrolase II	ORF	Verified	4	0	CCV104_C/CCV11-1_C/CCV112_C/CCV127_C	NA
	S000000132	YBL036C	YBL036C	NA	NA	NA	ORF	Verified	3	0	DCV104_A1B/DCV118_A1B/DCV126_A1B	NA
	S000000133	YBL037W	YBL037W	APL3	clathrin Adaptor Protein complex Large chain	NA	ORF	Verified	3	3	DCV151_C/A113/A113_A	C13_C/DCV175_A1B/DCV178_A1B
	S000000134	YBL038W	YBL038W	MRPL16	Mitochondrial Ribosomal Protein, Large subunit	mitochondrial 54S ribosomal protein YmL47/RML16/uL16m/YmL47	ORF	Verified	3	0	ACV104_A1B/A113_A/A118	NA
	S000000135	YBL039C	YBL039C	URA7	URAcil requiring	CTP synthase URA7	ORF	Verified	31	6	C101_A1B/C101_C/C102_A1B/C102_C/C103_A/C103_A1B/C103_C/C107_C/C11-1_C/C11-2_C/C112_A1B/C112_C/C113_C/C12-1_A1B/C12-1_C/C12-2_C/C128_A1B/C128_C/D104_A1B/D116_C/D119_C/D129_A1B/D134_C/D137_C/D142_A1B/D145_A1B/D185_C/D186_C/ACV7-2_C/D200/D211	C102_A1B/C103_A/C103_A1B/C119/D116_C/D210
	S000000138	YBL042C	YBL042C	FUI1	5-FlUorourIdine resistance	uridine permease	ORF	Verified	1	0	DCV14-3_C	NA
	S000000139	YBL043W	YBL043W	ECM13	ExtraCellular Mutant	NA	ORF	Verified	0	0	NA	NA
	S000000140	YBL044W	YBL044W	NA	NA	NA	ORF	Uncharacterized	1	0	D194_C	NA
	S000000141	YBL045C	YBL045C	COR1	CORe protein of QH2 cytochrome c reductase	QCR1/ubiquinol--cytochrome-c reductase subunit COR1	ORF	Verified	10	1	C109_C/A103_A1B/CCV117_C/CCV118_C/CCV12-2_C/A109_C/A113_A/A118/C124_C/C125_C	C109_C
	S000000142	YBL046W	YBL046W	PSY4	Platinum SensitivitY	HSM6	ORF	Verified	0	0	NA	NA
	S000000143	YBL047C	YBL047C	EDE1	EH Domains and Endocytosis	BUD15	ORF	Verified	16	7	C103_A/C103_A1B/C103_C/C109_A1B/C109_C/C13_A/C13_A1B/C13_C/CCV103_A1B/CCV109_A1B/CCV11-1_A1B/CCV115_A/CCV115_A1B/CCV12-1_A1B/DCV173_A/DCV176_A	C103_A/C103_A1B/C109_C/C13_A1B/C13_C/CCV103_A1B/CCV13_A1B
	S000000144	YBL048W	YBL048W	RRT1	Regulator of rDNA Transcription	NA	ORF	Uncharacterized	1	0	CCV108_C	NA
	S000000145	YBL049W	YBL049W	MOH1	NA	NA	ORF	Verified	5	1	D14-1_A/D14-2_C/D179_A/D180_C/DCV139_C	DCV139_C
	S000000147	YBL051C	YBL051C	PIN4	Psi+ INducibility	MDT1	ORF	Verified	1	0	A113_C	NA
	S000000148	YBL052C	YBL052C	SAS3	Something About Silencing	histone acetyltransferase/KAT6	ORF	Verified	0	0	NA	NA
	S000000149	YBL053W	YBL053W	NA	NA	NA	ORF	Dubious	4	4	CCV103_A/CCV104_A/CCV11-1_A/CCV12-1_A	CCV103_A/CCV11-1_A/CCV12-1_A/D154_A1B
	S000000150	YBL054W	YBL054W	TOD6	Twin Of Dot6p	PBF1	ORF	Verified	9	3	C108_C/C11-2_C/C12-2_C/D102_A/D127_A/D14-2_C/D14-3_C/D180_C/DCV153_C	D102_A/D127_A/DCV153_C
	S000000151	YBL055C	YBL055C	NA	NA	3'-5'-exodeoxyribonuclease/Tat-D	ORF	Verified	6	1	C106_C/D125_C/D14-2_C/D14-3_C/D180_C/D112_C	DCV155_A
	S000000152	YBL056W	YBL056W	PTC3	Phosphatase Two C	type 2C protein phosphatase PTC3	ORF	Verified	0	0	NA	NA
	S000000153	YBL057C	YBL057C	PTH2	Peptidyl-Trna Hydrolase	aminoacyl-tRNA hydrolase	ORF	Verified	2	0	A113/A113_A	NA
	S000000154	YBL058W	YBL058W	SHP1	Suppressor of High-copy PP1	protein phosphatase regulator SHP1/UBX1	ORF	Verified	151	66	A7-2_A1B/A7-2_C/C101_A1B/C101_C/C102_A1B/C102_C/C103_A/C103_A1B/C103_C/C107_A1B/C107_C/C109_A1B/C11-1_A/C11-1_A1B/C11-1_C/C11-2_A1B/C11-2_C/C110_A1B/C110_C/C112_A1B/C112_C/C113_A1B/C113_C/C114_A1B/C114_C/C116_C/C12-1_A/C12-1_A1B/C12-1_C/C12-2_A1B/C12-2_C/C128_A1B/C128_C/C13_A/C13_A1B/C13_C/D102_A/D103_C/D104_A1B/D109_C/D116_C/D118_A1B/D119_C/D121_C/D125_C/D126_A1B/D127_A/D128_C/D129_A1B/D134_C/D1…	C101_A1B/C101_C/C102_A1B/C102_C/C103_A/C103_A1B/C107_C/C11-1_A/C11-1_C/C11-2_C/C110_A1B/C114_A1B/C115_A/C115_A1B/C12-1_A/C12-1_C/C12-2_A1B/C12-2_C/C128_C/C13_A1B/C13_C/CCV101_A1B/CCV103_A/CCV103_A1B/CCV104_A1B/CCV104_C/CCV107_A1B/CCV107_C/CCV112_A1B/CCV114_A1B/CCV114_C/CCV115_C/CCV116_A1B/CCV128_C/CCV13_A1B/D102_A/D103_C/D104_A1B/D109_C/D116_C/D118_A1B/D121_C/D125_C/D126_A1B/D127_A/D128_C/D131_C/…
	S000000155	YBL059W	YBL059W	IAI11	Interactor of AIm11	NA	ORF	Uncharacterized	0	0	NA	NA
	S000000156	YBL060W	YBL060W	YEL1	Yeast EFA6-Like	Arf family guanine nucleotide exchange factor YEL1	ORF	Verified	0	0	NA	NA
	S000000157	YBL061C	YBL061C	SKT5	NA	CAL2/CHS4/CSD4	ORF	Verified	24	20	C101_A1B/C104_A/C104_A1B/C104_C/C105_A1B/C105_C/C106_A1B/C11-1_A1B/C110_A1B/C110_C/C113_A1B/C12-1_A1B/C13_A/C13_A1B/C13_C/C115_A/C115_A1B/C115_C/ACV8-1_A1B/CCV112_A1B/CCV112_C/CCV113_C/CCV114_A1B/CCV128_C	C101_A1B/C101_C/C102_A1B/C102_C/C104_A/C104_C/C105_A1B/C106_A1B/C107_C/C11-1_A/C11-1_C/C11-2_C/C110_A1B/C115_A/C115_A1B/C12-1_C/C12-2_C/C13_A1B/C13_C/DCV196_A1B
	S000000158	YBL062W	YBL062W	NA	NA	NA	ORF	Dubious	20	12	C109_A1B/C13_A/C13_A1B/C13_C/D103_C/D125_C/D128_C/D141_C/D145_C/A103_A1B/C115_A/C115_A1B/C115_C/CCV103_A1B/CCV109_A1B/CCV112_A1B/CCV114_A1B/CCV116_A1B/CCV12-1_A1B/DCV152_A1B	A103_A1B/C115_A/C115_A1B/C13_A1B/C13_C/CCV103_A1B/CCV109_A1B/CCV112_A1B/CCV114_A1B/CCV116_A1B/CCV13_A1B/D125_C
	S000000159	YBL063W	YBL063W	KIP1	KInesin related Protein	CIN9	ORF	Verified	1	0	D103_C	NA
	S000000160	YBL064C	YBL064C	PRX1	PeroxiRedoXin	thioredoxin peroxidase PRX1	ORF	Verified	1	0	C13_A1B	NA
	S000000161	YBL065W	YBL065W	NA	NA	NA	ORF	Dubious	0	0	NA	NA
	S000000162	YBL066C	YBL066C	SEF1	Suppressor of Essential Function	NA	ORF	Verified	24	0	C101_C/C102_C/C103_A1B/C103_C/C107_C/C11-2_C/C112_C/C12-1_C/C12-2_C/C128_A1B/C128_C/D103_C/D104_A1B/D125_C/D14-2_C/D141_C/D170_A1B/D179_A/D185_C/D186_C/CCV110_C/CCV113_A1B/DCV107_A1B/DCV158_C	NA
	S000000163	YBL067C	YBL067C	UBP13	UBiquitin-specific Protease	ubiquitin-specific protease UBP13	ORF	Verified	1	0	DCV183_C	NA
	S000000164	YBL068W	YBL068W	PRS4	PhosphoRibosylpyrophosphate Synthetase	ribose phosphate diphosphokinase subunit PRS4	ORF	Verified	4	0	C114_C/C116_C/ACV102_C/CCV109_A1B	NA
	S000000165	YBL069W	YBL069W	AST1	ATPase STabilizing	NA	ORF	Verified	4	4	C109_A1B/D130_C/A9_C/C125_C	A9_C/C117_C/C118_C/D130_C
	S000000166	YBL070C	YBL070C	NA	NA	NA	ORF	Dubious	2	0	DCV17-1_A/DCV188_A	NA
	S000000167	YBL071C	YBL071C	NA	NA	NA	ORF	Uncharacterized	2	2	D139_C/A107_C	D121_C/D139_C
	S000000168	YBL072C	YBL072C	RPS8A	Ribosomal Protein of the Small subunit	eS8/ribosomal 40S subunit protein S8A/rp19/S14A/S8A/S8e/YS9	ORF	Verified	13	5	C13_A1B/D14-2_C/D145_C/D17-1_A/D173_A/D174_C/D176_A/D177_C/D197_C/A102_C/DCV179_A/A108_C/D203	A102_C/A108_C/A7-1_C/D104_A1B/D197_C
	S000000171	YBL075C	YBL075C	SSA3	Stress-Seventy subfamily A	Hsp70 family ATPase SSA3/YG106	ORF	Verified	10	3	D162_C/A102_C/CCV105_C/CCV106_C/CCV110_C/DCV135_C/DCV198_C/A110/D202/D213	A102_C/A108_C/A112_C
	S000000174	YBL078C	YBL078C	ATG8	AuTophaGy related	APG8/AUT7/CVT5/ubiquitin-like protein ATG8	ORF	Verified	1	1	C11-1_A	C11-1_A
	S000000175	YBL079W	YBL079W	NUP170	NUclear Pore	NLE3	ORF	Verified	69	27	C102_A1B/C102_C/C103_A/C103_A1B/C103_C/C107_A1B/C107_C/C11-2_C/C111_A1B/C111_C/C112_A1B/C112_C/C113_C/C114_A1B/C114_C/C116_C/C12-2_A1B/C12-2_C/C128_C/D103_C/D104_A1B/D108_C/D109_C/D116_C/D117_C/D119_C/D127_A/D128_C/D129_A1B/D130_C/D134_C/D135_C/D137_C/D14-2_C/D143_C/D144_C/D145_C/D152_C/D154_C/D155_C/D166_C/D167_C/D173_C/D174_C/D177_C/D185_C/D186_C/A102_A1B/C115_A/C115_A1B/C115_C/C117_C/C118_C/D1…	A102_A1B/C102_A1B/C103_A/C103_A1B/C107_C/C114_A1B/C115_A/C115_A1B/C117_C/C118_C/C12-2_A1B/C12-2_C/CCV115_C/D103_C/D108_C/D109_C/D116_C/D127_A/D128_C/D130_C/D131_C/D134_C/D135_C/D137_C/D144_C/D152_C/D185_C
	S000000176	YBL080C	YBL080C	PET112	PETite colonies	glutamyl-tRNA(Gln) amidotransferase subunit PET112	ORF	Verified	4	1	ACV121_A1B/A113/A113_A/A113_A1B	A7-1_A1B
	S000000177	YBL081W	YBL081W	NA	NA	NA	ORF	Uncharacterized	8	6	C103_A/C103_A1B/C11-1_A/C12-1_A/C128_A1B/D102_A/D127_A/ACV121_A1B	C103_A/C11-1_A/C12-1_A/D102_A/D127_A/D197_C
	S000000178	YBL082C	YBL082C	ALG3	Asparagine Linked Glycosylation	dolichyl-P-Man:Man(5)GlcNAc(2)-PP-dolichol alpha-1,3-mannosyltransferase/RHK1	ORF	Verified	2	0	CCV13_A1B/A113_C	NA
	S000000179	YBL083C	YBL083C	NA	NA	NA	ORF	Dubious	4	2	C109_A1B/C13_A1B/CCV114_A1B/CCV116_A1B	CCV114_A1B/CCV116_A1B
	S000000181	YBL085W	YBL085W	BOI1	Bem1 (One) Interacting protein	BOB1/GIN7	ORF	Verified	9	6	C13_A/D14-1_A/D14-3_C/D173_A/D176_A/D179_A/D196_C/CCV104_A1B/A118	A102_C/A109_C/A7-1_C/ACV101_C/CCV104_A1B/CCV128_C
	S000000182	YBL086C	YBL086C	NA	NA	NA	ORF	Uncharacterized	1	0	C123_C	NA
	S000000183	YBL087C	YBL087C	RPL23A	Ribosomal Protein of the Large subunit	L14/L17aA/L23A/ribosomal 60S subunit protein L23A/uL14/YL32	ORF	Verified	6	3	A7-2_A1B/C109_C/D112_C/CCV113_C/DCV173_A/DCV176_A	A7-2_A1B/A9_C/DCV173_A
	S000000184	YBL088C	YBL088C	TEL1	TELomere maintenance	DNA-binding protein kinase TEL1	ORF	Verified	12	6	C107_C/C11-2_C/C12-2_C/C13_C/A9_A1B/A9_C/C117_C/C118_C/CCV126_C/DCV126_A1B/DCV173_A/DCV176_A	A9_C/ACV9_C/C105_A1B/C117_C/C118_C/C13_C
	S000000185	YBL089W	YBL089W	AVT5	Amino acid Vacuolar Transport	amino acid transporter	ORF	Verified	42	13	C101_C/C102_C/C104_A/C107_C/C108_C/C11-1_A/C11-2_C/C12-1_A/C12-2_C/D102_A/D109_C/D119_C/D127_A/D137_C/D14-1_A/D14-2_C/D14-3_C/D153_C/D17-1_A/D173_A/D174_C/D176_A/D177_C/D179_A/D180_C/D185_C/D186_C/C115_A/C115_A1B/C115_C/C117_C/D105_A/D150_C/D182_A/ACV101_A/CCV105_A1B/CCV110_A1B/CCV113_A1B/DCV103_C/DCV128_C/DCV173_A/D203	C104_A/C11-1_A/C115_A/C115_A1B/C117_C/C118_C/CCV110_A1B/D102_A/D127_A/D131_C/DCV103_C/DCV128_C/DCV173_A
	S000000186	YBL090W	YBL090W	MRP21	Mitochondrial Ribosomal Protein	bS21m/mitochondrial 37S ribosomal protein MRP21/MRP50	ORF	Verified	1	1	CCV13_A1B	CCV13_A1B
	S000000187	YBL091C	YBL091C	MAP2	Methionine AminoPeptidase	methionine aminopeptidase	ORF	Verified	2	0	C103_A1B/CCV13_A1B	NA
	S000007228	YBL091C-A	YBL091C-A	SCS22	Suppressor of Choline Sensitivity	phospholipid metabolism-regulating protein SCS22	ORF	Verified	3	0	DCV184_A1B/A107_C/A113_A1B	NA
	S000000189	YBL093C	YBL093C	ROX3	Regulation by OXygen	MED19/NUT3/RMR1/SSN7/SSX2	ORF	Verified	3	0	ACV8-2_A1B/D204/D207	NA
	S000000190	YBL094C	YBL094C	NA	NA	NA	ORF	Dubious	197	86	A7-1_A/A7-1_A1B/A7-1_C/A8-1_A/A8-1_A1B/A8-1_C/C101_A1B/C101_C/C102_A1B/C102_C/C103_A/C103_A1B/C103_C/C104_A/C104_A1B/C104_C/C107_C/C108_A1B/C108_C/C109_A1B/C109_C/C11-1_A/C11-1_A1B/C11-1_C/C11-2_C/C110_C/C112_A1B/C112_C/C113_C/C114_A1B/C114_C/C116_A1B/C116_C/C12-1_A/C12-1_A1B/C12-1_C/C12-2_C/C128_A1B/C128_C/C13_A/C13_A1B/C13_C/D102_A/D103_C/D104_A1B/D108_C/D109_C/D110_A1B/D116_C/D117_A/D117_C/D11…	A103_A1B/ACV7-2_A1B/ACV8-2_A1B/C101_A1B/C101_C/C102_A1B/C102_C/C103_A/C103_A1B/C104_A/C104_C/C107_C/C109_C/C11-1_A/C11-1_C/C11-2_C/C114_A1B/C115_A/C117_A1B/C117_C/C118_A1B/C118_C/C12-1_A/C12-1_C/C12-2_C/C120/C124_A1B/C128_C/C13_A1B/C13_C/CCV101_A1B/CCV103_A1B/CCV104_A1B/CCV104_C/CCV107_A1B/CCV107_C/CCV109_A1B/CCV11-1_A/CCV11-2_A1B/CCV110_A1B/CCV112_A1B/CCV114_A1B/CCV115_C/CCV116_A1B/CCV12-1_A/CCV…
	S000000191	YBL095W	YBL095W	MRX3	Mitochondrial oRganization of gene eXpression (MIOREX)	NA	ORF	Uncharacterized	6	6	C109_C/A103_C/A9_C/CCV112_C/CCV128_C/D205	A7-2_A1B/A9_C/ACV9_C/C104_A/C109_C/C12-1_A
	S000000192	YBL096C	YBL096C	NA	NA	NA	ORF	Dubious	4	0	DCV15-1_C/DCV15-3_C/DCV152_C/DCV193_A1B	NA
	S000000194	YBL098W	YBL098W	BNA4	Biosynthesis of Nicotinic Acid	kynurenine 3-monooxygenase	ORF	Verified	6	3	CCV101_A1B/CCV102_A1B/CCV108_A1B/CCV109_A1B/CCV11-2_A1B/A119	A110/A119/CCV101_A1B
	S000000195	YBL099W	YBL099W	ATP1	ATP synthase	F1F0 ATP synthase subunit alpha	ORF	Verified	4	2	CCV114_C/DCV134_C/DCV154_A1B/D199	C120/DCV134_C
	S000000196	YBL100C	YBL100C	NA	NA	NA	ORF	Dubious	39	7	D154_A/D155_A/A103_A1B/D105_A/D182_A/ACV101_A1B/CCV104_A/CCV108_C/CCV11-1_C/CCV11-2_C/CCV117_A1B/CCV117_C/CCV118_A1B/CCV118_C/CCV12-1_A/CCV12-1_C/CCV12-2_C/CCV128_C/A105/A107/A108/A110/A111/A112/A113/A113_A/A118/C119/C120/C122/C124/C124_C/C125_C/D199/D200/D202/D210/D211/D213	A107/C120/CCV103_A/CCV11-1_A/D105_A/D154_A/D211
	S000000197	YBL101C	YBL101C	ECM21	ExtraCellular Mutant	ART2	ORF	Verified	0	0	NA	NA
	S000000198	YBL102W	YBL102W	SFT2	Suppressor of sed Five Ts	NA	ORF	Verified	0	3	NA	A101_C/A7-2_C/A9_C
	S000000199	YBL103C	YBL103C	RTG3	ReTroGrade regulation	NA	ORF	Verified	10	4	D14-1_A/D179_A/C115_A1B/D112_C/CCV109_A1B/CCV13_A1B/DCV126_A1B/DCV14-1_A/DCV173_A/DCV176_A	C115_A/C115_A1B/D117_C/DCV173_A
	S000000202	YBL106C	YBL106C	SRO77	Suppressor of rho3	putative Rab GTPase-binding protein SRO77/SNI2/SOP2	ORF	Verified	6	5	C114_C/C13_A1B/C115_A/C115_A1B/C115_C/CCV127_A	C104_A/C115_A/C115_A1B/C13_A1B/CCV115_C
	S000000203	YBL107C	YBL107C	MIX23	Mitochondrial Intermembrane space CX(n)C motif protein	MIC23	ORF	Verified	2	1	DCV197_C/DCV198_C	C127_A1B
	S000000205	YBR001C	YBR001C	NTH2	Neutral TreHalase	alpha,alpha-trehalase NTH2	ORF	Verified	2	0	D14-1_A/D179_A	NA
	S000000207	YBR003W	YBR003W	COQ1	COenzyme Q	trans-hexaprenyltranstransferase	ORF	Verified	0	0	NA	NA
	S000000209	YBR005W	YBR005W	RCR1	Resistance to Congo Red	SSH6	ORF	Verified	29	2	D14-1_A/D14-3_A1B/D173_A/D175_A1B/D176_A/D178_A1B/D179_A/D181_A1B/D188_A/D188_C/D189_C/D190_A1B/CCV101_A1B/CCV103_A1B/CCV11-1_A1B/CCV112_A1B/CCV128_A1B/DCV104_A1B/DCV118_A1B/DCV126_A1B/DCV129_A1B/DCV142_A1B/DCV143_C/DCV148_A1B/C125_A1B/D201/D208/D212/D215	CCV101_A1B/CCV103_A1B
	S000000210	YBR006W	YBR006W	UGA2	Utilization of GAba	succinate-semialdehyde dehydrogenase (NAD(P)(+))/UGA5	ORF	Verified	2	1	D180_C/DCV143_A1B	C127_A1B
	S000000211	YBR007C	YBR007C	DSF2	Deletion Suppressor of mptFive/pufFive mutation	NA	ORF	Verified	0	0	NA	NA
	S000000212	YBR008C	YBR008C	FLR1	FLuconazole Resistance	NA	ORF	Verified	1	0	C13_A	NA
	S000000213	YBR009C	YBR009C	HHF1	Histone H Four	histone H4	ORF	Verified	4	1	ACV121_A/DCV173_A/C125_A1B/C125_C	C114_A1B
	S000000214	YBR010W	YBR010W	HHT1	Histone H Three	BUR5/histone H3/SIN2	ORF	Verified	4	1	C122/C124_C/C125_A1B/C125_C	C122
	S000000216	YBR012C	YBR012C	NA	NA	NA	ORF	Dubious	0	0	NA	NA
	S000000217	YBR013C	YBR013C	NA	NA	NA	ORF	Uncharacterized	1	0	C125_C	NA
	S000000218	YBR014C	YBR014C	GRX7	GlutaRedoXin	glutathione-disulfide reductase GRX7	ORF	Verified	0	0	NA	NA
	S000000219	YBR015C	YBR015C	MNN2	MaNNosyltransferase	alpha-1,2-mannosyltransferase MNN2/CRV4/LDB8/TTP1	ORF	Verified	17	10	C109_A1B/C114_A1B/C115_A1B/C115_C/CCV103_A/CCV104_A/CCV109_A1B/CCV11-1_A/CCV112_A1B/CCV114_A1B/CCV116_A1B/CCV12-1_A/CCV12-1_A1B/CCV128_A1B/CCV13_A1B/C124_C/C125_C	C115_A1B/C125_A1B/CCV103_A/CCV109_A1B/CCV11-1_A/CCV112_A1B/CCV114_A1B/CCV116_A1B/CCV12-1_A/CCV13_A1B
	S000000220	YBR016W	YBR016W	NA	NA	NA	ORF	Verified	0	0	NA	NA
	S000000222	YBR018C	YBR018C	GAL7	GALactose metabolism	UDP-glucose:hexose-1-phosphate uridylyltransferase	ORF	Verified	2	0	D188_A/DCV155_A1B	NA
	S000000223	YBR019C	YBR019C	GAL10	GALactose metabolism	bifunctional UDP-glucose 4-epimerase/aldose 1-epimerase	ORF	Verified	0	0	NA	NA
	S000000224	YBR020W	YBR020W	GAL1	GALactose metabolism	galactokinase	ORF	Verified	0	0	NA	NA
	S000000225	YBR021W	YBR021W	FUR4	5-FlUoRouridine sensitivity	uracil permease	ORF	Verified	15	7	C114_A1B/C114_C/C127_A1B/C13_A/D154_A/D165_A1B/D194_A/C115_A/C115_A1B/C115_C/CCV103_A1B/CCV115_A/CCV116_A1B/DCV17-1_A/C125_C	C114_A1B/C115_A/C115_A1B/CCV103_A1B/CCV115_C/D154_A/DCV172_A1B
	S000000226	YBR022W	YBR022W	POA1	Phosphatase Of ADP-ribose 1"-phosphate	ADP-ribose 1''-phosphate phosphatase	ORF	Verified	0	0	NA	NA
	S000000227	YBR023C	YBR023C	CHS3	CHitin Synthase-related	CAL1/chitin synthase CHS3/CSD2/DIT101/KTI2	ORF	Verified	18	12	C104_A1B/C104_C/C105_C/C13_A/C13_A1B/C13_C/C115_A/C115_A1B/C115_C/CCV105_A1B/CCV112_C/CCV114_C/CCV116_C/A112/A118/C120/C123/C125	A107/C104_A/C104_C/C11-1_C/C115_A/C115_A1B/C120/C123/C13_A1B/C13_C/CCV114_C/CCV13_A1B
	S000000228	YBR024W	YBR024W	SCO2	Suppressor of Cytochrome Oxidase deficiency	putative thioredoxin peroxidase SCO2	ORF	Verified	2	1	DCV185_C/DCV186_C	D157_C
	S000000229	YBR025C	YBR025C	OLA1	Obg-Like ATPase	Obg-like ATPase	ORF	Verified	7	2	D170_A1B/A103_A1B/A9_A1B/CCV105_A1B/CCV113_A1B/A113_A1B/C123_C	C106_A1B/CCV110_A1B
	S000000230	YBR026C	YBR026C	ETR1	2-Enoyl Thioester Reductase	enoyl-[acyl-carrier-protein] reductase/MRF1/MRF1'	ORF	Verified	0	0	NA	NA
	S000000231	YBR027C	YBR027C	NA	NA	NA	ORF	Uncharacterized	0	0	NA	NA
	S000000232	YBR028C	YBR028C	YPK3	NA	putative protein kinase YPK3	ORF	Verified	6	1	CCV103_A1B/CCV104_A1B/CCV11-1_A1B/CCV12-1_A1B/CCV13_A1B/C125_C	DCV155_A
	S000000234	YBR030W	YBR030W	RKM3	Ribosomal lysine (K) Methyltransferase	protein-lysine N-methyltransferase	ORF	Verified	3	2	D125_C/D143_C/D112_C	D108_C/D130_C
	S000000235	YBR031W	YBR031W	RPL4A	Ribosomal Protein of the Large subunit	L2A/L4/L4A/ribosomal 60S subunit protein L4A/rp2/uL4/YL2	ORF	Verified	1	1	D135_C	D135_C
	S000000236	YBR032W	YBR032W	NA	NA	NA	ORF	Uncharacterized	0	0	NA	NA
	S000000237	YBR033W	YBR033W	EDS1	Expression Dependent on Slt2	NA	ORF	Uncharacterized	0	0	NA	NA
	S000000238	YBR034C	YBR034C	HMT1	HnRNP MethylTransferase	HCP1/ODP1/protein-arginine omega-N methyltransferase HMT1/RMT1	ORF	Verified	0	0	NA	NA
	S000000239	YBR035C	YBR035C	PDX3	PyriDoXine auxotrophy	pyridoxamine-phosphate oxidase PDX3	ORF	Verified	1	0	D182_A	NA
	S000000240	YBR036C	YBR036C	CSG2	Calcium Sensitive Growth	CLS2/mannosylinositol phosphorylceramide synthase regulatory subunit	ORF	Verified	1	0	DCV198_C	NA
	S000000241	YBR037C	YBR037C	SCO1	Suppressor of Cytochrome Oxidase deficiency	Cu-binding protein SCO1/PET161	ORF	Verified	18	3	D154_C/CCV103_C/CCV104_A/CCV104_C/CCV11-1_A/CCV11-1_C/CCV112_C/CCV116_C/CCV117_C/CCV118_C/CCV12-1_A/CCV12-1_C/CCV128_C/DCV127_A/C119/C122/D199/D210	CCV103_A/CCV11-1_A/D116_C
	S000000244	YBR040W	YBR040W	FIG1	Factor-Induced Gene	NA	ORF	Verified	5	3	C106_A1B/C110_A1B/CCV105_A1B/CCV106_A1B/DCV145_A1B	C106_A1B/C110_A1B/CCV110_A1B
	S000000245	YBR041W	YBR041W	FAT1	FATty acid transporter	long-chain fatty acid transporter FAT1	ORF	Verified	1	0	DCV183_C	NA
	S000000246	YBR042C	YBR042C	CST26	Chromosome STability	PSI1/putative acyltransferase	ORF	Verified	0	0	NA	NA
	S000000247	YBR043C	YBR043C	QDR3	QuiniDine Resistance	AQR2	ORF	Verified	0	0	NA	NA
	S000000248	YBR044C	YBR044C	TCM62	TriCarboxylic acid cycle Mutant	NA	ORF	Verified	5	0	D103_C/D125_C/D128_C/D141_C/D145_C	NA
	S000000249	YBR045C	YBR045C	GIP1	Glc7-Interacting Protein	protein phosphatase regulator GIP1	ORF	Verified	0	0	NA	NA
	S000000250	YBR046C	YBR046C	ZTA1	ZeTA-crystallin	NADPH:quinone reductase	ORF	Verified	0	0	NA	NA
	S000000251	YBR047W	YBR047W	FMP23	Found in Mitochondrial Proteome	NA	ORF	Uncharacterized	0	1	NA	DCV188_A
	S000000252	YBR048W	YBR048W	RPS11B	Ribosomal Protein of the Small subunit	ribosomal 40S subunit protein S11B/rp41B/S11B/S17/S18B/uS17/YS12	ORF	Verified	30	7	C101_C/C102_C/C103_C/C104_A1B/C11-1_C/C112_C/C113_C/C12-1_C/C128_A1B/C128_C/C13_A/C13_A1B/D102_A/D103_C/D104_A1B/D118_A1B/D125_C/D126_A1B/D128_C/D141_C/D145_A1B/D145_C/D185_C/D186_C/D105_A/DCV108_C/DCV112_C/DCV116_C/DCV130_C/DCV134_C	A101_A1B/C13_A1B/D102_A/D125_C/DCV112_C/DCV130_C/DCV134_C
	S000000254	YBR050C	YBR050C	REG2	REsistance to Glucose repression	protein phosphatase regulator REG2	ORF	Verified	2	0	DCV152_C/C125_A1B	NA
	S000000255	YBR051W	YBR051W	NA	NA	NA	ORF	Dubious	2	0	CCV127_C/CCV13_A1B	NA
	S000000256	YBR052C	YBR052C	RFS1	Rad55 (Fifty-five) Suppressor	flavodoxin-like fold family protein	ORF	Verified	0	0	NA	NA
	S000000257	YBR053C	YBR053C	NA	NA	NA	ORF	Uncharacterized	0	1	NA	A101_C
	S000000258	YBR054W	YBR054W	YRO2	NA	NA	ORF	Verified	1	0	A107_C	NA
	S000000260	YBR056W	YBR056W	MRX18	Mitochondrial oRganization of gene eXpression (MIOREX)	17-beta-hydroxysteroid dehydrogenase-like protein	ORF	Verified	1	1	CCV13_A1B	CCV13_A1B
	S000000261	YBR057C	YBR057C	MUM2	MUddled Meiosis	SPOT8	ORF	Verified	3	1	C109_C/D199/D211	D211
	S000000262	YBR058C	YBR058C	UBP14	UBiquitin-specific Protease	GID6/ubiquitin-specific protease UBP14	ORF	Verified	0	0	NA	NA
	S000000263	YBR059C	YBR059C	AKL1	Ark family Kinase-Like protein	serine/threonine protein kinase AKL1	ORF	Verified	0	0	NA	NA
	S000000265	YBR061C	YBR061C	TRM7	Transfer RNA Methyltransferase	tRNA methyltransferase TRM7	ORF	Verified	2	1	C115_A/C115_A1B	C115_A
	S000000266	YBR062C	YBR062C	NA	NA	NA	ORF	Uncharacterized	1	0	CCV13_C	NA
	S000000267	YBR063C	YBR063C	NA	NA	NA	ORF	Uncharacterized	0	0	NA	NA
	S000000268	YBR064W	YBR064W	NA	NA	NA	ORF	Dubious	0	0	NA	NA
	S000000269	YBR065C	YBR065C	ECM2	ExtraCellular Mutant	SLT11	ORF	Verified	0	1	NA	D147_A
	S000000270	YBR066C	YBR066C	NRG2	Negative Regulator of Glucose-controlled genes	NA	ORF	Verified	0	0	NA	NA
	S000000271	YBR067C	YBR067C	TIP1	Temperature shock-Inducible Protein	putative lipase	ORF	Verified	2	0	CCV113_C/A113_C	NA
	S000000272	YBR068C	YBR068C	BAP2	Branched-chain Amino acid Permease	branched-chain amino acid permease BAP2	ORF	Verified	0	0	NA	NA
	S000000273	YBR069C	YBR069C	TAT1	Tyrosine and tryptophan Amino acid Transporter	amino acid transporter TAT1/TAP1/VAP1	ORF	Verified	9	4	C103_C/C126_A/C126_A1B/C126_C/D108_C/D117_C/D135_C/D147_C/D148_C	D108_C/D117_C/D135_C/D147_C
	S000000275	YBR071W	YBR071W	NA	NA	NA	ORF	Verified	1	0	DCV14-3_C	NA
	S000000276	YBR072W	YBR072W	HSP26	Heat Shock Protein	chaperone protein HSP26	ORF	Verified	1	4	A107_C	D14-1_A/D14-1_C/D173_A/D176_A
	S000000277	YBR073W	YBR073W	RDH54	RaD54 Homolog	DNA-dependent ATPase RDH54/TID1	ORF	Verified	0	1	NA	DCV198_C
	S000000280	YBR076W	YBR076W	ECM8	ExtraCellular Mutant	NA	ORF	Verified	1	1	DCV145_C	DCV145_C
	S000000281	YBR077C	YBR077C	SLM4	Synthetic Lethal with Mss4	EGO3/GSE1/NIR1	ORF	Verified	0	0	NA	NA
	S000000282	YBR078W	YBR078W	ECM33	ExtraCellular Mutant	NA	ORF	Verified	37	11	C105_A1B/C105_C/C106_A1B/C106_C/C110_C/C111_A1B/C111_C/C128_A1B/C128_C/D132_A1B/D139_C/D14-1_A/D14-1_C/D14-2_C/D14-3_C/D144_C/D158_C/D159_C/D173_A/D176_A/D179_A/D179_C/CCV103_A1B/CCV104_A1B/CCV105_A1B/CCV106_A1B/CCV11-1_A1B/CCV111_A1B/CCV12-1_A1B/DCV102_A/DCV127_A/DCV130_C/DCV14-2_C/DCV151_C/DCV197_C/C124_C/C125_C	A101_A1B/A101_C/A7-2_A1B/A9_C/C105_A1B/C106_A1B/D123_C/D131_C/D139_C/D144_C/D153_C
	S000000285	YBR081C	YBR081C	SPT7	SuPpressor of Ty's	GIT2/SAGA histone acetyltransferase complex subunit SPT7	ORF	Verified	90	38	A7-2_A1B/A8-1_A/A8-2_A1B/A8-2_C/C102_A1B/C103_A/C103_A1B/C105_A1B/C105_C/C106_C/C107_A1B/C107_C/C11-2_A1B/C111_A1B/C111_C/C113_A1B/C113_C/C114_A1B/C114_C/C116_C/C12-2_A1B/C12-2_C/C128_A1B/D102_A/D104_A1B/D121_C/D125_C/D126_A1B/D127_A/D139_C/D141_C/D145_C/D146_C/D151_C/D154_A1B/D154_C/D155_C/D158_C/D185_C/D186_C/C115_A/C115_A1B/C115_C/C117_A1B/C117_C/C118_A1B/C118_C/D112_C/ACV8-1_A1B/CCV101_A1B/CC…	C102_A1B/C103_A/C103_A1B/C105_A1B/C106_A1B/C107_C/C111_C/C114_A1B/C115_A/C115_A1B/C117_A1B/C117_C/C118_A1B/C118_C/C119/C12-2_A1B/C122/C125_A1B/CCV101_A1B/CCV103_A/CCV103_A1B/CCV112_A1B/CCV114_C/CCV115_C/CCV116_A1B/CCV12-1_A/CCV13_A1B/D102_A/D121_C/D125_C/D127_A/D139_C/D210/D211/DCV112_C/DCV130_C/DCV134_C/DCV145_A1B
	S000000286	YBR082C	YBR082C	UBC4	UBiquitin-Conjugating	E2 ubiquitin-conjugating protein UBC4	ORF	Verified	87	16	A7-2_A1B/C101_A1B/C102_A1B/C108_A1B/C109_A1B/C11-2_A1B/C111_A1B/C12-2_A1B/D127_A/D14-1_A/D14-1_C/D14-3_A1B/D14-3_C/D161_A1B/D165_A1B/D17-1_A/D173_A/D173_C/D175_A1B/D176_A/D176_C/D178_A1B/D179_A/D179_C/D188_A/D188_C/A102_C/A103_A1B/A9_A1B/D183_C/ACV121_A/ACV7-1_C/ACV8-1_A1B/ACV8-1_C/CCV101_A1B/CCV101_C/CCV102_A1B/CCV102_C/CCV103_A/CCV103_A1B/CCV103_C/CCV104_A/CCV104_A1B/CCV104_C/CCV108_A1B/CCV11-1…	A102_C/A112_C/C105_A1B/C118_A1B/CCV101_A1B/CCV103_A/CCV103_A1B/CCV104_A1B/CCV11-1_A/CCV112_A1B/CCV12-1_A/D127_A/DCV128_C/DCV130_C/DCV141_C/DCV173_A
	S000000287	YBR083W	YBR083W	TEC1	Transposon Enhancement Control	ROC1	ORF	Verified	2	3	D116_C/D134_C	D116_C/D130_C/D134_C
	S000002156	YBR084C-A	YBR084C-A	RPL19A	Ribosomal Protein of the Large subunit	eL19/L19A/L19e/L23A/ribosomal 60S subunit protein L19A/rpl5L/YL14	ORF	Verified	7	11	C109_C/D104_A1B/D129_A1B/D142_A1B/DCV173_A/DCV176_A/A113_C	C101_A1B/C101_C/C102_A1B/C103_A1B/C11-2_C/C128_C/D104_A1B/D126_A1B/D134_C/D185_C/DCV196_A1B
	S000000288	YBR084W	YBR084W	MIS1	MItochondrial C1-tetrahydrofolate Synthase	trifunctional formate-tetrahydrofolate ligase/methenyltetrahydrofolate cyclohydrolase/methylenetetrahydrofolate dehydrogenase MIS1	ORF	Verified	1	0	C126_A1B	NA
	S000000289	YBR085W	YBR085W	AAC3	ADP/ATP Carrier	ADP/ATP carrier protein AAC3/ANC3	ORF	Verified	134	49	A120_C/A7-2_A1B/A7-2_C/A8-2_A1B/A8-2_C/C101_A1B/C101_C/C102_A1B/C102_C/C103_A/C103_A1B/C103_C/C104_A/C104_A1B/C104_C/C105_A1B/C105_C/C106_A1B/C106_C/C107_A1B/C107_C/C108_A1B/C108_C/C109_A1B/C109_C/C11-1_A/C11-1_A1B/C11-1_C/C11-2_A1B/C11-2_C/C110_A1B/C111_A1B/C111_C/C112_A1B/C112_C/C113_A1B/C113_C/C114_C/C12-1_A/C12-1_A1B/C12-1_C/C12-2_A1B/C12-2_C/C128_A1B/C128_C/D102_A/D104_A1B/D108_C/D109_C/D110…	A7-2_A1B/C101_A1B/C101_C/C102_A1B/C102_C/C103_A/C103_A1B/C104_A/C104_C/C105_A1B/C106_A1B/C107_C/C109_C/C11-1_A/C11-1_C/C11-2_C/C110_A1B/C111_C/C115_A/C115_A1B/C12-1_A/C12-1_C/C12-2_A1B/C12-2_C/C128_C/CCV107_A1B/CCV110_A1B/D102_A/D104_A1B/D108_C/D109_C/D110_A1B/D116_C/D117_C/D121_C/D126_A1B/D127_A/D130_C/D131_C/D132_A1B/D134_C/D135_C/D139_C/D145_A1B/D179_A/D185_C/DCV161_A1B/DCV17-2_C/DCV177_C
	S000000294	YBR090C	YBR090C	NA	NA	NA	ORF	Uncharacterized	1	0	A107_C	NA
	S000000296	YBR092C	YBR092C	PHO3	PHOsphate metabolism	acid phosphatase PHO3/phoC	ORF	Verified	27	8	CCV101_A1B/CCV101_C/CCV102_A1B/CCV102_C/CCV103_A/CCV103_A1B/CCV103_C/CCV104_A1B/CCV11-1_A1B/CCV11-1_C/CCV11-2_C/CCV112_A1B/CCV112_C/CCV12-1_A1B/CCV12-1_C/CCV128_A1B/CCV128_C/DCV104_A1B/DCV108_C/DCV126_A1B/DCV15-1_A/DCV177_C/DCV181_A1B/DCV183_C/DCV185_C/DCV186_C/D205	CCV101_A1B/CCV103_A/CCV103_A1B/CCV104_A1B/CCV107_C/CCV112_A1B/CCV128_C/DCV181_A1B
	S000000297	YBR093C	YBR093C	PHO5	PHOsphate metabolism	acid phosphatase PHO5/phoE	ORF	Verified	20	17	C104_A1B/C108_C/C109_A1B/C109_C/C11-1_A1B/C114_A1B/C114_C/C116_C/D104_A1B/D118_A1B/D145_A1B/C115_A/CCV109_C/CCV11-2_A1B/CCV117_A1B/CCV118_A1B/CCV12-2_A1B/DCV173_A/DCV176_A/C124_A1B	ACV7-2_A1B/C101_C/C103_A1B/C104_C/C11-2_C/C114_A1B/C115_A/C124_A1B/CCV11-2_A1B/CCV12-2_A1B/D103_C/D104_A1B/D118_A1B/D126_A1B/D128_C/D145_A1B/DCV155_A
	S000000298	YBR094W	YBR094W	PBY1	P-BodY associated protein	putative tubulin tyrosine ligase	ORF	Verified	11	1	CCV101_A1B/CCV101_C/CCV103_C/CCV108_A1B/CCV11-1_C/CCV11-2_A1B/CCV112_C/CCV128_C/DCV15-3_C/DCV185_C/DCV186_C	CCV101_A1B
	S000000299	YBR095C	YBR095C	RXT2	NA	RAF60	ORF	Verified	5	2	C114_C/C115_A/C115_A1B/C115_C/ACV104_C	C115_A/C115_A1B
	S000000301	YBR097W	YBR097W	VPS15	Vacuolar Protein Sorting	GRD8/ubiquitin-binding serine/threonine protein kinase VPS15/VAC4/VPL19/VPS40/VPT15	ORF	Verified	24	16	C105_A1B/C106_A1B/C109_A1B/C110_A1B/C114_A1B/C13_A/D132_A1B/D14-1_C/D179_C/A9_C/C115_A/C115_A1B/C115_C/D105_A/CCV104_A1B/CCV126_A1B/DCV14-2_C/DCV147_A/DCV158_C/DCV159_C/DCV17-2_C/DCV180_C/DCV197_C/C123_C	A9_C/ACV101_C/C105_A1B/C106_A1B/C110_A1B/C114_A1B/C115_A/C115_A1B/C13_A1B/CCV110_A1B/D104_A1B/D105_A/D107_A1B/D117_A/D147_A/DCV117_A
	S000000303	YBR099C	YBR099C	NA	NA	NA	ORF	Dubious	9	4	C117_A1B/C118_A1B/D183_C/CCV110_A1B/CCV113_A1B/CCV115_C/DCV126_A1B/DCV183_C/C125_A1B	C117_A1B/C118_A1B/CCV110_A1B/CCV115_C
	S000000305	YBR101C	YBR101C	FES1	Factor Exchange for Ssa1p	NA	ORF	Verified	60	10	A121_A1B/A121_C/A7-2_A1B/A8-1_C/A8-2_A1B/C104_C/C106_A1B/C110_A1B/C114_A1B/C114_C/C13_A/D110_A1B/D132_A1B/D14-1_A/D14-1_C/D14-2_C/D14-3_A1B/D14-3_C/D152_A1B/D173_A/D173_C/D174_C/D176_A/D176_C/D177_C/D179_A/D179_C/D180_C/D181_A1B/D194_A/D196_A1B/D196_C/A102_A1B/A102_C/A104_A1B/C115_A/C115_A1B/C115_C/ACV7-1_A1B/ACV7-1_C/ACV7-2_A1B/ACV8-1_C/ACV8-2_A1B/CCV13_A1B/A107_A1B/A108/A108_A1B/A110_A1B/A110_C…	A102_C/A104_C/A108_C/A109_C/A112_C/A7-1_C/ACV7-2_C/ACV8-2_A1B/C115_A/C125_A1B
	S000000307	YBR103W	YBR103W	SIF2	Sir4p-Interacting Factor	EMB1	ORF	Verified	4	0	CCV115_A/CCV115_A1B/A118/D205	NA
	S000000308	YBR104W	YBR104W	YMC2	Yeast Mitochondrial Carrier	organic acid transporter	ORF	Verified	0	0	NA	NA
	S000000309	YBR105C	YBR105C	VID24	Vacuolar Import and Degradation	GID4/glucose-induced degradation complex subunit VID24	ORF	Verified	2	0	C113_C/CCV113_C	NA
	S000000310	YBR106W	YBR106W	SND3	SRP-iNDependent targeting	PHO88	ORF	Verified	113	47	A7-2_A1B/C101_A1B/C101_C/C102_A1B/C102_C/C103_A/C103_A1B/C103_C/C104_A/C104_A1B/C104_C/C107_A1B/C107_C/C108_A1B/C108_C/C109_A1B/C109_C/C11-1_A/C11-1_A1B/C11-1_C/C11-2_A1B/C11-2_C/C110_A1B/C111_A1B/C111_C/C112_A1B/C112_C/C113_A1B/C113_C/C12-1_A/C12-1_A1B/C12-1_C/C12-2_A1B/C12-2_C/C128_A1B/C128_C/C13_A/D102_A/D104_A1B/D108_C/D109_C/D110_A1B/D116_C/D117_A/D117_C/D121_C/D125_C/D126_A1B/D127_A/D129_A1…	A7-2_A1B/C101_A1B/C101_C/C102_A1B/C102_C/C103_A/C103_A1B/C104_A/C104_C/C107_C/C109_C/C11-1_A/C11-1_C/C11-2_C/C111_C/C12-1_A/C12-1_C/C12-2_A1B/C12-2_C/C128_C/C13_A1B/CCV103_A1B/CCV104_A1B/CCV112_A1B/CCV13_A1B/D102_A/D104_A1B/D108_C/D110_A1B/D116_C/D117_A/D117_C/D121_C/D126_A1B/D127_A/D130_C/D132_A1B/D134_C/D135_A/D135_C/D139_C/D145_A1B/D185_C/DCV103_C/DCV106_C/DCV145_A1B/DCV17-2_C
	S000000311	YBR107C	YBR107C	IML3	Increased Minichromosome Loss	MCM19	ORF	Verified	4	0	C127_A/C127_A1B/A113/A113_A	NA
	S000000312	YBR108W	YBR108W	AIM3	Altered Inheritance rate of Mitochondria	NA	ORF	Verified	0	0	NA	NA
	S000000315	YBR111C	YBR111C	YSA1	NA	ADP-ribose diphosphatase/RMA2	ORF	Verified	4	2	C127_A/C13_A/C13_A1B/D203	C13_A1B/C13_C
	S000000316	YBR112C	YBR112C	CYC8	CYtochrome C	CRT8/[OCT]/[OCT1+]/SSN6/transcription regulator CYC8	ORF	Verified	171	74	A7-1_A/A7-1_A1B/A7-1_C/A7-2_A1B/A7-2_C/C101_A1B/C101_C/C102_A1B/C102_C/C103_A/C103_A1B/C103_C/C104_A/C104_A1B/C104_C/C105_A1B/C105_C/C106_A1B/C106_C/C107_A1B/C107_C/C108_A1B/C108_C/C109_A1B/C109_C/C11-1_A/C11-1_A1B/C11-1_C/C11-2_A1B/C11-2_C/C110_A1B/C111_A1B/C111_C/C112_A1B/C112_C/C113_A1B/C113_C/C114_C/C12-1_A/C12-1_A1B/C12-1_C/C12-2_A1B/C12-2_C/C128_A1B/C128_C/C13_A/D102_A/D103_C/D104_A1B/D108_…	A7-2_A1B/ACV8-2_A1B/C101_A1B/C101_C/C102_A1B/C102_C/C103_A/C103_A1B/C104_A/C104_C/C105_A1B/C106_A1B/C107_C/C109_C/C11-1_A/C11-1_C/C11-2_C/C110_A1B/C111_C/C115_A/C115_A1B/C12-1_A/C12-1_C/C12-2_A1B/C12-2_C/C128_C/C13_A1B/CCV101_A1B/CCV103_A1B/CCV104_A1B/CCV107_A1B/CCV109_A1B/CCV110_A1B/CCV112_A1B/CCV13_A1B/D102_A/D103_C/D104_A1B/D105_A/D107_A1B/D108_C/D109_C/D110_A1B/D116_C/D117_A/D117_C/D118_A1B/D…
	S000000317	YBR113W	YBR113W	NA	NA	NA	ORF	Dubious	0	0	NA	NA
	S000000318	YBR114W	YBR114W	RAD16	RADiation sensitive	DNA repair protein RAD16/PSO5	ORF	Verified	1	0	DCV152_A1B	NA
	S000000319	YBR115C	YBR115C	LYS2	LYSine requiring	L-aminoadipate-semialdehyde dehydrogenase	ORF	Verified	4	1	CCV115_A1B/CCV115_C/DCV183_C/A118	CCV115_C
	S000000320	YBR116C	YBR116C	NA	NA	NA	ORF	Dubious	6	1	ACV8-1_A1B/ACV8-1_C/CCV105_A1B/CCV106_A1B/CCV109_A1B/A113_A1B	CCV110_A1B
	S000000323	YBR119W	YBR119W	MUD1	Mutant U1 Die	U1A/U1-A	ORF	Verified	3	0	C127_A1B/DCV197_C/DCV198_C	NA
	S000000324	YBR120C	YBR120C	CBP6	Cytochrome B Protein synthesis	NA	ORF	Verified	7	1	CCV104_A/CCV108_C/DCV152_A1B/A109_C/A118/C124_C/C125_C	CCV11-1_A
	S000000325	YBR121C	YBR121C	GRS1	Glycyl-tRNA Synthase	glycine--tRNA ligase	ORF	Verified	3	1	C108_C/C114_C/C116_C	C109_C
	S000000326	YBR122C	YBR122C	MRPL36	Mitochondrial Ribosomal Protein, Large subunit	bL31m/mitochondrial 54S ribosomal protein YmL36/YmL36	ORF	Verified	1	1	DCV153_C	DCV153_C
	S000000329	YBR125C	YBR125C	PTC4	Phosphatase Two C	GCT1/type 2C protein phosphatase PTC4	ORF	Verified	5	1	D194_A/D195_C/D196_A1B/D196_C/A113_C	D196_A1B
	S000000330	YBR126C	YBR126C	TPS1	Trehalose-6-Phosphate Synthase	alpha,alpha-trehalose-phosphate synthase (UDP-forming) TPS1/BYP1/CIF1/FDP1/GGS1/GLC6/TSS1	ORF	Verified	28	25	C104_A/C104_C/C107_C/C114_A1B/C114_C/C13_C/D121_C/D125_C/D139_C/D141_C/A104_A1B/A104_C/A9_A1B/A9_C/C115_A/C115_A1B/C115_C/C117_C/C118_C/D112_C/ACV102_C/ACV104_C/CCV116_A1B/CCV116_C/A107_A1B/A107_C/A116/C125_C	A101_A1B/A101_C/A102_A1B/A104_C/A7-1_A1B/A7-2_A1B/A7-2_C/A9_C/C104_A/C104_C/C114_A1B/C115_A/C115_A1B/C117_C/C118_C/C127_A1B/C13_C/CCV114_C/CCV115_C/D117_C/D121_C/D125_C/D130_C/D139_C/D147_A
	S000000331	YBR127C	YBR127C	VMA2	Vacuolar Membrane Atpase	ATPSV/H(+)-transporting V1 sector ATPase subunit B/VAT2	ORF	Verified	52	8	C101_C/C102_C/C104_A1B/C104_C/C106_C/C109_A1B/C11-1_A1B/C11-1_C/C111_C/C112_A1B/C112_C/C113_C/C12-1_A1B/C12-1_C/C128_A1B/C128_C/C13_A/C13_A1B/D110_A1B/D129_A1B/D14-1_A/D14-1_C/D14-2_C/D14-3_A1B/D14-3_C/D173_A/D173_C/D174_C/D176_A/D176_C/D177_C/D179_A/D179_C/D181_A1B/D185_C/D186_C/D188_A/D188_C/D189_C/A103_A1B/C115_A/C115_A1B/C115_C/CCV114_A1B/DCV130_C/DCV143_C/DCV151_C/DCV17-1_A/DCV180_C/DCV197_C…	A103_A1B/C104_C/C11-1_C/C115_A/C115_A1B/C13_A1B/CCV116_A1B/D110_A1B
	S000000332	YBR128C	YBR128C	ATG14	AuTophaGy related	APG14/CVT12	ORF	Verified	1	0	DCV183_C	NA
	S000000333	YBR129C	YBR129C	OPY1	Overproduction-induced Pheromone-resistant Yeast	NA	ORF	Verified	20	8	C101_A1B/C103_A1B/C104_A1B/C109_A1B/C109_C/C11-1_A1B/C11-1_C/C12-1_A1B/C128_A1B/C13_A/D117_C/D135_C/D142_A1B/D152_C/D170_A1B/D148_C/DCV125_C/DCV128_C/DCV141_C/DCV145_C	C103_A1B/C109_C/D135_C/D152_C/D170_A1B/DCV128_C/DCV141_C/DCV145_C
	S000000334	YBR130C	YBR130C	SHE3	Swi5p-dependent HO Expression	NA	ORF	Verified	3	2	C115_A/C115_A1B/ACV121_A1B	C115_A/DCV196_A1B
	S000000335	YBR131W	YBR131W	CCZ1	Calcium Caffeine Zinc sensitivity	CVT16	ORF	Verified	5	3	D104_A1B/D129_A1B/D132_A1B/D142_A1B/D107_A1B	D104_A1B/D107_A1B/D126_A1B
	S000000336	YBR132C	YBR132C	AGP2	high-Affinity Glutamine Permease	NA	ORF	Verified	36	17	C107_C/C108_C/C109_A1B/C109_C/C11-2_C/C12-2_C/D109_C/D17-3_A1B/D175_A1B/D176_C/D178_A1B/D185_C/D186_C/D188_A/D188_C/D189_C/D190_A1B/D195_C/D196_A1B/D197_C/D198_C/A9_A1B/C117_C/C118_C/D184_A1B/CCV109_C/CCV126_A/DCV129_A1B/DCV132_A1B/DCV142_A1B/DCV145_A1B/DCV181_A1B/A110_A1B/C124/C124_C/C125_C	A7-2_C/C101_C/C102_C/C107_C/C11-2_C/C117_C/C118_C/C12-2_C/C124/D109_C/D131_C/D137_C/D185_C/D195_C/D197_C/DCV145_A1B/DCV181_A1B
	S000000337	YBR133C	YBR133C	HSL7	Histone Synthetic Lethal	protein arginine N-methyltransferase	ORF	Verified	120	61	A7-2_A1B/C101_A1B/C101_C/C102_A1B/C102_C/C103_A/C103_A1B/C103_C/C104_A/C104_A1B/C104_C/C105_A1B/C105_C/C106_A1B/C106_C/C107_A1B/C107_C/C108_A1B/C108_C/C109_A1B/C109_C/C11-1_A/C11-1_A1B/C11-1_C/C11-2_A1B/C11-2_C/C110_A1B/C111_A1B/C111_C/C112_A1B/C112_C/C113_A1B/C113_C/C12-1_A/C12-1_A1B/C12-1_C/C12-2_A1B/C12-2_C/C127_A1B/C128_A1B/C128_C/D102_A/D103_C/D104_A1B/D108_C/D109_C/D110_A1B/D116_C/D117_A/D1…	A7-2_A1B/ACV8-2_A1B/C101_A1B/C101_C/C102_A1B/C102_C/C103_A/C103_A1B/C104_A/C104_C/C105_A1B/C106_A1B/C107_C/C109_C/C11-1_A/C11-1_C/C11-2_C/C110_A1B/C111_C/C117_C/C118_C/C12-1_A/C12-1_C/C12-2_A1B/C12-2_C/C128_C/CCV101_A1B/CCV103_A1B/CCV104_A1B/CCV107_A1B/CCV11-2_A1B/CCV110_A1B/CCV112_A1B/CCV12-2_A1B/D102_A/D103_C/D104_A1B/D108_C/D109_C/D110_A1B/D116_C/D117_A/D117_C/D118_A1B/D125_C/D126_A1B/D127_A/D…
	S000000338	YBR134W	YBR134W	NA	NA	NA	ORF	Dubious	94	50	A7-2_A1B/C101_A1B/C101_C/C102_A1B/C102_C/C103_A/C103_A1B/C103_C/C104_A/C107_A1B/C107_C/C108_A1B/C108_C/C109_A1B/C109_C/C11-1_A/C11-1_A1B/C11-1_C/C11-2_A1B/C11-2_C/C110_A1B/C110_C/C111_A1B/C112_A1B/C112_C/C113_A1B/C113_C/C114_A1B/C114_C/C12-1_A/C12-1_A1B/C12-1_C/C12-2_A1B/C12-2_C/C128_A1B/C128_C/D102_A/D104_A1B/D108_C/D109_C/D116_C/D117_A/D117_C/D118_A1B/D119_C/D126_A1B/D127_A/D129_A1B/D130_C/D134…	A7-2_A1B/C101_A1B/C101_C/C102_A1B/C102_C/C103_A/C103_A1B/C104_A/C107_C/C109_C/C11-1_A/C11-1_C/C11-2_C/C110_A1B/C114_A1B/C115_A/C115_A1B/C117_A1B/C117_C/C118_A1B/C118_C/C12-1_A/C12-1_C/C12-2_A1B/C12-2_C/C125_A1B/C128_C/CCV101_A1B/CCV103_A1B/CCV107_C/CCV112_A1B/CCV115_C/D102_A/D104_A1B/D108_C/D109_C/D116_C/D118_A1B/D121_C/D126_A1B/D127_A/D130_C/D131_C/D134_C/D135_C/D144_C/D145_A1B/D185_C/DCV106_C/D…
	S000000341	YBR137W	YBR137W	NA	NA	NA	ORF	Verified	7	3	C105_A1B/C106_A1B/C110_A1B/C111_A1B/ACV121_C/CCV113_A1B/A113_C	C105_A1B/C106_A1B/C110_A1B
	S000000342	YBR138C	YBR138C	NA	NA	HDR1	ORF	Uncharacterized	2	0	DCV183_C/A113_C	NA
	S000000343	YBR139W	YBR139W	ATG42	AuTophaGy	carboxypeptidase C	ORF	Verified	0	0	NA	NA
	S000000345	YBR141C	YBR141C	BMT2	Base MethylTransferase of 25S RNA	25S rRNA (adenine2142-N1)-methyltransferase	ORF	Verified	0	0	NA	NA
	S000000348	YBR144C	YBR144C	NA	NA	NA	ORF	Uncharacterized	1	0	A113_A	NA
	S000000349	YBR145W	YBR145W	ADH5	Alcohol DeHydrogenase	alcohol dehydrogenase ADH5	ORF	Verified	0	0	NA	NA
	S000000350	YBR146W	YBR146W	MRPS9	Mitochondrial Ribosomal Protein, Small subunit	mitochondrial 37S ribosomal protein MRPS9/uS9m	ORF	Verified	1	0	D203	NA
	S000000351	YBR147W	YBR147W	RTC2	Restriction of Telomere Capping	cationic amino acid transporter/RRT11/YPQ3	ORF	Verified	4	0	A103_A1B/DCV197_C/A113_A1B/A113_C	NA
	S000000352	YBR148W	YBR148W	YSW1	NA	NA	ORF	Verified	3	1	D155_A/A109_C/A118	DCV139_C
	S000000353	YBR149W	YBR149W	ARA1	D-ARAbinose dehydrogenase	D-arabinose 1-dehydrogenase (NAD(P)(+)) ARA1	ORF	Verified	0	0	NA	NA
	S000000354	YBR150C	YBR150C	TBS1	ThiaBendazole Sensitive	NA	ORF	Verified	3	1	C13_C/CCV109_A1B/CCV114_A1B	C13_C
	S000000355	YBR151W	YBR151W	APD1	Actin Patches Distal	NA	ORF	Verified	0	0	NA	NA
	S000000360	YBR156C	YBR156C	SLI15	Synthetically Lethal with Ipl1	NA	ORF	Verified	4	1	C127_A/C127_A1B/DCV153_C/A113	DCV153_C
	S000000361	YBR157C	YBR157C	ICS2	Increased Copper Sensitivity	NA	ORF	Verified	2	0	DCV151_C/DCV183_C	NA
	S000000362	YBR158W	YBR158W	AMN1	Antagonist of Mitotic exit Network	CST13/ICS4	ORF	Verified	2	1	DCV155_A1B/A119	A119
	S000000363	YBR159W	YBR159W	IFA38	NA	ketoreductase	ORF	Verified	2	0	C127_A1B/CCV114_A1B	NA
	S000000365	YBR161W	YBR161W	CSH1	CSG1/SUR1 Homolog	mannosylinositol phosphorylceramide synthase catalytic subunit CSH1	ORF	Verified	1	0	DCV183_C	NA
	S000000366	YBR162C	YBR162C	TOS1	Target Of Sbf	NA	ORF	Verified	3	0	A110_C/A119/C125_A1B	NA
	S000002158	YBR162W-A	YBR162W-A	YSY6	NA	NA	ORF	Verified	1	0	C13_A	NA
	S000000367	YBR163W	YBR163W	EXO5	EXOnuclease V	DEM1	ORF	Verified	0	0	NA	NA
	S000000368	YBR164C	YBR164C	ARL1	ADP-Ribosylation factor-Like	Arf family GTPase ARL1/DLP2	ORF	Verified	11	4	D145_A1B/D17-3_A1B/D175_A1B/D178_A1B/D188_C/D190_A1B/DCV129_A1B/DCV142_A1B/D207/D213/D214	A110/D202/D213/D214
	S000000369	YBR165W	YBR165W	UBS1	UBiquitin-conjugating enzyme Suppressor	NA	ORF	Verified	8	1	C103_A1B/C104_A/C104_A1B/C11-1_A/C11-1_A1B/C12-1_A/C128_A1B/C128_C	C11-1_A
	S000000370	YBR166C	YBR166C	TYR1	TYRosine	prephenate dehydrogenase (NADP(+))	ORF	Verified	0	0	NA	NA
	S000000372	YBR168W	YBR168W	PEX32	PEroXisome related	NA	ORF	Verified	20	1	C127_A/C127_A1B/C127_C/D14-1_A/D14-1_C/D14-2_C/D14-3_C/D173_A/D173_C/D174_C/D176_A/D176_C/D177_C/D179_A/D179_C/D180_C/CCV117_A1B/CCV118_A1B/DCV17-1_A/D203	DCV173_A
	S000000373	YBR169C	YBR169C	SSE2	Stress Seventy subfamily E	adenyl-nucleotide exchange factor SSE2	ORF	Verified	1	1	A113_A	DCV15-2_C
	S000000374	YBR170C	YBR170C	NPL4	Nuclear Protein Localization	HRD4/nuclear protein localization protein 4	ORF	Verified	4	0	C127_A1B/DCV17-1_A/A107_C/D203	NA
	S000000375	YBR171W	YBR171W	SEC66	SECretory	HSS1/KAR7/Sec63 complex subunit SEC66/SEC71	ORF	Verified	32	3	C101_A1B/C101_C/C102_C/C103_A1B/C103_C/C104_A1B/C104_C/C108_C/C11-1_A1B/C11-1_C/C11-2_C/C112_A1B/C12-1_A1B/C12-1_C/C128_A1B/C128_C/D104_A1B/D126_A1B/D134_C/D14-2_C/D14-3_C/D142_A1B/D174_C/D177_C/D179_A/D180_C/D185_C/D186_C/A9_A1B/ACV120_A/ACV121_A/CCV113_A1B	A101_A1B/C103_A1B/D197_C
	S000000376	YBR172C	YBR172C	SMY2	Suppressor of MYo2-66	NA	ORF	Verified	116	47	A7-2_A1B/C101_A1B/C101_C/C102_A1B/C102_C/C103_A/C103_A1B/C103_C/C104_A/C104_A1B/C104_C/C105_A1B/C106_A1B/C106_C/C107_A1B/C107_C/C108_A1B/C108_C/C109_A1B/C109_C/C11-1_A/C11-1_A1B/C11-1_C/C11-2_A1B/C11-2_C/C110_A1B/C111_A1B/C111_C/C112_A1B/C112_C/C113_A1B/C113_C/C12-1_A/C12-1_A1B/C12-1_C/C12-2_A1B/C12-2_C/C128_A1B/C128_C/D102_A/D104_A1B/D108_C/D109_C/D110_A1B/D116_C/D117_A/D118_A1B/D126_A1B/D127_A/…	C101_A1B/C101_C/C102_A1B/C102_C/C103_A/C103_A1B/C104_A/C104_C/C105_A1B/C106_A1B/C107_C/C109_C/C11-1_A/C11-1_C/C11-2_C/C110_A1B/C111_C/C12-1_A/C12-1_C/C12-2_A1B/C12-2_C/C128_C/CCV101_A1B/CCV103_A/CCV103_A1B/CCV104_A1B/CCV104_C/CCV107_C/CCV11-1_A/CCV110_A1B/CCV112_A1B/CCV12-1_A/CCV128_C/D102_A/D104_A1B/D108_C/D109_C/D116_C/D126_A1B/D127_A/D130_C/D131_C/D132_A1B/D134_C/D135_C/D145_A1B/D185_C
	S000000377	YBR173C	YBR173C	UMP1	Ubiquitin-Mediated Proteolysis	RNS2	ORF	Verified	7	5	C103_A/D109_C/D155_C/C115_A/C115_A1B/C115_C/DCV155_C	C103_A/C115_A/C115_A1B/D105_A/D147_A
	S000000378	YBR174C	YBR174C	NA	NA	NA	ORF	Dubious	11	3	C12-2_C/C127_A1B/D14-3_C/D173_C/D174_C/D177_C/C117_C/C118_C/ACV7-1_A1B/CCV111_C/DCV151_C	C117_C/C118_C/D169_A1B
	S000000379	YBR175W	YBR175W	SWD3	Set1c, WD40 repeat protein	CPS30/SAF35	ORF	Verified	2	0	DCV185_C/DCV186_C	NA
	S000000380	YBR176W	YBR176W	ECM31	ExtraCellular Mutant	3-methyl-2-oxobutanoate hydroxymethyltransferase	ORF	Verified	0	0	NA	NA
	S000000381	YBR177C	YBR177C	EHT1	Ethanol Hexanoyl Transferase	medium-chain fatty acid ethyl ester synthase/esterase	ORF	Verified	0	0	NA	NA
	S000000382	YBR178W	YBR178W	NA	NA	NA	ORF	Dubious	1	0	ACV122_C	NA
	S000000383	YBR179C	YBR179C	FZO1	FuZzy Onions homolog	mitofusin	ORF	Verified	6	2	DCV15-3_A1B/DCV152_A1B/DCV16-3_A1B/DCV193_A1B/DCV197_C/DCV198_C	DCV15-3_A1B/DCV161_A1B
	S000000384	YBR180W	YBR180W	DTR1	DiTyRosine	NA	ORF	Verified	0	0	NA	NA
	S000000385	YBR181C	YBR181C	RPS6B	Ribosomal Protein of the Small subunit	eS6/LPG18/ribosomal 40S subunit protein S6B/RPS101/RPS102/S6e	ORF	Verified	26	9	D125_C/D14-1_A/D14-2_C/D14-3_C/D151_C/D17-1_A/D173_A/D174_C/D176_A/D177_C/D179_A/D180_C/D188_A/D197_C/D112_C/D182_A/DCV108_C/DCV112_C/DCV116_C/DCV130_C/DCV134_C/DCV143_C/DCV173_A/DCV188_A/A110_A1B/D203	A101_C/A7-2_C/A9_C/D197_C/D198_C/DCV112_C/DCV130_C/DCV134_C/DCV173_A
	S000000386	YBR182C	YBR182C	SMP1	Second MEF2-like Protein 1	NA	ORF	Verified	4	0	DCV15-3_A1B/D204/D205/D207	NA
	S000000387	YBR183W	YBR183W	YPC1	Yeast Phyto-Ceramidase	phytoceramidase	ORF	Verified	0	0	NA	NA
	S000000388	YBR184W	YBR184W	NA	NA	NA	ORF	Uncharacterized	0	0	NA	NA
	S000000389	YBR185C	YBR185C	MBA1	Multi-copy Bypass of AFG3	NA	ORF	Verified	13	1	CCV105_A1B/CCV106_A1B/CCV110_A1B/DCV15-1_A/DCV15-3_A1B/DCV16-1_A/DCV191_A/DCV193_A1B/D199/D204/D205/D206/D209	CCV110_A1B
	S000000390	YBR186W	YBR186W	PCH2	Pachytene CHeckpoint	NA	ORF	Verified	0	0	NA	NA
	S000000391	YBR187W	YBR187W	GDT1	Gcr1 Dependent Translation factor	putative ribosome biosynthesis protein GDT1	ORF	Verified	1	0	DCV118_A1B	NA
	S000000392	YBR188C	YBR188C	NTC20	Prp19p (NineTeen)-associated Complex	NA	ORF	Verified	3	0	DCV14-1_A/DCV173_A/DCV176_A	NA
	S000000393	YBR189W	YBR189W	RPS9B	Ribosomal Protein of the Small subunit	ribosomal 40S subunit protein S9B/rp21/RPS13A/S13/S4/S9B/SUP46/uS4/YS11	ORF	Verified	4	0	A113/A113_A/A113_A1B/A113_C	NA
	S000000395	YBR191W	YBR191W	RPL21A	Ribosomal Protein of the Large subunit	eL21/L21A/L21e/ribosomal 60S subunit protein L21A/URP1	ORF	Verified	12	6	D104_A1B/D118_A1B/D132_A1B/D152_A1B/A9_C/D107_A1B/D114_A1B/D147_A1B/D148_A1B/DCV17-1_A/A118/D216	A9_C/D104_A1B/D107_A1B/D114_A1B/D118_A1B/D126_A1B
	S000000398	YBR194W	YBR194W	AIM4	Altered Inheritance rate of Mitochondria	SOY1	ORF	Verified	127	50	A7-2_A1B/C101_A1B/C101_C/C102_A1B/C102_C/C103_A/C103_A1B/C103_C/C104_A/C104_A1B/C104_C/C107_A1B/C107_C/C108_A1B/C108_C/C109_A1B/C11-1_A/C11-1_A1B/C11-1_C/C11-2_A1B/C11-2_C/C110_C/C111_A1B/C112_A1B/C112_C/C113_A1B/C113_C/C114_A1B/C114_C/C116_C/C12-1_A/C12-1_A1B/C12-1_C/C12-2_A1B/C12-2_C/C128_A1B/C128_C/C13_A/D102_A/D104_A1B/D109_C/D116_C/D118_A1B/D119_C/D121_C/D126_A1B/D127_A/D129_A1B/D134_C/D137_…	ACV8-2_A1B/C101_A1B/C101_C/C102_A1B/C102_C/C103_A/C103_A1B/C107_C/C11-1_A/C11-1_C/C11-2_C/C114_A1B/C115_A/C115_A1B/C117_C/C118_C/C12-1_A/C12-1_C/C12-2_A1B/C12-2_C/C128_C/CCV103_A/CCV103_A1B/CCV107_A1B/CCV107_C/CCV112_A1B/CCV114_C/CCV115_C/CCV12-2_A1B/CCV13_A1B/D102_A/D104_A1B/D109_C/D116_C/D121_C/D126_A1B/D127_A/D131_C/D134_C/D139_C/D145_A1B/D185_C/DCV103_C/DCV128_C/DCV134_C/DCV139_C/DCV141_C/DCV…
	S000000399	YBR195C	YBR195C	MSI1	Multicopy Suppressor of IRA1	CAC3	ORF	Verified	32	11	C102_C/C103_A/C103_A1B/C103_C/C107_C/C11-1_A/C11-2_C/C112_A1B/C12-1_A/C12-1_A1B/C12-2_C/C128_A1B/C128_C/D102_A/D104_A1B/D109_C/D116_C/D119_C/D126_A1B/D127_A/D129_A1B/D134_C/D137_C/D142_A1B/D144_C/D145_A1B/D185_C/D186_C/C115_A/C115_A1B/C115_C/ACV121_A	C103_A/C103_A1B/C11-1_A/C115_A/C115_A1B/C12-1_A/D102_A/D116_C/D127_A/D131_C/D145_A1B
	S000000401	YBR197C	YBR197C	NA	NA	NA	ORF	Verified	2	0	DCV14-2_C/DCV179_C	NA
	S000000403	YBR199W	YBR199W	KTR4	Kre Two Related	putative mannosyltransferase	ORF	Verified	1	1	C114_C	C114_A1B
	S000000404	YBR200W	YBR200W	BEM1	Bud EMergence	phosphatidylinositol-3-phosphate-binding protein BEM1/SRO1	ORF	Verified	132	49	C101_A1B/C101_C/C102_A1B/C102_C/C103_A/C103_A1B/C103_C/C104_A/C104_A1B/C105_A1B/C105_C/C106_A1B/C106_C/C107_C/C108_A1B/C109_A1B/C109_C/C11-1_A/C11-1_A1B/C11-1_C/C110_A1B/C110_C/C111_A1B/C111_C/C112_A1B/C112_C/C116_A1B/C12-1_A/C12-1_A1B/C12-1_C/C128_A1B/C128_C/C13_A/C13_A1B/C13_C/D102_A/D103_C/D104_A1B/D125_C/D126_A1B/D127_A/D128_C/D129_A1B/D14-1_A/D14-1_C/D14-3_A1B/D14-3_C/D141_C/D142_A1B/D145_C/…	C101_A1B/C102_A1B/C103_A/C103_A1B/C104_A/C105_A1B/C106_A1B/C109_C/C11-1_A/C11-1_C/C110_A1B/C111_C/C115_A/C12-1_A/C12-1_C/C128_C/C13_A1B/C13_C/CCV101_A1B/CCV103_A/CCV103_A1B/CCV104_A1B/CCV107_C/CCV109_A1B/CCV11-1_A/CCV110_A1B/CCV112_A1B/CCV114_A1B/CCV114_C/CCV115_C/CCV116_A1B/CCV12-1_A/CCV128_C/CCV13_A1B/D102_A/D103_C/D104_A1B/D125_C/D127_A/D128_C/D185_C/DCV130_C/DCV134_C/DCV135_C/DCV14-1_C/DCV159…
	S000000405	YBR201W	YBR201W	DER1	Degradation in the Endoplasmic Reticulum	derlin	ORF	Verified	1	1	CCV104_A1B	CCV12-1_A
	S000000407	YBR203W	YBR203W	COS111	Ciclopirox Olamine Sensitive	NA	ORF	Verified	1	0	DCV154_C	NA
	S000000408	YBR204C	YBR204C	LDH1	Lipid Droplet Hydrolase	triacylglycerol lipase	ORF	Verified	4	3	C126_C/D107_A1B/CCV112_C/CCV116_C	D104_A1B/D107_A1B/D154_A1B
	S000000409	YBR205W	YBR205W	KTR3	Kre Two Related	mannosyltransferase KTR3	ORF	Verified	1	0	DCV183_C	NA
	S000000410	YBR206W	YBR206W	NA	NA	NA	ORF	Dubious	0	0	NA	NA
	S000000411	YBR207W	YBR207W	FTH1	FTR1 Homolog	NA	ORF	Verified	0	1	NA	A101_C
	S000000412	YBR208C	YBR208C	DUR1,2	Degradation of URea	bifunctional urea carboxylase/allophanate hydrolase/DUR80	ORF	Verified	3	0	DCV15-1_A/C123_C/D205	NA
	S000000413	YBR209W	YBR209W	NA	NA	NA	ORF	Uncharacterized	0	0	NA	NA
	S000000414	YBR210W	YBR210W	ERV15	ER Vesicle Protein	NA	ORF	Verified	0	1	NA	DCV161_A1B
	S000000416	YBR212W	YBR212W	NGR1	Negative Growth Regulatory protein	RBP1	ORF	Verified	2	2	C117_C/C118_C	C117_C/C118_C
	S000000417	YBR213W	YBR213W	MET8	METhionine requiring	bifunctional precorrin-2 dehydrogenase/sirohydrochlorin ferrochelatase MET8	ORF	Verified	3	0	DCV197_C/DCV198_C/D205	NA
	S000000418	YBR214W	YBR214W	SDS24	homolog of S. pombe SDS23	NA	ORF	Verified	0	0	NA	NA
	S000000419	YBR215W	YBR215W	HPC2	Histone Periodic Control	NA	ORF	Verified	3	3	CCV113_C/CCV13_A1B/DCV14-3_C	C118_C/CCV113_C/DCV155_A
	S000000420	YBR216C	YBR216C	YBP1	Yap1-Binding Protein	NA	ORF	Verified	0	0	NA	NA
	S000000421	YBR217W	YBR217W	ATG12	AuTophaGy related	APG12	ORF	Verified	0	0	NA	NA
	S000000422	YBR218C	YBR218C	PYC2	PYruvate Carboxylase	pyruvate carboxylase 2	ORF	Verified	0	0	NA	NA
	S000000423	YBR219C	YBR219C	NA	NA	NA	ORF	Uncharacterized	39	9	D117_A/D117_C/D135_C/D14-1_A/D14-1_C/D14-2_C/D14-3_A1B/D14-3_C/D143_C/D145_A1B/D152_A1B/D17-1_C/D173_A/D173_C/D174_C/D175_A1B/D176_A/D176_C/D177_C/D178_A1B/D179_A/D179_C/D181_A1B/D188_A/D188_C/D189_C/D105_A/D147_A/D147_C/D148_C/D182_C/CCV118_A1B/DCV143_A1B/DCV148_A1B/DCV15-2_C/DCV180_C/DCV197_C/DCV198_C/C123_C	D105_A/D117_A/D117_C/D135_C/D145_A1B/D147_A/D147_C/DCV135_C/DCV148_C
	S000000424	YBR220C	YBR220C	NA	NA	NA	ORF	Uncharacterized	1	1	DCV181_A1B	DCV181_A1B
	S000000425	YBR221C	YBR221C	PDB1	Pyruvate Dehydrogenase Beta subunit	pyruvate dehydrogenase (acetyl-transferring) subunit E1 beta	ORF	Verified	8	2	CCV101_A1B/CCV103_A1B/CCV11-1_A1B/CCV112_A1B/CCV112_C/CCV12-1_A1B/CCV128_A1B/CCV128_C	CCV101_A1B/CCV103_A1B
	S000000426	YBR222C	YBR222C	PCS60	Peroxisomal CoA-dependent Synthetase	FAT2	ORF	Verified	1	0	ACV104_C	NA
	S000000427	YBR223C	YBR223C	TDP1	Tyrosyl-DNA Phosphodiesterase	tyrosyl-DNA phosphodiesterase 1	ORF	Verified	0	0	NA	NA
	S000000428	YBR224W	YBR224W	NA	NA	NA	ORF	Dubious	29	2	C107_C/C108_C/C11-2_C/C12-2_C/D14-1_A/D14-1_C/D14-2_C/D14-3_C/D151_C/D173_A/D173_C/D174_C/D176_A/D176_C/D177_C/D179_C/D180_C/D188_A/D188_C/C117_C/C118_C/D112_C/ACV121_C/DCV197_C/DCV198_C/A108/D199/D210/D213	C117_C/C118_C
	S000000429	YBR225W	YBR225W	NA	NA	NA	ORF	Uncharacterized	2	0	DCV154_A/DCV176_A	NA
	S000000430	YBR226C	YBR226C	NA	NA	NA	ORF	Dubious	2	1	DCV197_C/DCV198_C	D198_C
	S000000431	YBR227C	YBR227C	MCX1	Mitochondrial ClpX	NA	ORF	Verified	0	0	NA	NA
	S000000432	YBR228W	YBR228W	SLX1	Synthetic Lethal of unknown (X) function	endonuclease	ORF	Verified	1	1	C109_A1B	C109_C
	S000000433	YBR229C	YBR229C	ROT2	Reversal Of Tor2 lethality	GLS2/glucan 1,3-alpha-glucosidase ROT2	ORF	Verified	85	39	C101_A1B/C101_C/C102_A1B/C102_C/C103_A/C103_A1B/C103_C/C104_A/C104_A1B/C104_C/C107_A1B/C107_C/C108_A1B/C108_C/C109_A1B/C109_C/C11-1_A/C11-1_A1B/C11-1_C/C11-2_A1B/C11-2_C/C110_C/C111_A1B/C112_A1B/C112_C/C113_A1B/C113_C/C12-1_A/C12-1_A1B/C12-1_C/C12-2_C/C128_A1B/C128_C/C13_A/D102_A/D103_C/D104_A1B/D108_C/D110_A1B/D116_C/D117_A/D117_C/D118_A1B/D121_C/D125_C/D126_A1B/D127_A/D128_C/D129_A1B/D132_A1B/D…	C101_A1B/C101_C/C102_A1B/C102_C/C103_A/C103_A1B/C104_A/C104_C/C107_C/C109_C/C11-1_A/C11-1_C/C11-2_C/C12-1_A/C12-1_C/C12-2_C/C128_C/CCV101_A1B/CCV103_A/CCV103_A1B/CCV104_A1B/CCV107_C/CCV112_A1B/D102_A/D103_C/D104_A1B/D108_C/D110_A1B/D116_C/D121_C/D125_C/D126_A1B/D127_A/D128_C/D132_A1B/D135_A/D139_C/D145_A1B/D185_C
	S000000434	YBR230C	YBR230C	OM14	Outer Membrane Protein of 14 kDa	NA	ORF	Verified	6	0	D17-3_A1B/D188_A/D188_C/D189_C/D190_A1B/DCV196_A1B	NA
	S000000435	YBR231C	YBR231C	SWC5	SWr Complex	AOR1	ORF	Verified	69	17	C103_A/C103_A1B/C103_C/C114_A1B/C114_C/D102_A/D103_C/D125_C/D127_A/D128_C/D132_A1B/D14-1_A/D14-1_C/D14-2_C/D14-3_C/D17-1_A/D173_A/D173_C/D174_C/D176_A/D176_C/D177_C/D179_A/D179_C/D188_A/D188_C/C115_A/C115_C/ACV120_A/ACV121_A/ACV8-2_C/CCV101_C/CCV102_C/CCV103_A/CCV103_A1B/CCV103_C/CCV104_A/CCV104_C/CCV108_C/CCV109_A1B/CCV11-1_A/CCV11-1_C/CCV11-2_C/CCV111_A1B/CCV111_C/CCV114_C/CCV115_A/CCV115_C/CCV…	ACV8-2_C/C103_A/C114_A1B/C115_A/CCV103_A/CCV103_A1B/CCV107_C/CCV11-1_A/CCV114_C/CCV115_C/CCV12-1_A/D102_A/D103_C/D127_A/D128_C/DCV14-2_C/DCV173_A
	S000000436	YBR232C	YBR232C	NA	NA	NA	ORF	Dubious	1	1	A113_A	A110
	S000000437	YBR233W	YBR233W	PBP2	Pbp1p Binding Protein	HEK1	ORF	Verified	14	5	C105_A1B/C106_A1B/A9_A1B/ACV8-1_A1B/CCV103_A1B/CCV105_A1B/CCV11-1_A1B/CCV110_A1B/CCV12-1_A1B/CCV128_A1B/DCV126_A1B/DCV15-1_A/DCV15-2_C/DCV15-3_C	A102_A1B/C105_A1B/C106_A1B/CCV103_A1B/CCV110_A1B
	S000000439	YBR235W	YBR235W	VHC1	Vacuolar protein Homologous to CCC family	NA	ORF	Verified	19	10	C105_A1B/C105_C/C106_A1B/C106_C/C110_C/C111_C/D158_C/D159_C/A102_A1B/A103_A1B/A9_A1B/ACV8-1_A1B/CCV103_A/CCV105_A1B/CCV110_A1B/CCV113_A1B/DCV110_A1B/DCV114_A1B/DCV152_A1B	A102_A1B/A7-1_A1B/C105_A1B/C106_A1B/C110_A1B/C111_C/CCV103_A/CCV110_A1B/DCV158_C/DCV159_C
	S000000442	YBR238C	YBR238C	NA	NA	NA	ORF	Verified	2	0	CCV12-1_C/D205	NA
	S000000443	YBR239C	YBR239C	ERT1	Ethanol Regulated Transcription factor	NA	ORF	Verified	0	0	NA	NA
	S000000444	YBR240C	YBR240C	THI2	THIamine metabolism	PHO6/phoF	ORF	Verified	1	0	D205	NA
	S000000445	YBR241C	YBR241C	VVS1	Vacuolar protein Vital for Stress response	NA	ORF	Verified	0	0	NA	NA
	S000000446	YBR242W	YBR242W	NA	NA	5'-deoxynucleotidase	ORF	Verified	0	0	NA	NA
	S000000448	YBR244W	YBR244W	GPX2	Glutathione PeroXidase	AMI1/glutathione peroxidase GPX2	ORF	Verified	1	1	CCV127_C	DCV165_A1B
	S000000449	YBR245C	YBR245C	ISW1	Imitation SWitch subfamily	chromatin-remodeling ATPase ISW1/SGN2	ORF	Verified	1	0	DCV152_A1B	NA
	S000000450	YBR246W	YBR246W	RRT2	Regulator of rDNA Transcription	diphthamide synthase/DPH7/ERE1	ORF	Verified	11	0	C101_C/C102_C/C107_C/C11-2_C/C112_C/C12-2_C/C128_C/D125_C/D141_C/D185_C/D186_C	NA
	S000000452	YBR248C	YBR248C	HIS7	HIStidine requiring	imidazoleglycerol-phosphate synthase	ORF	Verified	1	0	ACV101_A1B	NA
	S000000453	YBR249C	YBR249C	ARO4	AROmatic amino acid requiring	3-deoxy-7-phosphoheptulonate synthase ARO4	ORF	Verified	1	1	CCV126_A1B	DCV155_A
	S000000454	YBR250W	YBR250W	SPO23	SPOrulation	NA	ORF	Verified	2	1	D152_C/DCV152_C	D152_C
	S000000455	YBR251W	YBR251W	MRPS5	Mitochondrial Ribosomal Protein, Small subunit	mitochondrial 37S ribosomal protein MRPS5/uS5m	ORF	Verified	0	0	NA	NA
	S000000459	YBR255W	YBR255W	MTC4	Maintenance of Telomere Capping	NA	ORF	Verified	4	0	CCV109_A1B/DCV14-1_C/DCV14-3_C/DCV176_A	NA
	S000000462	YBR258C	YBR258C	SHG1	Set1c, Hypothetical G	CPS15	ORF	Verified	0	0	NA	NA
	S000000463	YBR259W	YBR259W	NA	NA	NA	ORF	Verified	2	0	ACV123_A1B/DCV152_C	NA
	S000000464	YBR260C	YBR260C	RGD1	Related GAP Domain	GTPase-activating protein RGD1	ORF	Verified	0	1	NA	C115_A
	S000000465	YBR261C	YBR261C	TAE1	Translation Associated Element	N-terminal protein methyltransferase/NTM1	ORF	Verified	0	0	NA	NA
	S000000466	YBR262C	YBR262C	MIC12	MItochondrial contact site and Cristae organizing system	AIM5/FMP51/MCS12	ORF	Verified	2	0	CCV114_C/DCV155_A1B	NA
	S000000467	YBR263W	YBR263W	SHM1	Serine HydroxyMethyltransferase	glycine hydroxymethyltransferase SHM1/SHMT1/TMP3	ORF	Verified	0	0	NA	NA
	S000000468	YBR264C	YBR264C	YPT10	Yeast Protein Two	Rab family GTPase YPT10	ORF	Verified	4	3	D139_C/C117_C/A109_C/A118	C117_C/C118_C/D139_C
	S000000470	YBR266C	YBR266C	SLM6	Synthetic Lethal with Mss4	NA	ORF	Verified	34	14	A7-2_A1B/C106_A1B/D14-1_A/D14-1_C/D14-2_C/D14-3_A1B/D14-3_C/D144_C/D17-1_A/D173_A/D174_C/D176_A/D177_C/D179_A/D180_C/D181_A1B/A103_A1B/A9_A1B/A9_C/C115_A/C115_A1B/C115_C/CCV103_A1B/CCV104_A1B/CCV106_A1B/CCV11-1_A1B/CCV111_A1B/CCV113_A1B/CCV12-1_A1B/DCV151_C/C124_C/C125_C/D200/D211	A101_A1B/A7-2_A1B/A9_C/C103_A/C106_A1B/C115_A/C115_A1B/C120/C127_A1B/CCV112_A1B/D134_C/D144_C/D198_C/D211
	S000000471	YBR267W	YBR267W	REI1	REquired for Isotropic bud growth	NA	ORF	Verified	48	15	D103_C/D108_C/D116_C/D125_C/D128_C/D130_C/D134_C/D14-1_A/D14-1_C/D14-3_C/D141_C/D143_C/D145_C/D151_C/D152_C/D17-1_A/D173_A/D173_C/D174_C/D176_A/D176_C/D177_C/D179_C/A9_A1B/A9_C/D106_C/D112_C/D182_A/D183_C/ACV8-1_A/ACV8-1_A1B/ACV8-1_C/CCV11-2_C/CCV115_A1B/DCV14-2_C/DCV173_A/DCV176_A/DCV180_C/DCV183_C/DCV197_C/A113_A/C123_C/C124_C/C125_C/D203/D207/D208/D216	A9_C/ACV8-1_A1B/ACV9_C/D103_C/D108_C/D116_C/D125_C/D128_C/D130_C/D134_C/D152_C/D216/DCV130_C/DCV14-2_C/DCV173_A
	S000000472	YBR268W	YBR268W	MRPL37	Mitochondrial Ribosomal Protein, Large subunit	mitochondrial 54S ribosomal protein YmL37/mL54/YmL37	ORF	Verified	0	0	NA	NA
	S000000473	YBR269C	YBR269C	SDH8	Succinate DeHydrogenase	FMP21	ORF	Verified	35	4	C101_C/C102_C/C103_A1B/C106_C/C107_C/C11-1_A1B/C11-2_C/C111_C/C112_A1B/C112_C/C12-1_A1B/C12-1_C/C12-2_C/C128_A1B/C128_C/D103_C/D104_A1B/D125_C/D126_A1B/D129_A1B/D141_C/D142_A1B/D145_C/D174_C/D176_A/D177_C/D185_C/D186_C/D182_A/CCV13_C/DCV17-2_C/DCV195_C/DCV196_C/A119/D203	C103_A1B/C111_C/D125_C/DCV196_C
	S000000474	YBR270C	YBR270C	BIT2	Binding partner of Tor2p	NA	ORF	Verified	0	0	NA	NA
	S000000475	YBR271W	YBR271W	EFM2	Elongation Factor Methyltransferase	S-adenosylmethionine-dependent methyltransferase	ORF	Verified	3	3	C127_A1B/D117_C/D147_C	D117_C/D135_C/D147_C
	S000000476	YBR272C	YBR272C	HSM3	enHanced Spontaneous Mutability	NA	ORF	Verified	5	3	C127_A/C127_A1B/C127_C/C13_A/C13_C	C13_C/D17-3_A1B/DCV198_C
	S000000477	YBR273C	YBR273C	UBX7	UBiquitin regulatory X	CUI3	ORF	Verified	1	0	CCV109_A1B	NA
	S000000478	YBR274W	YBR274W	CHK1	CHeckpoint Kinase	serine/threonine protein kinase CHK1	ORF	Verified	2	0	DCV172_A1B/A110_A1B	NA
	S000000479	YBR275C	YBR275C	RIF1	RAP1-Interacting Factor	DNA-binding protein RIF1	ORF	Verified	3	0	C127_A/C127_A1B/A117	NA
	S000000480	YBR276C	YBR276C	PPS1	Protein Phosphatase S phase	tyrosine/serine/threonine protein phosphatase PPS1	ORF	Verified	13	8	C105_A1B/C106_A1B/C110_A1B/C127_A/C127_A1B/ACV120_A/DCV145_A1B/DCV161_A1B/A110/A117/A119/C124_C/C125_C	A110/A119/ACV7-2_A1B/C105_A1B/C106_A1B/C110_A1B/DCV161_A1B/DCV196_A1B
	S000000481	YBR277C	YBR277C	NA	NA	NA	ORF	Dubious	39	15	A7-2_A1B/C101_A1B/C101_C/C102_A1B/C102_C/C103_A/C103_A1B/C103_C/C107_A1B/C107_C/C108_A1B/C11-2_A1B/C11-2_C/C112_A1B/C112_C/C113_A1B/C114_C/C12-2_A1B/C12-2_C/C128_C/D102_A/D104_A1B/D127_A/D129_A1B/D139_C/D14-1_A/D173_A/D176_A/D185_C/D186_C/C115_A1B/C115_C/C118_A1B/CCV104_A/DCV125_C/DCV176_A/A113_C/C122/C125_A1B	A7-2_A1B/C102_A1B/C103_A/C103_A1B/C107_C/C115_A/C117_A1B/C118_A1B/C12-2_A1B/C122/D102_A/D121_C/D127_A/D139_C/D197_C
	S000000482	YBR278W	YBR278W	DPB3	DNA Polymerase B (II) subunit	DNA polymerase epsilon noncatalytic subunit	ORF	Verified	40	12	A7-2_A1B/C101_C/C102_A1B/C102_C/C103_A/C103_A1B/C103_C/C107_C/C108_C/C11-1_A/C11-2_C/C111_A1B/C112_A1B/C112_C/C12-1_A/C12-2_C/C128_A1B/C128_C/D102_A/D104_A1B/D127_A/D129_A1B/D139_C/D14-1_A/D14-2_C/D173_A/D174_C/D176_A/D177_C/D179_A/D185_C/D186_C/C117_C/C118_C/ACV121_A/ACV121_C/DCV197_C/DCV198_C/C125_A1B/D203	C103_A/C103_A1B/C107_C/C11-1_A/C117_C/C118_C/C12-1_A/C12-2_C/D102_A/D121_C/D127_A/D197_C
	S000000483	YBR279W	YBR279W	PAF1	RNA Polymerase II Associated Factor	NA	ORF	Verified	126	57	A7-1_A/A7-2_A1B/A7-2_C/A8-2_C/C101_A1B/C101_C/C102_A1B/C102_C/C103_A/C103_A1B/C103_C/C104_A/C104_A1B/C104_C/C105_A1B/C105_C/C106_A1B/C106_C/C107_A1B/C107_C/C108_A1B/C108_C/C109_A1B/C109_C/C11-1_A/C11-1_A1B/C11-1_C/C11-2_A1B/C11-2_C/C110_A1B/C110_C/C111_A1B/C111_C/C112_A1B/C112_C/C113_A1B/C113_C/C114_A1B/C114_C/C12-1_A/C12-1_A1B/C12-1_C/C12-2_A1B/C12-2_C/C128_A1B/C128_C/D102_A/D103_C/D104_A1B/D108…	A112_C/A7-2_A1B/C101_A1B/C101_C/C102_A1B/C102_C/C103_A/C103_A1B/C104_A/C104_C/C105_A1B/C106_A1B/C107_C/C109_C/C11-1_A/C11-1_C/C11-2_C/C110_A1B/C111_C/C114_A1B/C115_A/C115_A1B/C12-1_A/C12-1_C/C12-2_A1B/C12-2_C/C128_C/CCV110_A1B/D102_A/D103_C/D104_A1B/D107_A1B/D108_C/D109_C/D114_A1B/D116_C/D117_C/D118_A1B/D121_C/D125_C/D126_A1B/D127_A/D128_C/D130_C/D131_C/D132_A1B/D134_C/D135_C/D139_C/D144_C/D145_A…
	S000000484	YBR280C	YBR280C	SAF1	SCF Associated Factor	SCF ubiquitin ligase complex subunit SAF1	ORF	Verified	4	0	ACV121_C/A113/A113_A/A113_C	NA
	S000000485	YBR281C	YBR281C	DUG2	Deficient in Utilization of Glutathione	glutamine amidotransferase subunit DUG2	ORF	Verified	22	6	C102_C/C103_A/C103_A1B/C103_C/C107_C/C11-1_A/C112_A1B/C112_C/C12-1_A/C12-1_A1B/C128_A1B/C128_C/D102_A/D104_A1B/D127_A/D185_C/D186_C/CCV109_A1B/A107_C/A113/A113_A/A113_A1B	C103_A/C103_A1B/C11-1_A/C12-1_A/D102_A/D127_A
	S000000486	YBR282W	YBR282W	MRPL27	Mitochondrial Ribosomal Protein, Large subunit	mitochondrial 54S ribosomal protein YmL27/mL41/YmL27	ORF	Verified	7	0	D141_C/ACV120_A/ACV121_A/A113/A113_A/A113_A1B/A113_C	NA
	S000000487	YBR283C	YBR283C	SSH1	Sec Sixty-one Homolog	NA	ORF	Verified	7	0	C102_C/C12-2_C/D125_C/D141_C/D145_C/ACV121_A/D199	NA
	S000000488	YBR284W	YBR284W	NA	NA	metallo-dependent hydrolase superfamily protein	ORF	Uncharacterized	12	2	C103_A/C103_C/DCV14-1_A/DCV14-2_C/DCV14-3_C/DCV173_A/DCV173_C/DCV176_A/DCV176_C/DCV177_C/DCV179_A/A113_A	C103_A/DCV173_A
	S000000489	YBR285W	YBR285W	NA	NA	NA	ORF	Uncharacterized	1	2	A113_C	DCV15-2_C/DCV198_C
	S000000490	YBR286W	YBR286W	APE3	AminoPEptidase	aminopeptidase Y/APY1	ORF	Verified	10	2	C103_A/C103_A1B/C107_C/C12-2_C/C128_A1B/D104_A1B/D125_C/D126_A1B/D185_C/D186_C	C103_A/C115_A
	S000000491	YBR287W	YBR287W	NA	NA	ZSP1	ORF	Uncharacterized	0	0	NA	NA
	S000000492	YBR288C	YBR288C	APM3	clathrin Adaptor Protein complex Medium chain	YKS6	ORF	Verified	1	0	A113_C	NA
	S000000493	YBR289W	YBR289W	SNF5	Sucrose NonFermenting	HAF4/SWI10/TYE4	ORF	Verified	0	0	NA	NA
	S000000494	YBR290W	YBR290W	BSD2	Bypass Sod1p Defects	NA	ORF	Verified	7	0	ACV120_C/ACV121_A1B/ACV121_C/A113/A113_A/A113_A1B/A113_C	NA
	S000000495	YBR291C	YBR291C	CTP1	Citrate Transport Protein	NA	ORF	Verified	4	1	C114_C/C115_A/C115_A1B/C115_C	C115_A
	S000000496	YBR292C	YBR292C	NA	NA	NA	ORF	Uncharacterized	1	0	A113_A	NA
	S000000497	YBR293W	YBR293W	VBA2	Vacuolar Basic Amino acid transporter	NA	ORF	Verified	0	0	NA	NA
	S000000498	YBR294W	YBR294W	SUL1	SULfate	SFP2/sulfate permease	ORF	Verified	0	0	NA	NA
	S000000499	YBR295W	YBR295W	PCA1	P-type Cation-transporting ATPase	CAD2/cation-transporting P-type ATPase PCA1/PAY2	ORF	Verified	18	2	C101_C/C102_C/C103_A/C103_A1B/C103_C/C107_C/C108_C/C11-2_C/C113_C/C12-2_C/C128_A1B/D104_A1B/D185_C/D186_C/ACV120_A/ACV120_C/ACV121_A/ACV121_C	C103_A/C103_A1B
	S000000500	YBR296C	YBR296C	PHO89	PHOsphate metabolism	ITN1	ORF	Verified	0	0	NA	NA
	S000000501	YBR297W	YBR297W	MAL33	MALtose	MAL3R/MALR/transcription factor MAL33	ORF	Verified	14	1	D139_C/ACV120_A/ACV120_C/ACV121_A/ACV121_C/ACV122_A/ACV8-2_C/CCV126_A1B/A109_C/A113/A113_A/A113_A1B/A113_C/A118	D121_C
	S000000502	YBR298C	YBR298C	MAL31	MALtose fermentation	MAL3T/MALT/maltose permease	ORF	Verified	19	2	C102_C/C103_A1B/C103_C/C107_C/C11-2_C/C112_A1B/C112_C/C12-1_A1B/C12-2_C/C128_A1B/C128_C/D104_A1B/D139_C/D185_C/D186_C/ACV120_C/ACV121_C/ACV122_A/ACV122_C	C103_A1B/D121_C
	S000000503	YBR299W	YBR299W	MAL32	MALtose	alpha-glucosidase MAL32/MAL3S/MALS	ORF	Verified	5	1	CCV104_A/CCV105_A1B/CCV12-1_A/CCV13_A1B/A113_A	CCV11-1_A
	S000000504	YBR300C	YBR300C	NA	NA	NA	ORF	Dubious	10	0	ACV120_A/ACV120_C/ACV121_A/ACV121_A1B/ACV121_C/ACV122_A/ACV122_A1B/ACV122_C/ACV123_A1B/ACV123_C	NA
	S000000505	YBR301W	YBR301W	PAU24	seriPAUperin family	DAN3/seripauperin PAU24	ORF	Verified	4	0	C114_C/C116_C/A113/A113_A	NA
	S000000507	YCL001W	YCL001W	RER1	Retention in the Endoplasmic Reticulum	protein retrieval receptor	ORF	Verified	1	1	DCV196_A1B	C125_A1B
	S000007221	YCL001W-A	YCL001W-A	NA	NA	NA	ORF	Uncharacterized	1	1	C115_A	C115_A
	S000000508	YCL002C	YCL002C	NA	NA	NA	ORF	Uncharacterized	3	0	A103_A1B/CCV118_A1B/DCV152_C	NA
	S000000511	YCL005W	YCL005W	LDB16	Low Dye Binding	NA	ORF	Verified	70	34	A7-2_A1B/C101_A1B/C101_C/C102_A1B/C102_C/C103_A/C103_A1B/C103_C/C104_A/C104_A1B/C104_C/C107_C/C108_A1B/C108_C/C109_A1B/C11-1_A/C11-1_A1B/C11-1_C/C11-2_C/C111_A1B/C111_C/C112_A1B/C112_C/C113_C/C12-1_A/C12-1_A1B/C12-1_C/C12-2_C/C128_A1B/C128_C/D102_A/D104_A1B/D108_C/D109_C/D110_A1B/D116_C/D117_A/D117_C/D126_A1B/D127_A/D129_A1B/D130_C/D132_A1B/D134_C/D135_A/D135_C/D14-1_A/D14-1_C/D14-2_C/D14-3_C/D14…	A118/C101_A1B/C101_C/C102_A1B/C102_C/C103_A/C103_A1B/C104_A/C104_C/C107_C/C109_C/C11-1_A/C11-1_C/C11-2_C/C12-1_A/C12-1_C/C12-2_C/C128_C/CCV107_A1B/D102_A/D104_A1B/D108_C/D109_C/D110_A1B/D116_C/D117_C/D127_A/D130_C/D131_C/D132_A1B/D134_C/D135_C/D185_C/DCV155_A
	S000000513	YCL007C	YCL007C	NA	NA	CWH36	ORF	Dubious	33	7	C104_C/C105_C/C106_C/C109_A1B/C11-1_C/C110_C/C111_C/C112_C/C128_C/C13_A/D158_C/D159_C/D188_A/A103_A1B/C115_A/C115_C/ACV8-1_A1B/ACV8-1_C/DCV14-1_A/DCV14-2_C/DCV14-3_C/DCV17-1_A/DCV17-2_C/DCV173_A/DCV174_C/DCV176_A/DCV177_C/DCV188_A/C123_C/C124_C/C125_C/D203/D207	A103_A1B/C104_C/C115_A/DCV14-2_C/DCV173_A/DCV177_C/DCV188_A
	S000000514	YCL008C	YCL008C	STP22	STerile Pseudoreversion	AGS1/ubiquitin-binding ESCRT-I subunit protein STP22/VPL15/VPS23	ORF	Verified	11	2	C109_A1B/D170_A1B/CCV108_A1B/CCV108_C/CCV109_A1B/CCV11-2_C/CCV114_A1B/DCV102_A/DCV110_A1B/DCV152_A1B/C124_C	CCV103_A/CCV109_A1B
	S000000515	YCL009C	YCL009C	ILV6	IsoLeucine Valine	acetolactate synthase regulatory subunit	ORF	Verified	11	6	C105_A1B/C106_A1B/C110_A1B/CCV104_A1B/CCV11-1_A1B/CCV111_A1B/DCV155_A1B/C119/D200/D210/D211	C105_A1B/C106_A1B/C110_A1B/C118_C/D211/DCV155_A1B
	S000000516	YCL010C	YCL010C	SGF29	SaGa associated Factor	NA	ORF	Verified	7	0	C126_A1B/C126_C/ACV101_C/ACV9_C/CCV108_C/CCV116_A1B/C124_C	NA
	S000000517	YCL011C	YCL011C	GBP2	G-strand Binding Protein	RLF6/single-stranded telomeric DNA-binding/mRNA-binding protein	ORF	Verified	1	0	C13_A	NA
	S000000521	YCL016C	YCL016C	DCC1	Defective in sister Chromatid Cohesion	NA	ORF	Verified	125	58	A7-2_A1B/A7-2_C/C101_A1B/C101_C/C102_A1B/C102_C/C103_A/C103_A1B/C103_C/C104_A/C104_A1B/C104_C/C107_A1B/C107_C/C108_A1B/C108_C/C109_A1B/C109_C/C11-1_A/C11-1_A1B/C11-1_C/C11-2_A1B/C11-2_C/C111_A1B/C111_C/C112_A1B/C112_C/C113_A1B/C113_C/C12-1_A/C12-1_A1B/C12-1_C/C12-2_A1B/C12-2_C/C128_A1B/C128_C/D102_A/D104_A1B/D108_C/D109_C/D116_C/D117_A/D117_C/D118_A1B/D119_C/D126_A1B/D127_A/D129_A1B/D130_C/D134_C…	A7-2_A1B/C101_A1B/C101_C/C102_A1B/C102_C/C103_A/C103_A1B/C104_A/C104_C/C105_A1B/C107_C/C109_C/C11-1_A/C11-1_C/C11-2_C/C111_C/C117_A1B/C117_C/C118_A1B/C118_C/C12-1_A/C12-1_C/C12-2_A1B/C12-2_C/C125_A1B/C128_C/CCV101_A1B/CCV103_A1B/CCV104_A1B/CCV107_C/CCV112_A1B/D102_A/D104_A1B/D107_A1B/D108_C/D109_C/D116_C/D117_A/D117_C/D118_A1B/D126_A1B/D127_A/D130_C/D131_C/D134_C/D135_A/D135_C/D137_C/D144_C/D145_…
	S000000527	YCL022C	YCL022C	NA	NA	NA	ORF	Dubious	12	0	C108_C/C11-2_C/C12-2_C/C126_A/D14-2_C/D14-3_C/D174_C/D177_C/D180_C/ACV123_C/ACV8-1_C/CCV111_C	NA
	S000000528	YCL023C	YCL023C	NA	NA	NA	ORF	Dubious	1	0	A113_A1B	NA
	S000000529	YCL024W	YCL024W	KCC4	NA	serine/threonine protein kinase	ORF	Verified	0	0	NA	NA
	S000000530	YCL025C	YCL025C	AGP1	high-Affinity Glutamine Permease	amino acid transporter AGP1/WAP1/YCC5	ORF	Verified	0	0	NA	NA
	S000000532	YCL027W	YCL027W	FUS1	cell FUSion	NA	ORF	Verified	8	1	C109_C/D196_A1B/D196_C/DCV197_C/DCV198_C/A113/A113_A/A113_C	D196_A1B
	S000000533	YCL028W	YCL028W	RNQ1	Rich in asparagine (N) and glutamine (Q)	[PIN(+)]/prion domain-containing protein RNQ1	ORF	Verified	2	0	ACV120_A/ACV121_A	NA
	S000000534	YCL029C	YCL029C	BIK1	BIlateral Karyogamy defect	ARM5/PAC14	ORF	Verified	36	11	D102_A/D117_A/D127_A/D141_C/ACV120_A/ACV8-1_A/CCV101_A1B/CCV101_C/CCV102_C/CCV103_A/CCV103_A1B/CCV103_C/CCV104_A/CCV104_A1B/CCV109_A1B/CCV11-1_A/CCV11-1_A1B/CCV11-1_C/CCV112_A1B/CCV112_C/CCV12-1_A/CCV12-1_A1B/CCV12-1_C/CCV128_A1B/CCV128_C/DCV102_A/DCV103_C/DCV106_C/DCV126_A1B/DCV127_A/DCV128_C/DCV14-1_A/DCV173_A/DCV176_A/DCV188_A/D203	CCV101_A1B/CCV103_A/CCV103_A1B/CCV104_A1B/CCV11-1_A/CCV12-1_A/D127_A/DCV103_C/DCV128_C/DCV173_A/DCV188_A
	S000000535	YCL030C	YCL030C	HIS4	HIStidine requiring	trifunctional histidinol dehydrogenase/phosphoribosyl-AMP cyclohydrolase/phosphoribosyl-ATP diphosphatase	ORF	Verified	0	0	NA	NA
	S000000537	YCL032W	YCL032W	STE50	STErile	NA	ORF	Verified	14	3	C105_A1B/C105_C/C106_A1B/C106_C/C110_A1B/C110_C/C111_A1B/C111_C/D158_C/D159_C/CCV104_A/CCV105_A1B/CCV106_A1B/CCV12-1_A1B	C105_A1B/C106_A1B/C110_A1B
	S000000538	YCL033C	YCL033C	MXR2	peptide Methionine sulfoXide Reductase	MSRB/peptide-methionine (R)-S-oxide reductase	ORF	Verified	18	4	C103_A/C103_A1B/C104_A/C104_C/C11-1_A/C11-1_C/C112_A1B/C112_C/C12-1_A/C12-1_C/C128_A1B/D102_A/D185_C/D186_C/DCV132_A1B/DCV152_A1B/A118/D204	C103_A/C104_A/C11-1_A/C12-1_A
	S000000539	YCL034W	YCL034W	LSB5	Las Seventeen Binding protein	NA	ORF	Verified	2	3	C106_A1B/C127_A1B	C105_A1B/C106_A1B/CCV110_A1B
	S000000540	YCL035C	YCL035C	GRX1	GlutaRedoXin	dithiol glutaredoxin GRX1	ORF	Verified	0	0	NA	NA
	S000000541	YCL036W	YCL036W	GFD2	Great for Full DEAD box protein activity	YCD6	ORF	Verified	18	0	C105_C/C106_C/C110_C/C111_C/D158_C/D159_C/CCV105_C/CCV106_C/CCV110_C/CCV113_C/DCV15-1_A/DCV152_A1B/DCV158_C/DCV159_C/D200/D204/D205/D207	NA
	S000000542	YCL037C	YCL037C	SRO9	Suppressor of rho3	NA	ORF	Verified	57	19	C101_A1B/C101_C/C102_A1B/C102_C/C103_A/C103_A1B/C103_C/C107_C/C109_A1B/C11-1_A/C11-1_A1B/C11-1_C/C11-2_C/C112_A1B/C112_C/C113_C/C12-1_A/C12-1_A1B/C12-1_C/C12-2_C/C128_A1B/C128_C/D102_A/D116_C/D127_A/D134_C/D185_C/D186_C/ACV104_A1B/ACV121_A/CCV101_A1B/CCV101_C/CCV102_A1B/CCV102_C/CCV103_A/CCV103_A1B/CCV103_C/CCV104_A1B/CCV104_C/CCV11-1_A/CCV11-1_A1B/CCV11-1_C/CCV11-2_C/CCV112_A1B/CCV112_C/CCV115_A…	C101_A1B/C103_A/C103_A1B/C11-1_A/C12-1_A/CCV101_A1B/CCV103_A/CCV103_A1B/CCV104_A1B/CCV104_C/CCV107_C/CCV11-1_A/CCV112_A1B/CCV12-1_A/CCV128_C/CCV13_A1B/D102_A/D116_C/D127_A
	S000000543	YCL038C	YCL038C	ATG22	AuTophaGy related	AUT4	ORF	Verified	6	0	D173_A/D173_C/D176_C/D179_A/D188_A/D188_C	NA
	S000000544	YCL039W	YCL039W	GID7	Glucose Induced Degradation deficient	glucose-induced degradation complex subunit GID7/MOH2	ORF	Verified	1	0	DCV152_A1B	NA
	S000000545	YCL040W	YCL040W	GLK1	GLucoKinase	glucokinase/HOR3	ORF	Verified	0	0	NA	NA
	S000000547	YCL042W	YCL042W	NA	NA	NA	ORF	Uncharacterized	5	0	CCV108_A1B/CCV11-2_A1B/DCV126_A1B/A110_A1B/D205	NA
	S000000549	YCL044C	YCL044C	MGR1	Mitochondrial Genome Required	NA	ORF	Verified	0	1	NA	D185_C
	S000000550	YCL045C	YCL045C	EMC1	ER Membrane protein Complex	NA	ORF	Verified	1	0	DCV152_A1B	NA
	S000000551	YCL046W	YCL046W	NA	NA	NA	ORF	Dubious	2	0	D14-2_C/D180_C	NA
	S000000552	YCL047C	YCL047C	POF1	Promoter Of Filamentation	nicotinamide-nucleotide adenylyltransferase	ORF	Verified	12	1	CCV101_C/CCV102_C/CCV103_C/CCV11-1_C/CCV112_C/CCV12-1_C/CCV128_C/DCV104_A1B/DCV126_A1B/DCV185_C/DCV186_C/A113	CCV128_C
	S000000553	YCL048W	YCL048W	SPS22	SPorulation Specific 2 too (2)	NA	ORF	Verified	1	0	DCV126_A1B	NA
	S000000554	YCL049C	YCL049C	NA	NA	NA	ORF	Uncharacterized	0	0	NA	NA
	S000000555	YCL050C	YCL050C	APA1	AP4A phosphorylase	bifunctional AP-4-A phosphorylase/ADP sulfurylase/DTP1	ORF	Verified	32	15	C103_A/C103_A1B/C104_A/C104_A1B/C11-1_A/C11-1_A1B/C12-1_A/C12-1_A1B/C128_A1B/C13_A/D102_A/D110_A1B/D127_A/D132_A1B/A102_A1B/A102_C/A103_A1B/A9_A1B/A9_C/ACV103_C/ACV8-1_C/CCV105_A1B/CCV105_C/CCV110_C/CCV115_A1B/DCV191_A/DCV192_C/A107_C/A112_C/A113_A1B/A119/C123_C	A101_A1B/A102_A1B/A102_C/A103_A1B/A112_C/A7-1_A1B/A7-1_C/A9_C/ACV9_C/C103_A/C104_A/C11-1_A/C12-1_A/D102_A/D127_A
	S000000556	YCL051W	YCL051W	LRE1	Laminarase REsistance	NA	ORF	Verified	1	0	D203	NA
	S000000560	YCL055W	YCL055W	KAR4	KARyogamy	NA	ORF	Verified	10	1	CCV108_A1B/CCV11-2_A1B/CCV117_A1B/CCV118_A1B/CCV12-2_A1B/DCV15-1_C/DCV15-3_A1B/DCV16-3_A1B/D204/D205	CCV12-2_A1B
	S000000561	YCL056C	YCL056C	PEX34	PEroXin	NA	ORF	Verified	11	5	C105_A1B/C106_A1B/C106_C/C110_A1B/D158_C/D159_C/ACV121_C/DCV15-1_C/DCV15-2_C/DCV15-3_C/C125_A1B	C105_A1B/C106_A1B/C110_A1B/DCV158_C/DCV159_C
	S000000562	YCL057W	YCL057W	PRD1	PRoteinase yscD	metalloendopeptidase	ORF	Verified	2	0	DCV16-1_C/D205	NA
	S000000563	YCL058C	YCL058C	FYV5	Function required for Yeast Viability	MDF1	ORF	Verified	27	8	D14-1_A/D14-2_C/D17-1_A/D17-1_C/D173_A/D174_C/D176_A/D177_C/D179_A/D180_C/A9_C/D182_A/CCV116_C/DCV14-1_C/DCV154_C/DCV173_A/DCV176_A/DCV188_A/DCV197_C/A108/C119/C120/D199/D200/D203/D210/D211	A9_C/C120/C125_A1B/D197_C/D200/D211/DCV114_A1B/DCV173_A
	S000000568	YCL063W	YCL063W	VAC17	VACuole related	YCL062W	ORF	Verified	0	0	NA	NA
	S000000569	YCL064C	YCL064C	CHA1	Catabolism of Hydroxy Amino acids	L-serine/L-threonine ammonia-lyase CHA1	ORF	Verified	5	2	D151_C/C117_C/C118_C/ACV104_C/A109_C	C117_C/C118_C
	S000000574	YCL069W	YCL069W	VBA3	Vacuolar Basic Amino acid transporter	basic amino acid transporter	ORF	Verified	2	0	DCV155_A1B/DCV183_C	NA
	S000000579	YCL074W	YCL074W	NA	NA	NA	Pseudogene	NA	0	0	NA	NA
	S000000580	YCL075W	YCL075W	NA	NA	NA	Pseudogene	NA	0	0	NA	NA
	S000000581	YCL076W	YCL076W	NA	NA	NA	ORF	Dubious	0	0	NA	NA
	S000000594	YCR001W	YCR001W	NA	NA	NA	ORF	Uncharacterized	0	0	NA	NA
	S000000595	YCR002C	YCR002C	CDC10	Cell Division Cycle	septin CDC10	ORF	Verified	168	72	A120_C/A121_A/A121_C/A7-2_A1B/A7-2_C/A8-1_A/A8-2_A1B/A8-2_C/C101_A1B/C101_C/C102_A1B/C102_C/C103_A/C103_A1B/C103_C/C104_A/C104_A1B/C104_C/C105_A1B/C105_C/C107_A1B/C107_C/C108_A1B/C109_A1B/C11-1_A/C11-1_A1B/C11-1_C/C11-2_A1B/C11-2_C/C110_A1B/C110_C/C111_A1B/C111_C/C112_A1B/C112_C/C113_A1B/C113_C/C114_A1B/C114_C/C116_C/C12-1_A/C12-1_A1B/C12-1_C/C12-2_A1B/C12-2_C/C128_A1B/C128_C/C13_A1B/C13_C/D102_A…	A103_A1B/A7-2_A1B/C101_A1B/C101_C/C102_A1B/C102_C/C103_A/C103_A1B/C104_A/C104_C/C105_A1B/C107_C/C109_C/C11-1_A/C11-1_C/C11-2_C/C110_A1B/C111_C/C114_A1B/C115_A/C115_A1B/C12-1_A/C12-1_C/C12-2_A1B/C12-2_C/C128_C/C13_A1B/C13_C/CCV104_A1B/CCV107_A1B/CCV110_A1B/CCV112_A1B/CCV115_C/CCV116_A1B/CCV12-2_A1B/CCV13_A1B/D102_A/D103_C/D104_A1B/D107_A1B/D108_C/D109_C/D110_A1B/D114_A1B/D116_C/D117_A/D117_C/D118_…
	S000000596	YCR003W	YCR003W	MRPL32	Mitochondrial Ribosomal Protein, Large subunit	bL32m/mitochondrial 54S ribosomal protein YmL32/YmL32	ORF	Verified	3	6	D109_C/D113_C/D123_C	D109_C/D113_C/D123_C/D131_C/D144_C/DCV196_A1B
	S000000597	YCR004C	YCR004C	YCP4	NA	flavodoxin-like fold family protein	ORF	Verified	22	19	C103_A1B/C104_A1B/C105_A1B/C106_A1B/C106_C/C109_C/C11-1_A1B/C110_A1B/C110_C/C12-1_A1B/D130_C/A103_A1B/C117_C/C118_C/CCV104_A/CCV11-1_A/CCV12-1_A/DCV197_C/DCV198_C/C120/D200/D211	A107/C103_A1B/C105_A1B/C106_A1B/C11-1_C/C110_A1B/C117_C/C118_C/C120/CCV11-1_A/CCV12-1_A/D108_C/D117_C/D130_C/D134_C/D135_C/D211/DCV158_C/DCV159_C
	S000000598	YCR005C	YCR005C	CIT2	CITrate synthase	citrate (Si)-synthase CIT2	ORF	Verified	9	0	C105_C/C106_C/C110_C/C126_C/D158_C/D159_C/CCV113_A1B/DCV197_C/DCV198_C	NA
	S000000599	YCR006C	YCR006C	NA	NA	NA	ORF	Uncharacterized	1	0	CCV127_A	NA
	S000000600	YCR007C	YCR007C	NA	NA	DUP240 family protein	ORF	Uncharacterized	0	1	NA	D157_C
	S000000601	YCR008W	YCR008W	SAT4	NA	HAL4/serine/threonine protein kinase SAT4	ORF	Verified	0	0	NA	NA
	S000000602	YCR009C	YCR009C	RVS161	Reduced Viability on Starvation	amphiphysin-like protein RVS161/END6/FUS7/SPE161	ORF	Verified	36	10	C105_A1B/C105_C/C106_A1B/C106_C/C110_A1B/C110_C/C111_A1B/C111_C/C114_C/D158_C/D159_C/A102_A1B/A104_A1B/C115_A/C115_A1B/C115_C/ACV104_C/ACV7-1_A1B/ACV7-2_A1B/ACV8-2_A1B/CCV104_A1B/CCV106_C/CCV109_A1B/CCV110_A1B/CCV113_A1B/CCV115_A1B/CCV13_A1B/DCV17-1_A/A107/A108_A1B/A109_A1B/A110_A1B/A111/A112/A112_A1B/A118	A107/A7-2_A1B/ACV7-2_A1B/ACV8-2_A1B/C105_A1B/C106_A1B/C110_A1B/C115_A/C115_A1B/CCV110_A1B
	S000000603	YCR010C	YCR010C	ADY2	Accumulation of DYads	ATO1	ORF	Verified	0	0	NA	NA
	S000000604	YCR011C	YCR011C	ADP1	ATP-Dependent Permease	putative ATP-dependent permease ADP1	ORF	Verified	1	0	DCV184_A1B	NA
	S000000607	YCR014C	YCR014C	POL4	POLymerase	DNA-directed DNA polymerase IV/POLX	ORF	Verified	2	1	DCV125_C/DCV128_C	DCV155_A1B
	S000000608	YCR015C	YCR015C	CTO1	Cold TOlerance	NA	ORF	Verified	14	5	A103_A1B/A9_C/C117_C/C118_C/CCV108_A1B/CCV11-2_A1B/CCV114_C/CCV116_A1B/CCV117_A1B/CCV118_A1B/CCV12-2_A1B/CCV13_A1B/C121/D210	A9_C/ACV9_C/C117_C/C118_C/CCV13_A1B
	S000000609	YCR016W	YCR016W	RBP95	Ribosomal-RNA Binding Protein helix 95	NA	ORF	Uncharacterized	3	0	CCV113_C/DCV197_C/DCV198_C	NA
	S000000610	YCR017C	YCR017C	CWH43	Calcofluor White Hypersensitive	NA	ORF	Verified	0	0	NA	NA
	S000000612	YCR019W	YCR019W	MAK32	MAintenance of Killer	NA	ORF	Verified	0	0	NA	NA
	S000000613	YCR020C	YCR020C	PET18	PETite colonies	HIT2	ORF	Verified	0	0	NA	NA
	S000000614	YCR020C-A	YCR020C-A	MAK31	MAintenance of Killer	LSM9/NAA38/SMX1	ORF	Verified	0	0	NA	NA
	S000006439	YCR020W-B	YCR020W-B	HTL1	High-Temperature Lethal	NA	ORF	Verified	98	43	A7-2_A1B/A7-2_C/A8-2_A1B/C101_A1B/C101_C/C102_A1B/C102_C/C103_A/C103_A1B/C103_C/C104_A/C104_A1B/C104_C/C107_A1B/C107_C/C108_A1B/C108_C/C109_A1B/C109_C/C11-1_A/C11-1_A1B/C11-1_C/C11-2_A1B/C11-2_C/C110_A1B/C110_C/C111_A1B/C111_C/C112_A1B/C112_C/C113_A1B/C113_C/C12-1_A/C12-1_A1B/C12-1_C/C12-2_A1B/C12-2_C/C128_A1B/C128_C/C13_A/D102_A/D103_C/D104_A1B/D108_C/D109_C/D110_A1B/D116_C/D117_C/D125_C/D126_A1…	A7-2_A1B/C101_A1B/C101_C/C102_A1B/C102_C/C103_A/C103_A1B/C104_A/C104_C/C107_C/C109_C/C11-1_A/C11-1_C/C11-2_C/C110_A1B/C111_C/C12-1_A/C12-1_C/C12-2_A1B/C12-2_C/C128_C/CCV103_A1B/CCV115_C/D102_A/D103_C/D104_A1B/D108_C/D109_C/D110_A1B/D116_C/D121_C/D125_C/D126_A1B/D127_A/D128_C/D130_C/D131_C/D132_A1B/D134_C/D139_C/D179_A/D185_C/DCV14-2_C
	S000000615	YCR021C	YCR021C	HSP30	Heat Shock Protein	YRO1	ORF	Verified	0	0	NA	NA
	S000000616	YCR022C	YCR022C	NA	NA	NA	ORF	Uncharacterized	6	0	ACV101_A1B/DCV108_C/DCV112_C/DCV130_C/DCV135_C/DCV151_C	NA
	S000000617	YCR023C	YCR023C	NA	NA	NA	ORF	Verified	8	3	D104_A1B/D118_A1B/D126_A1B/D152_A1B/D107_A1B/D114_A1B/DCV130_C/DCV134_C	D114_A1B/D152_A1B/DCV134_C
	S000000618	YCR024C	YCR024C	SLM5	Synthetic Lethal with Mss4	asparagine--tRNA ligase SLM5	ORF	Verified	1	0	CCV126_A	NA
	S000000619	YCR024C-A	YCR024C-A	PMP1	Plasma Membrane Proteolipid	proteolipid ATPase	ORF	Verified	25	6	C102_A1B/C102_C/C103_A/C103_A1B/C103_C/C107_C/C11-1_A/C11-2_C/C112_C/C12-1_A/C12-2_C/C128_A1B/C128_C/D102_A/D104_A1B/D118_A1B/D126_A1B/D127_A/D129_A1B/D142_A1B/D145_A1B/D185_C/D186_C/ACV120_A/DCV183_C	C103_A/C103_A1B/C11-1_A/C12-1_A/D102_A/D127_A
	S000000620	YCR025C	YCR025C	NA	NA	NA	ORF	Uncharacterized	28	13	C102_C/C103_A/C103_A1B/C103_C/C107_C/C108_C/C11-1_A/C11-2_C/C12-1_A/C12-2_C/D102_A/D104_A1B/D127_A/D139_C/D185_C/D186_C/C115_C/C117_C/C118_C/ACV121_C/ACV8-2_A1B/CCV114_C/DCV119_C/DCV176_C/A109_C/C125_C/D207/D214	ACV8-2_A1B/C103_A/C103_A1B/C115_A/C117_C/C118_C/CCV114_C/D102_A/D121_C/D127_A/D139_C/D207/DCV119_C
	S000000621	YCR026C	YCR026C	NPP1	ecto-Nucleotide Pyrophosphatase/Phosphodiesterase	nucleotide diphosphatase/phosphodiesterase NPP1	ORF	Verified	14	3	C103_C/C107_C/C12-2_C/D185_C/D186_C/D197_C/A103_A1B/C115_A/CCV109_A1B/CCV114_A1B/CCV116_A1B/DCV173_A/DCV176_A/A107_C	C115_A/D197_C/DCV15-2_C
	S000000622	YCR027C	YCR027C	RHB1	RHeB homolog	putative GTPase RHB1/RSG1	ORF	Verified	41	12	C101_A1B/C101_C/C102_C/C103_A/C103_A1B/C103_C/C107_C/C108_C/C11-1_A/C11-1_A1B/C11-2_C/C111_C/C112_A1B/C112_C/C12-1_A/C12-1_A1B/C12-2_C/C128_A1B/C128_C/D102_A/D104_A1B/D121_C/D126_A1B/D127_A/D129_A1B/D139_C/D145_A1B/D185_C/D186_C/C117_C/C118_C/CCV103_A1B/CCV107_A1B/CCV11-1_A1B/CCV12-1_A1B/DCV14-1_A/DCV173_A/DCV176_A/DCV179_A/DCV180_C/A113_A1B	C103_A/C103_A1B/C107_C/C11-1_A/C117_C/C118_C/C12-2_C/D121_C/D127_A/D139_C/D145_A1B/DCV173_A
	S000000623	YCR028C	YCR028C	FEN2	FENpropimorph resistance	NA	ORF	Verified	15	9	C114_C/D108_C/D116_C/D119_C/D125_C/D130_C/D134_C/D137_C/D141_C/D143_C/D152_C/C115_A/D106_C/D112_C/D149_C	C115_A/C115_A1B/D108_C/D109_C/D116_C/D130_C/D134_C/D137_C/D144_C
	S000007222	YCR028C-A	YCR028C-A	RIM1	Replication In Mitochondria	NA	ORF	Verified	7	1	C115_C/CCV126_A/CCV126_A1B/DCV108_C/DCV130_C/C124_C/C125_C	CCV126_A
	S000000627	YCR031C	YCR031C	RPS14A	Ribosomal Protein of the Small subunit	CRY1/ribosomal 40S subunit protein S14A/rp59A/RPL59/S11/S14A/uS11	ORF	Verified	3	2	C13_A/C115_A1B/DCV151_C	C115_A1B/C13_A1B
	S000000628	YCR032W	YCR032W	BPH1	Beige Protein Homolog	NA	ORF	Verified	1	0	A119	NA
	S000000629	YCR033W	YCR033W	SNT1	SaNT domains	[ESI+]	ORF	Verified	18	7	C115_A/C115_A1B/C115_C/CCV108_C/CCV112_C/CCV114_C/CCV116_C/CCV128_C/DCV197_C/DCV198_C/A108/A113_A/C119/C121/D199/D200/D210/D211	C104_A/C115_A/C115_A1B/CCV114_C/CCV115_C/D200/D211
	S000000630	YCR034W	YCR034W	ELO2	fatty acid ELOngation	fatty acid elongase ELO2/FEN1/GNS1/VBM2	ORF	Verified	66	24	C101_A1B/C101_C/C102_A1B/C102_C/C103_A/C103_A1B/C103_C/C104_A/C104_A1B/C107_C/C11-1_A/C11-1_A1B/C11-1_C/C11-2_C/C111_A1B/C112_A1B/C112_C/C114_A1B/C12-1_A/C12-1_A1B/C12-1_C/C12-2_C/C128_A1B/C128_C/D102_A/D110_A1B/D127_A/D132_A1B/D143_A1B/D152_A1B/D169_A1B/D170_A1B/D185_C/D186_C/A103_A1B/A9_A1B/A9_C/D107_A1B/D114_A1B/D147_A1B/D148_A1B/ACV120_A/ACV121_A/CCV101_C/CCV102_C/CCV103_A1B/CCV103_C/CCV104_A…	A103_A1B/A9_C/C101_A1B/C102_A1B/C103_A/C103_A1B/C104_A/C11-1_A/C114_A1B/C12-1_A/CCV101_A1B/CCV103_A1B/CCV104_A1B/CCV112_A1B/CCV128_C/D102_A/D107_A1B/D110_A1B/D127_A/D132_A1B/D147_A/D147_A1B/D169_A1B/D170_A1B
	S000000632	YCR036W	YCR036W	RBK1	RiBoKinase	putative ribokinase	ORF	Verified	6	1	CCV11-1_A1B/CCV12-1_A1B/DCV173_A/DCV176_A/A113_A1B/A113_C	C115_A
	S000000633	YCR037C	YCR037C	PHO87	PHOsphate metabolism	SPX domain-containing inorganic phosphate transporter	ORF	Verified	14	3	C103_A1B/C128_A1B/C128_C/D14-1_A/D14-2_C/D14-3_C/D173_A/D174_C/D176_A/D177_C/D179_A/D180_C/DCV141_C/DCV145_C	A101_A1B/A101_C/DCV145_C
	S000000639	YCR043C	YCR043C	NA	NA	NA	ORF	Uncharacterized	1	1	A107_C	DCV198_C
	S000000640	YCR044C	YCR044C	PER1	protein Processing in the ER	COS16	ORF	Verified	2	1	C114_A1B/C115_A1B	C115_A1B
	S000000641	YCR045C	YCR045C	RRT12	Regulator of rDNA Transcription	OSW3	ORF	Verified	38	15	C101_A1B/C101_C/C102_A1B/C102_C/C103_A/C103_A1B/C103_C/C104_A/C107_C/C108_A1B/C108_C/C11-1_A/C11-1_A1B/C11-1_C/C11-2_C/C112_A1B/C112_C/C113_C/C12-1_A/C12-1_A1B/C12-1_C/C12-2_C/C128_A1B/C128_C/D102_A/D104_A1B/D118_A1B/D126_A1B/D127_A/D129_A1B/D142_A1B/D145_A1B/D185_C/D186_C/ACV121_A/CCV103_A1B/CCV12-1_A1B/CCV128_A1B	C101_A1B/C101_C/C102_A1B/C102_C/C103_A/C103_A1B/C107_C/C11-1_A/C12-1_A/C128_C/D102_A/D104_A1B/D127_A/D145_A1B/D185_C
	S000000642	YCR046C	YCR046C	IMG1	Integrity of Mitochondrial Genome	bL19m/mitochondrial 54S ribosomal protein IMG1	ORF	Verified	4	0	A108_C/A109_C/A113_A1B/A118	NA
	S000000643	YCR047C	YCR047C	BUD23	BUD site selection	18S rRNA (guanine1575-N7)-methyltransferase	ORF	Verified	30	5	C116_A1B/C116_C/C13_A/D14-1_A/D17-1_A/D17-1_C/D173_A/D176_A/A102_A1B/A104_A1B/C115_A1B/C115_C/D182_A/ACV7-1_A1B/DCV108_C/DCV112_C/DCV130_C/DCV14-1_A/DCV14-1_C/DCV14-3_C/DCV143_C/DCV151_C/DCV173_A/DCV176_A/DCV179_A/DCV179_C/DCV184_A1B/DCV188_A/A118/D203	ACV8-1_A1B/C115_A1B/DCV130_C/DCV134_C/DCV173_A
	S000000644	YCR048W	YCR048W	ARE1	Acyl-coenzyme A: cholesterol acyl transferase-Related Enzyme	SAT2/sterol acyltransferase	ORF	Verified	3	0	A108_C/A117/A118	NA
	S000000645	YCR049C	YCR049C	NA	NA	NA	ORF	Dubious	0	0	NA	NA
	S000000646	YCR050C	YCR050C	NA	NA	NA	ORF	Uncharacterized	69	34	C101_A1B/C101_C/C102_A1B/C102_C/C103_A/C103_A1B/C103_C/C104_A/C104_A1B/C104_C/C107_C/C108_C/C109_A1B/C109_C/C11-1_A/C11-1_A1B/C11-1_C/C11-2_C/C111_C/C112_A1B/C112_C/C113_C/C12-1_A/C12-1_A1B/C12-1_C/C12-2_C/C128_A1B/C128_C/C13_A/D102_A/D103_C/D104_A1B/D109_C/D116_C/D117_A/D119_C/D125_C/D126_A1B/D127_A/D128_C/D129_A1B/D132_A1B/D134_C/D135_A/D135_C/D139_C/D141_C/D142_A1B/D144_C/D145_A1B/D145_C/D185_…	A101_A1B/A7-1_A1B/C101_A1B/C101_C/C102_A1B/C102_C/C103_A/C103_A1B/C104_A/C104_C/C107_C/C109_C/C11-1_A/C11-1_C/C11-2_C/C117_C/C118_C/C12-1_A/C12-1_C/C12-2_C/C128_C/CCV107_A1B/D102_A/D104_A1B/D116_C/D117_A/D125_C/D127_A/D131_C/D134_C/D135_A/D139_C/D145_A1B/D185_C
	S000000647	YCR051W	YCR051W	NA	NA	NA	ORF	Uncharacterized	2	0	CCV109_A1B/CCV113_C	NA
	S000000649	YCR053W	YCR053W	THR4	THReonine requiring	threonine synthase THR4	ORF	Verified	3	0	A113/A113_C/A118	NA
	S000000655	YCR059C	YCR059C	YIH1	Yeast Impact Homolog	NA	ORF	Verified	0	0	NA	NA
	S000000656	YCR060W	YCR060W	TAH1	Tpr-containing protein Associated with Hsp90	NA	ORF	Verified	1	0	DCV118_A1B	NA
	S000000659	YCR063W	YCR063W	BUD31	BUD site selection	CWC14	ORF	Verified	55	24	A7-2_A1B/A7-2_C/C101_A1B/C101_C/C102_A1B/C102_C/C103_A/C103_A1B/C103_C/C104_A/C107_C/C108_C/C11-1_A/C11-1_A1B/C11-1_C/C11-2_C/C111_C/C112_A1B/C112_C/C113_C/C12-1_A/C12-1_A1B/C12-1_C/C12-2_C/C128_A1B/C128_C/D102_A/D104_A1B/D109_C/D116_C/D119_C/D126_A1B/D127_A/D129_A1B/D134_C/D14-1_A/D14-2_C/D14-3_C/D142_A1B/D145_A1B/D173_A/D173_C/D174_C/D176_A/D177_C/D179_A/D180_C/D185_C/D186_C/C117_C/C118_C/ACV12…	C101_A1B/C101_C/C102_A1B/C102_C/C103_A/C103_A1B/C104_A/C107_C/C11-1_A/C11-2_C/C117_C/C118_C/C12-1_A/C12-2_C/C128_C/D102_A/D104_A1B/D116_C/D127_A/D131_C/D134_C/D145_A1B/D185_C/DCV173_A
	S000000661	YCR065W	YCR065W	HCM1	High-Copy suppressor of Calmodulin	NA	ORF	Verified	7	2	C13_C/DCV185_C/DCV186_C/A113/A113_A/C125_A1B/D207	C105_A1B/C13_C
	S000000662	YCR066W	YCR066W	RAD18	RADiation sensitive	E3 ubiquitin-protein ligase RAD18	ORF	Verified	76	26	A7-2_A1B/C101_A1B/C101_C/C102_A1B/C102_C/C103_A1B/C103_C/C104_C/C107_A1B/C107_C/C108_A1B/C109_A1B/C11-1_C/C11-2_A1B/C11-2_C/C111_A1B/C112_C/C113_A1B/C12-1_C/C12-2_A1B/C12-2_C/C128_A1B/C128_C/D104_A1B/D118_A1B/D126_A1B/D129_A1B/D136_A1B/D14-2_C/D14-3_C/D142_A1B/D17-3_A1B/D174_C/D177_C/D180_C/D185_C/D186_C/D189_C/D197_C/D198_C/C117_A1B/C118_A1B/D107_A1B/D114_A1B/ACV121_A1B/CCV101_A1B/CCV101_C/CCV10…	A7-2_A1B/C101_A1B/C102_A1B/C103_A1B/C11-1_C/C117_A1B/C118_A1B/C12-1_C/C12-2_A1B/C125_A1B/C128_C/CCV101_A1B/CCV103_A/CCV112_A1B/D104_A1B/D107_A1B/D114_A1B/D118_A1B/D126_A1B/D185_C/D197_C/D198_C/DCV114_A1B/DCV173_A/DCV177_C/DCV188_A
	S000000663	YCR067C	YCR067C	SED4	Suppressor of Erd2 Deletion	GTPase-activating protein SED4	ORF	Verified	1	0	CCV104_A1B	NA
	S000000664	YCR068W	YCR068W	ATG15	AuTophaGy related	AUT5/CVT17/triglyceride lipase ATG15	ORF	Verified	27	5	C101_C/C102_C/C103_A/C103_A1B/C103_C/C107_C/C11-1_A/C11-1_A1B/C11-2_C/C112_A1B/C112_C/C12-1_A/C12-1_A1B/C12-1_C/C128_A1B/C128_C/D102_A/D104_A1B/D109_C/D116_C/D117_A/D126_A1B/D127_A/D134_C/D145_A1B/D185_C/D186_C	C103_A/C103_A1B/C11-1_A/D102_A/D127_A
	S000000667	YCR071C	YCR071C	IMG2	Integrity of Mitochondrial Genome	mitochondrial 54S ribosomal protein IMG2/mL49	ORF	Verified	6	1	CCV101_C/CCV104_A1B/CCV104_C/CCV128_A1B/CCV128_C/D203	CCV104_A1B
	S000000669	YCR073C	YCR073C	SSK22	Suppressor of Sensor Kinase	mitogen-activated protein kinase kinase kinase SSK22	ORF	Verified	2	1	DCV152_C/DCV153_C	DCV153_C
	S000000671	YCR075C	YCR075C	ERS1	ERd Suppressor	cystinosin-like protein ERS1	ORF	Verified	1	0	A119	NA
	S000000672	YCR076C	YCR076C	FUB1	FUnction of Boundary	NA	ORF	Verified	1	0	C127_A1B	NA
	S000000673	YCR077C	YCR077C	PAT1	Protein Associated with Topoisomerase II	MRT1	ORF	Verified	36	3	A7-1_A1B/C114_C/D139_C/D14-1_A/D14-1_C/D14-2_C/D14-3_C/D173_A/D176_A/D180_C/A103_A1B/C115_A/ACV120_A/ACV120_C/ACV121_A/ACV121_A1B/ACV121_C/ACV122_A/ACV123_C/CCV108_C/CCV114_C/CCV115_A/CCV115_A1B/CCV115_C/CCV116_A1B/CCV116_C/CCV127_C/DCV185_C/DCV186_C/A108_A1B/A108_C/A109_C/A112_A1B/A113_A1B/A117/A118	C115_A/CCV115_C/D139_C
	S000002133	YCR079W	YCR079W	PTC6	Phosphatase Two C	AUP1/PPP2/type 2C protein phosphatase PTC6	ORF	Verified	4	0	C127_A1B/CCV115_A1B/CCV115_C/CCV116_A1B	NA
	S000000678	YCR082W	YCR082W	AHC2	Ada Histone acetyltransferase complex Component	NA	ORF	Verified	2	0	A108_C/A118	NA
	S000000679	YCR083W	YCR083W	TRX3	ThioRedoXin	NA	ORF	Verified	4	0	C127_A1B/CCV113_C/A113_A1B/A118	NA
	S000000680	YCR084C	YCR084C	TUP1	dTMP-UPtake	AAR1/AER2/AMM1/chromatin-silencing transcriptional regulator TUP1/CRT4/CYC9/FLK1/ROX4/SFL2/UMR7	ORF	Verified	11	1	C13_A/D141_C/D145_C/D155_A/C115_A/D105_A/DCV14-1_A/DCV14-3_C/DCV173_A/DCV176_A/A119	C115_A
	S000000681	YCR085W	YCR085W	NA	NA	NA	ORF	Uncharacterized	25	6	C101_C/C102_C/C103_A/C103_A1B/C103_C/C107_C/C11-1_A/C11-1_A1B/C11-2_C/C112_A1B/C112_C/C114_C/C12-1_A/C12-1_A1B/C12-1_C/C12-2_C/C127_A1B/C128_A1B/C128_C/D102_A/D104_A1B/D127_A/D185_C/D186_C/A107_C	C103_A/C103_A1B/C11-1_A/C12-1_A/D102_A/D127_A
	S000000682	YCR086W	YCR086W	CSM1	Chromosome Segregation in Meiosis	NA	ORF	Verified	12	4	ACV9_A1B/CCV101_A1B/CCV102_A1B/CCV103_A1B/CCV104_A1B/CCV11-1_A1B/CCV112_A1B/CCV128_A1B/DCV14-3_C/DCV174_C/DCV177_C/DCV183_C	CCV101_A1B/CCV103_A1B/CCV110_A1B/CCV115_C
	S000007223	YCR087C-A	YCR087C-A	NA	NA	LUG1	ORF	Uncharacterized	14	1	C102_C/C103_A/C103_A1B/C103_C/C107_C/C11-1_A/C11-2_C/C12-1_A/C12-2_C/C128_A1B/C128_C/D104_A1B/D185_C/D186_C	C103_A
	S000000683	YCR087W	YCR087W	NA	NA	NA	ORF	Dubious	3	0	C103_A1B/D104_A1B/CCV113_C	NA
	S000000684	YCR088W	YCR088W	ABP1	Actin Binding Protein	NA	ORF	Verified	1	1	ACV8-1_A1B	ACV7-2_C
	S000000685	YCR089W	YCR089W	FIG2	Factor-Induced Gene	NA	ORF	Verified	2	0	C127_A1B/CCV109_A1B	NA
	S000000686	YCR090C	YCR090C	NA	NA	NA	ORF	Uncharacterized	1	0	DCV198_C	NA
	S000000687	YCR091W	YCR091W	KIN82	protein KINase	FPK2/putative serine/threonine protein kinase KIN82	ORF	Verified	1	0	C127_A1B	NA
	S000000688	YCR092C	YCR092C	MSH3	MutS Homolog	mismatch repair protein MSH3	ORF	Verified	0	0	NA	NA
	S000000690	YCR094W	YCR094W	CDC50	Cell Division Cycle	aminophospholipid translocase regulatory protein CDC50	ORF	Verified	63	31	C101_A1B/C101_C/C102_A1B/C102_C/C103_A/C103_A1B/C103_C/C107_C/C11-1_A/C11-1_A1B/C11-1_C/C11-2_C/C110_C/C112_A1B/C112_C/C113_C/C114_C/C116_A1B/C116_C/C12-1_A/C12-1_A1B/C12-1_C/C12-2_C/C128_A1B/C128_C/C13_A/C13_A1B/C13_C/D102_A/D103_C/D104_A1B/D109_C/D116_C/D119_C/D125_C/D126_A1B/D127_A/D129_A1B/D134_C/D137_C/D142_A1B/D145_A1B/D166_C/D167_C/D185_C/D186_C/C115_A/C115_A1B/C115_C/ACV120_A/ACV121_A/ACV…	C101_C/C102_A1B/C102_C/C103_A/C103_A1B/C107_C/C11-1_A/C11-1_C/C115_A/C115_A1B/C12-1_A/C12-1_C/C12-2_C/C128_C/C13_A1B/C13_C/CCV103_A1B/CCV114_A1B/CCV114_C/CCV115_C/CCV116_A1B/D102_A/D104_A1B/D109_C/D116_C/D127_A/D131_C/D134_C/D145_A1B/D167_C/D185_C
	S000000691	YCR095C	YCR095C	OCA4	Oxidant-induced Cell-cycle Arrest	NA	ORF	Uncharacterized	2	0	C109_A1B/CCV108_C	NA
	S000000695	YCR098C	YCR098C	GIT1	GlycerophosphoInosiTol	NA	ORF	Verified	1	0	A113_C	NA
	S000000696	YCR099C	YCR099C	NA	NA	NA	ORF	Uncharacterized	1	0	DCV155_A1B	NA
	S000000697	YCR100C	YCR100C	EMA35	Efficient Mitochondria targeting-Associated protein	NA	ORF	Uncharacterized	9	3	C107_A1B/C11-2_A1B/C127_A/C127_A1B/C13_C/C118_A1B/ACV121_A1B/DCV188_A/A113_C	C13_C/DCV188_A/DCV196_A1B
	S000000698	YCR101C	YCR101C	NA	NA	NA	ORF	Uncharacterized	1	0	C125_A1B	NA
	S000000699	YCR102C	YCR102C	NA	NA	NA	ORF	Uncharacterized	0	0	NA	NA
	S000007231	YCR102W-A	YCR102W-A	NA	NA	NA	ORF	Dubious	0	0	NA	NA
	S000000702	YCR105W	YCR105W	ADH7	Alcohol DeHydrogenase	ADHVII/NADP-dependent alcohol dehydrogenase	ORF	Verified	0	0	NA	NA
	S000000703	YCR106W	YCR106W	RDS1	Regulator of Drug Sensitivity	NA	ORF	Verified	0	0	NA	NA
	S000000704	YCR107W	YCR107W	AAD3	Aryl-Alcohol Dehydrogenase	putative aryl-alcohol dehydrogenase	ORF	Verified	0	0	NA	NA
	S000002159	YDL001W	YDL001W	RMD1	Required for Meiotic nuclear Division	NA	ORF	Verified	0	0	NA	NA
	S000002160	YDL002C	YDL002C	NHP10	Non-Histone Protein	HMO2	ORF	Verified	0	0	NA	NA
	S000002163	YDL005C	YDL005C	MED2	MEDiator complex	NA	ORF	Verified	33	6	C103_C/C109_A1B/C112_C/C128_C/C13_A/D125_C/D14-1_A/D14-1_C/D14-3_C/D141_C/D154_A/D173_A/D173_C/D176_A/D176_C/D179_A/D179_C/D185_C/D186_C/D197_C/CCV101_A1B/CCV102_A1B/CCV103_A/CCV103_A1B/CCV11-1_A1B/CCV112_A1B/CCV12-1_A1B/CCV128_A1B/CCV13_A1B/DCV126_A1B/A110/A110_C/A119	A110/A119/CCV101_A1B/CCV103_A/CCV103_A1B/D121_C
	S000002164	YDL006W	YDL006W	PTC1	Phosphatase type Two C	CWH47/KCS2/TPD1/type 2C protein phosphatase PTC1	ORF	Verified	19	21	C103_A/C103_A1B/C103_C/C106_A1B/C110_A1B/C114_A1B/C12-1_A1B/C128_A1B/C13_A/D102_A/D104_A1B/D127_A/D129_A1B/D169_A1B/D170_A1B/C115_A/C115_A1B/C115_C/DCV15-3_A1B	C101_A1B/C101_C/C102_A1B/C102_C/C103_A/C103_A1B/C106_A1B/C107_C/C110_A1B/C115_A/C115_A1B/C12-1_A/C12-1_C/C128_C/CCV110_A1B/D102_A/D104_A1B/D127_A/D169_A1B/D170_A1B/D185_C
	S000002167	YDL009C	YDL009C	NA	NA	NA	ORF	Uncharacterized	3	2	C117_C/C118_C/A113_C	C117_C/C118_C
	S000002168	YDL010W	YDL010W	GRX6	GlutaRedoXin	glutathione-disulfide reductase GRX6	ORF	Verified	0	0	NA	NA
	S000002169	YDL011C	YDL011C	NA	NA	NA	ORF	Dubious	1	1	C125_C	DCV106_C
	S000002170	YDL012C	YDL012C	NA	NA	NA	ORF	Verified	2	0	DCV183_C/A113_C	NA
	S000002171	YDL013W	YDL013W	SLX5	Synthetic Lethal of unknown [X] function	HEX3/SUMO-targeted ubiquitin ligase complex subunit SLX5/ULS2	ORF	Verified	86	19	A7-2_A1B/C101_A1B/C102_A1B/C107_A1B/C108_A1B/C11-2_A1B/C113_A1B/C12-2_A1B/D104_A1B/D118_A1B/D14-1_A/D14-1_C/D14-3_C/D15-1_C/D15-3_A1B/D15-3_C/D176_A/D176_C/A101_A1B/C117_A1B/C118_A1B/ACV120_A/ACV120_C/ACV121_A/ACV121_A1B/ACV121_C/ACV8-1_A/ACV8-1_A1B/ACV8-1_C/ACV8-2_C/CCV101_A1B/CCV101_C/CCV102_A1B/CCV102_C/CCV103_A1B/CCV103_C/CCV108_A1B/CCV108_C/CCV109_A1B/CCV11-1_A1B/CCV11-2_C/CCV110_A1B/CCV111_…	A7-2_A1B/ACV8-2_C/C102_A1B/C117_A1B/C118_A1B/C12-2_A1B/C125_A1B/CCV101_A1B/CCV103_A1B/CCV107_C/CCV112_A1B/CCV115_C/DCV112_C/DCV114_A1B/DCV130_C/DCV134_C/DCV14-2_C/DCV174_C/DCV177_C
	S000002176	YDL018C	YDL018C	ERP3	Emp24p/Erv25p Related Protein	NA	ORF	Verified	0	0	NA	NA
	S000002177	YDL019C	YDL019C	OSH2	OxySterol binding protein Homolog	oxysterol-binding protein related protein OSH2	ORF	Verified	2	0	C124_C/C125_C	NA
	S000002178	YDL020C	YDL020C	RPN4	Regulatory Particle Non-ATPase	SON1/stress-regulated transcription factor RPN4/UFD5	ORF	Verified	22	10	C105_C/C109_A1B/C116_A1B/C116_C/C13_A/C13_A1B/C13_C/D166_C/D167_C/C115_A/C115_A1B/C115_C/CCV104_A/CCV109_A1B/CCV11-1_A/CCV112_A1B/CCV115_A1B/CCV12-1_A/DCV107_A1B/DCV118_A1B/DCV126_A1B/C122	C115_A/C115_A1B/C122/C13_A1B/C13_C/CCV11-1_A/CCV12-1_A/D167_C/DCV172_A1B/DCV196_A1B
	S000002179	YDL021W	YDL021W	GPM2	Glycerate PhosphoMutase	phosphoglycerate mutase family protein GPM2	ORF	Verified	119	45	A7-2_A1B/A7-2_C/A8-2_C/C101_A1B/C101_C/C102_A1B/C102_C/C103_A/C103_A1B/C103_C/C104_A/C104_A1B/C104_C/C107_A1B/C107_C/C108_A1B/C108_C/C109_A1B/C109_C/C11-1_A/C11-1_A1B/C11-1_C/C11-2_A1B/C11-2_C/C110_A1B/C110_C/C111_C/C112_A1B/C112_C/C113_A1B/C113_C/C114_A1B/C114_C/C12-1_A/C12-1_A1B/C12-1_C/C12-2_A1B/C12-2_C/C127_A1B/C128_A1B/C128_C/D102_A/D103_C/D104_A1B/D108_C/D109_C/D110_A1B/D116_C/D117_C/D118_A…	A7-2_A1B/C101_A1B/C101_C/C102_A1B/C102_C/C103_A/C103_A1B/C104_A/C104_C/C107_C/C109_C/C11-1_A/C11-1_C/C11-2_C/C110_A1B/C114_A1B/C115_A/C115_A1B/C12-1_A/C12-1_C/C12-2_A1B/C12-2_C/C128_C/CCV107_A1B/D102_A/D103_C/D104_A1B/D105_A/D108_C/D109_C/D116_C/D117_C/D121_C/D125_C/D126_A1B/D127_A/D128_C/D130_C/D131_C/D132_A1B/D134_C/D139_C/D144_C/D145_A1B/D185_C
	S000002180	YDL022W	YDL022W	GPD1	Glycerol-3-Phosphate Dehydrogenase	DAR1/glycerol-3-phosphate dehydrogenase (NAD(+)) GPD1/HOR1/OSG1/OSR5	ORF	Verified	0	0	NA	NA
	S000002181	YDL023C	YDL023C	NA	NA	SRF4	ORF	Dubious	8	6	C103_A/C104_A/C11-1_A/C12-1_A/C13_A/D102_A/D127_A/A113_A	C103_A/C11-1_A/C12-1_A/D102_A/D127_A/D197_C
	S000002182	YDL024C	YDL024C	DIA3	Digs Into Agar	putative acid phosphatase DIA3	ORF	Verified	0	0	NA	NA
	S000002183	YDL025C	YDL025C	RTK1	Ribosome biogenesis and TRNA synthetase-associated Kinase	putative serine/threonine protein kinase RTK1	ORF	Verified	1	0	C127_A1B	NA
	S000002184	YDL026W	YDL026W	NA	NA	NA	ORF	Dubious	0	0	NA	NA
	S000002185	YDL027C	YDL027C	MRX9	Mitochondrial oRganization of gene eXpression (MIOREX)	NA	ORF	Uncharacterized	1	0	A113_A	NA
	S000002190	YDL032W	YDL032W	NA	NA	NA	ORF	Dubious	16	2	A102_C/DCV17-2_C/A108/A108_A1B/A108_C/A109/A109_C/A110_C/A112_A1B/A112_C/A113/A113_A/A113_A1B/A113_C/A117/A118	A109_C/C103_A1B
	S000002191	YDL033C	YDL033C	SLM3	Synthetic Lethal with Mss4	MTO2/MTU1/tRNA-5-taurinomethyluridine 2-sulfurtransferase	ORF	Verified	40	27	C101_A1B/C101_C/C102_A1B/C102_C/C103_A/C103_A1B/C103_C/C109_A1B/C11-1_A/C11-1_A1B/C11-1_C/C110_A1B/C110_C/C12-1_A/C12-1_A1B/C12-1_C/C128_A1B/C128_C/D102_A/D104_A1B/D118_A1B/D126_A1B/D127_A/D129_A1B/D142_A1B/D185_C/D186_C/A102_C/A103_A1B/ACV121_A1B/A108/A108_A1B/A108_C/A109_C/A110_A1B/A112_C/A113/A113_A1B/A117/A118	C101_A1B/C101_C/C102_A1B/C102_C/C103_A/C103_A1B/C104_A/C106_A1B/C107_C/C11-1_A/C11-1_C/C11-2_C/C110_A1B/C12-1_A/C12-1_C/C12-2_C/C128_C/D102_A/D104_A1B/D109_C/D116_C/D118_A1B/D126_A1B/D127_A/D131_C/D134_C/D185_C
	S000002192	YDL034W	YDL034W	NA	NA	NA	ORF	Dubious	6	0	A121_A/A108/A113/A113_A/A117/A118	NA
	S000002193	YDL035C	YDL035C	GPR1	G-Protein coupled Receptor	NA	ORF	Verified	32	11	ACV8-2_C/CCV101_A1B/CCV101_C/CCV102_C/CCV103_A/CCV103_A1B/CCV103_C/CCV104_A1B/CCV11-1_A/CCV11-1_A1B/CCV11-1_C/CCV11-2_C/CCV111_A1B/CCV111_C/CCV112_A1B/CCV112_C/CCV12-1_A/CCV12-1_A1B/CCV12-1_C/CCV12-2_C/CCV126_A/CCV128_A1B/CCV128_C/DCV104_A1B/DCV126_A1B/DCV145_A1B/DCV185_C/DCV186_C/A113/A113_A/A113_A1B/A113_C	ACV8-2_C/CCV101_A1B/CCV103_A/CCV103_A1B/CCV107_C/CCV11-1_A/CCV112_A1B/CCV12-1_A/CCV126_A/CCV128_C/DCV134_C
	S000002194	YDL036C	YDL036C	PUS9	PseudoUridine Synthase	pseudouridine synthase PUS9	ORF	Verified	2	0	D209/D216	NA
	S000002195	YDL037C	YDL037C	BSC1	Bypass of Stop Codon	NA	ORF	Verified	1	0	DCV184_A1B	NA
	S000002197	YDL039C	YDL039C	PRM7	Pheromone-Regulated Membrane protein	YDL038C	ORF	Verified	1	0	D203	NA
	S000002198	YDL040C	YDL040C	NAT1	N-terminal AcetylTransferase	AAA1/NAA15/peptide alpha-N-acetyltransferase complex A subunit NAT1	ORF	Verified	5	2	C117_C/C118_C/A113/A113_A/A113_C	C117_C/C118_C
	S000002199	YDL041W	YDL041W	NA	NA	NA	ORF	Dubious	46	21	C103_A/C103_A1B/C103_C/C105_A1B/C105_C/C106_A1B/C106_C/C107_C/C11-1_A/C110_A1B/C110_C/C111_A1B/C111_C/C112_A1B/C112_C/C114_C/C12-1_A/C128_A1B/C128_C/C13_A1B/C13_C/D102_A/D104_A1B/D125_C/D126_A1B/D127_A/D129_A1B/D141_C/D142_A1B/D145_A1B/D145_C/D158_C/D159_C/D185_C/D186_C/C115_A/C115_A1B/C115_C/ACV101_A/ACV121_A/CCV105_A1B/CCV106_A1B/CCV110_A1B/CCV113_A1B/CCV13_A1B/CCV13_C	C103_A/C103_A1B/C105_A1B/C106_A1B/C11-1_A/C110_A1B/C111_C/C115_A/C115_A1B/C12-1_A/C128_C/C13_A1B/C13_C/CCV110_A1B/D102_A/D121_C/D127_A/D145_A1B/D185_C/DCV158_C/DCV159_C
	S000002200	YDL042C	YDL042C	SIR2	Silent Information Regulator	MAR1/NAD-dependent histone deacetylase SIR2	ORF	Verified	49	20	C102_C/C103_A/C103_A1B/C103_C/C105_A1B/C105_C/C106_A1B/C106_C/C107_C/C11-2_C/C110_A1B/C110_C/C111_A1B/C111_C/C112_A1B/C112_C/C116_C/C12-1_A/C12-2_C/C128_A1B/C128_C/C13_A1B/C13_C/D102_A/D104_A1B/D125_C/D126_A1B/D127_A/D129_A1B/D141_C/D142_A1B/D145_A1B/D145_C/D158_C/D159_C/D185_C/D186_C/C115_A/C115_A1B/C115_C/ACV120_A/ACV121_A/ACV121_C/CCV105_A1B/CCV106_A1B/CCV113_A1B/CCV115_A1B/CCV115_C/DCV17-1_A	C103_A/C103_A1B/C105_A1B/C106_A1B/C110_A1B/C111_C/C115_A/C115_A1B/C12-1_A/C128_C/C13_A1B/C13_C/CCV110_A1B/D102_A/D125_C/D127_A/D145_A1B/D185_C/DCV158_C/DCV159_C
	S000002202	YDL044C	YDL044C	MTF2	Mitochondrial Transcription Factor	NAM1	ORF	Verified	0	0	NA	NA
	S000006430	YDL045W-A	YDL045W-A	MRP10	Mitochondrial Ribosomal Protein	mitochondrial 37S ribosomal protein YmS-T/mS37/YmS-T	ORF	Verified	15	0	A121_A/A121_C/ACV120_A/ACV120_C/ACV121_A1B/ACV121_C/A108_C/A109_C/A112_C/A113/A113_A/A113_A1B/A113_C/A117/A118	NA
	S000002204	YDL046W	YDL046W	NPC2	Niemann Pick type C homolog	sterol transporter	ORF	Verified	1	0	DCV183_C	NA
	S000002205	YDL047W	YDL047W	SIT4	Suppressor of Initiation of Transcription	PPH1/type 2A-related serine/threonine-protein phosphatase SIT4	ORF	Verified	65	21	C107_A1B/C109_A1B/C111_A1B/C114_A1B/C114_C/C13_A/C13_A1B/D103_C/D104_A1B/D108_C/D116_C/D118_A1B/D125_C/D128_C/D129_A1B/D130_C/D134_C/D136_A1B/D141_C/D142_A1B/D143_C/D145_C/D151_C/D152_C/D154_A/D155_A/D162_C/D163_C/D169_C/D170_C/D173_A/D173_C/D176_A/D176_C/A104_A1B/C115_A/C115_A1B/C115_C/D105_A/D106_C/D107_A1B/D112_C/D182_A/CCV106_A1B/CCV114_C/CCV115_A1B/CCV115_C/CCV116_C/DCV104_A1B/DCV107_A1B/DCV…	C114_A1B/C115_A/C115_A1B/C117_A1B/C120/C123/CCV114_C/CCV115_C/D103_C/D105_A/D107_A1B/D108_C/D116_C/D125_C/D128_C/D130_C/D134_C/D152_C/D154_A/D162_C/D163_C
	S000002206	YDL048C	YDL048C	STP4	protein with similarity to Stp1p	NA	ORF	Verified	2	0	DCV181_A1B/DCV196_A1B	NA
	S000002207	YDL049C	YDL049C	KNH1	Kre9(Nine) Homolog	NA	ORF	Verified	4	0	C126_A/ACV121_A1B/ACV123_A1B/ACV8-2_A1B	NA
	S000002208	YDL050C	YDL050C	NA	NA	NA	ORF	Dubious	0	0	NA	NA
	S000002209	YDL051W	YDL051W	LHP1	La-Homologous Protein	LAH1/YLA1	ORF	Verified	8	7	CCV104_A/A110/C119/C122/D199/D202/D210/D213	A110/C119/C122/CCV12-1_A/D202/D210/D213
	S000002210	YDL052C	YDL052C	SLC1	SphingoLipid Compensation	1-acylglycerol-3-phosphate O-acyltransferase SLC1	ORF	Verified	0	2	NA	C103_A1B/D104_A1B
	S000002211	YDL053C	YDL053C	PBP4	Pbp1p Binding Protein	NA	ORF	Verified	0	0	NA	NA
	S000002212	YDL054C	YDL054C	MCH1	MonoCarboxylate transporter Homolog	NA	ORF	Verified	0	0	NA	NA
	S000002214	YDL056W	YDL056W	MBP1	MluI-box Binding Protein	transcription factor MBP1	ORF	Verified	4	0	A113/A113_A/A113_A1B/A113_C	NA
	S000002215	YDL057W	YDL057W	NA	NA	NA	ORF	Uncharacterized	2	0	D196_C/CCV108_C	NA
	S000002217	YDL059C	YDL059C	RAD59	RADiation sensitive	NA	ORF	Verified	26	5	A121_A/A7-2_A1B/C108_A1B/C11-2_A1B/C118_A1B/ACV121_A1B/CCV101_A1B/CCV101_C/CCV102_A1B/CCV102_C/CCV103_C/CCV11-2_C/CCV112_C/CCV128_C/CCV13_A1B/DCV134_C/DCV14-3_C/DCV185_C/DCV186_C/A113/A113_A/A113_A1B/A113_C/C124/C125_A1B/C125_C	C117_A1B/C118_A1B/CCV101_A1B/CCV107_C/DCV134_C
	S000002219	YDL061C	YDL061C	RPS29B	Ribosomal Protein of the Small subunit	ribosomal 40S subunit protein S29B/S14/S29B/S36B/uS14/YS29/YS29B	ORF	Verified	8	0	C116_C/CCV112_A1B/A105/A113_C/C119/C122/D199/D210	NA
	S000002220	YDL062W	YDL062W	NA	NA	NA	ORF	Dubious	12	22	C103_A/C103_A1B/C103_C/C104_A/C109_C/C11-1_A/C12-1_A/D102_A/D104_A1B/D127_A/D185_C/CCV109_C	C101_C/C102_C/C103_A/C103_A1B/C104_A/C107_C/C11-1_A/C11-1_C/C11-2_C/C115_A1B/C12-1_A/C12-1_C/C12-2_C/C128_C/D102_A/D104_A1B/D109_C/D126_A1B/D127_A/D134_C/D176_A/D185_C
	S000002221	YDL063C	YDL063C	SYO1	SYnchronized impOrt or SYmpOrtin	NA	ORF	Verified	12	17	C103_A/C103_A1B/C103_C/C109_C/C12-1_A/C127_A1B/C128_C/D104_A1B/D126_A1B/D17-1_C/D185_C/D186_C	C101_A1B/C101_C/C102_A1B/C102_C/C103_A/C103_A1B/C104_A/C107_C/C11-1_A/C11-1_C/C11-2_C/C12-1_A/C12-1_C/C128_C/D104_A1B/D126_A1B/D185_C
	S000002223	YDL065C	YDL065C	PEX19	PEroXisome related	PAS12	ORF	Verified	11	0	A121_A/A121_C/D132_A1B/ACV120_A/A108_C/A113/A113_A/A113_A1B/A113_C/A117/A118	NA
	S000002224	YDL066W	YDL066W	IDP1	Isocitrate Dehydrogenase, NADP-specific	isocitrate dehydrogenase (NADP(+)) IDP1	ORF	Verified	1	0	C127_A1B	NA
	S000002225	YDL067C	YDL067C	COX9	Cytochrome c OXidase	cytochrome c oxidase subunit VIIa	ORF	Verified	13	5	C109_A1B/C109_C/C127_A1B/CCV108_C/CCV11-2_C/CCV114_C/A113/A113_A/C120/C124_C/C125_C/D200/D211	C104_A/C11-2_C/C115_A/C120/CCV107_C
	S000002226	YDL068W	YDL068W	NA	NA	NA	ORF	Dubious	10	2	C114_A1B/CCV108_C/CCV11-2_C/CCV117_C/CCV118_C/A109_C/A118/C124/C124_C/C125_C	C104_A/C114_A1B
	S000002227	YDL069C	YDL069C	CBS1	Cytochrome B Synthesis	NA	ORF	Verified	9	9	C104_A/C108_C/C109_A1B/C109_C/C11-2_C/C114_C/D185_C/C124_C/C125_C	C101_C/C102_C/C104_A/C107_C/C109_C/C11-2_C/C12-1_A/C12-2_C/D185_C
	S000002228	YDL070W	YDL070W	BDF2	BromoDomain Factor	NA	ORF	Verified	0	0	NA	NA
	S000002229	YDL071C	YDL071C	NA	NA	IRC1	ORF	Dubious	12	2	C109_C/C127_A1B/C117_C/C118_C/CCV112_C/CCV114_C/CCV116_A1B/CCV116_C/DCV17-2_C/A108_C/A109_C/A118	C117_C/C118_C
	S000002230	YDL072C	YDL072C	YET3	Yeast Endoplasmic reticulum Transmembrane protein	NA	ORF	Verified	2	0	DCV197_C/DCV198_C	NA
	S000002231	YDL073W	YDL073W	AHK1	Associated with HKr1	NA	ORF	Verified	123	54	A7-2_A1B/A7-2_C/C101_A1B/C101_C/C102_A1B/C102_C/C103_A/C103_A1B/C103_C/C104_A/C104_A1B/C104_C/C105_A1B/C105_C/C106_A1B/C106_C/C107_A1B/C107_C/C108_A1B/C108_C/C109_A1B/C109_C/C11-1_A/C11-1_A1B/C11-1_C/C11-2_A1B/C11-2_C/C110_A1B/C110_C/C111_A1B/C111_C/C112_A1B/C112_C/C113_A1B/C113_C/C114_C/C12-1_A/C12-1_A1B/C12-1_C/C12-2_A1B/C12-2_C/C128_A1B/C128_C/D102_A/D104_A1B/D108_C/D109_C/D110_A1B/D116_C/D117…	A7-2_A1B/C101_A1B/C101_C/C102_A1B/C102_C/C103_A/C103_A1B/C104_A/C104_C/C105_A1B/C106_A1B/C107_C/C109_C/C11-1_A/C11-1_C/C11-2_C/C110_A1B/C111_C/C115_A/C115_A1B/C12-1_A/C12-1_C/C12-2_A1B/C12-2_C/C128_C/CCV107_A1B/CCV109_A1B/CCV110_A1B/CCV112_A1B/CCV114_A1B/D102_A/D104_A1B/D108_C/D109_C/D110_A1B/D116_C/D117_A/D117_C/D118_A1B/D121_C/D125_C/D126_A1B/D127_A/D130_C/D131_C/D132_A1B/D134_C/D135_A/D135_C/D…
	S000002232	YDL074C	YDL074C	BRE1	BREfeldin A sensitivity	E3 ubiquitin-protein ligase BRE1	ORF	Verified	40	13	C101_A1B/C101_C/C102_A1B/C102_C/C103_A/C103_A1B/C103_C/C104_A/C104_A1B/C104_C/C107_C/C11-1_A/C11-1_A1B/C11-1_C/C11-2_C/C110_C/C112_A1B/C112_C/C113_C/C114_C/C116_C/C12-1_A/C12-1_A1B/C12-1_C/C12-2_C/C128_A1B/C128_C/D102_A/D104_A1B/D126_A1B/D127_A/D129_A1B/D145_A1B/D185_C/D186_C/A9_A1B/ACV7-1_A1B/CCV103_A1B/CCV111_A1B/DCV17-1_A	C101_A1B/C103_A/C103_A1B/C104_A/C104_C/C11-1_A/C11-1_C/C12-1_A/C12-1_C/D102_A/D127_A/D145_A1B/D185_C
	S000002233	YDL075W	YDL075W	RPL31A	Ribosomal Protein of the Large subunit	eL31/L31A/L31e/L34A/ribosomal 60S subunit protein L31A/RPL34/YL28	ORF	Verified	28	13	C106_A1B/C110_A1B/D109_C/D116_C/D130_C/D134_C/D14-1_A/D14-1_C/D14-3_A1B/D14-3_C/D141_C/D143_C/D144_C/D145_A1B/D173_A/D173_C/D176_A/D176_C/D179_C/D181_A1B/D188_A/D188_C/C115_A/C115_A1B/C115_C/D112_C/ACV101_A1B/DCV180_C	A7-2_A1B/C106_A1B/C110_A1B/C115_A/C115_A1B/D104_A1B/D109_C/D116_C/D130_C/D131_C/D134_C/D144_C/D145_A1B
	S000002234	YDL076C	YDL076C	RXT3	NA	NA	ORF	Verified	5	5	C104_A/C11-1_A/C13_A/C115_A/DCV145_C	C104_A/C11-1_A/C115_A/C115_A1B/DCV145_C
	S000002235	YDL077C	YDL077C	VAM6	VAcuolar Morphogenesis	CVT4/VPL18/VPL22/VPS39	ORF	Verified	3	4	C115_A/C115_A1B/C115_C	C115_A/C115_A1B/D104_A1B/D126_A1B
	S000002236	YDL078C	YDL078C	MDH3	Malate DeHydrogenase	malate dehydrogenase MDH3	ORF	Verified	4	3	C115_A1B/CCV104_A/CCV11-1_A/CCV12-1_A	CCV11-1_A/CCV12-1_A/DCV132_A1B
	S000002237	YDL079C	YDL079C	MRK1	Mds1p Related Kinase	putative serine/threonine protein kinase MRK1	ORF	Verified	4	1	D194_A/D195_C/D196_A1B/D196_C	D196_A1B
	S000002238	YDL080C	YDL080C	THI3	THIamine metabolism	branched-chain-2-oxoacid decarboxylase THI3/KID1	ORF	Verified	25	3	D103_C/D128_C/D14-2_C/D17-1_A/D173_A/D174_C/D176_A/D177_C/D189_C/ACV120_A/CCV101_C/CCV102_C/CCV104_A/CCV108_C/CCV11-2_C/CCV117_C/CCV118_C/CCV12-1_A/CCV12-2_C/DCV14-1_A/DCV173_A/DCV176_A/A113/A113_A/D203	CCV107_C/D103_C/DCV173_A
	S000002239	YDL081C	YDL081C	RPP1A	Ribosomal Protein P1 Alpha	P1A/ribosomal protein P1A/RPLA1	ORF	Verified	64	34	C101_C/C102_A1B/C102_C/C103_A/C103_A1B/C103_C/C107_C/C11-2_C/C110_C/C112_A1B/C112_C/C113_C/C114_A1B/C114_C/C116_C/C12-1_A/C12-1_A1B/C12-1_C/C12-2_C/C128_A1B/C128_C/C13_A/C13_A1B/C13_C/D102_A/D103_C/D104_A1B/D109_C/D116_C/D121_C/D125_C/D126_A1B/D127_A/D128_C/D129_A1B/D134_C/D139_C/D141_C/D142_A1B/D145_A1B/D145_C/D146_C/D154_A/D154_A1B/D155_A/D155_A1B/D169_A1B/D185_C/D186_C/C115_A/C115_A1B/C115_C/A…	C102_C/C103_A/C103_A1B/C104_A/C107_C/C114_A1B/C115_A/C115_A1B/C12-1_C/C12-2_C/C128_C/C13_A1B/C13_C/CCV103_A1B/CCV114_A1B/CCV114_C/CCV115_C/CCV116_A1B/CCV13_A1B/D102_A/D103_C/D104_A1B/D116_C/D121_C/D125_C/D126_A1B/D127_A/D128_C/D131_C/D139_C/D145_A1B/D154_A/D185_C/DCV154_A
	S000002240	YDL082W	YDL082W	RPL13A	Ribosomal Protein of the Large subunit	eL13/L13A/L13e/ribosomal 60S subunit protein L13A	ORF	Verified	1	1	DCV17-2_C	DCV175_A1B
	S000002241	YDL083C	YDL083C	RPS16B	Ribosomal Protein of the Small subunit	ribosomal 40S subunit protein S16B/rp61R/S16B/S9/uS9	ORF	Verified	5	0	DCV197_C/A108/A117/D200/D211	NA
	S000002243	YDL085W	YDL085W	NDE2	NADH Dehydrogenase, External	NADH-ubiquinone reductase (H(+)-translocating) NDE2/NDH2	ORF	Verified	4	0	A113/A113_A/A113_A1B/A113_C	NA
	S000002244	YDL086W	YDL086W	NA	NA	carboxymethylenebutenolidase	ORF	Uncharacterized	2	0	A113_A1B/A118	NA
	S000002246	YDL088C	YDL088C	ASM4	Anti-Suppressor in Multicopy	FG-nucleoporin ASM4/NUP59	ORF	Verified	0	0	NA	NA
	S000002247	YDL089W	YDL089W	NUR1	NUclear Rim1	NA	ORF	Verified	1	0	C127_A1B	NA
	S000002248	YDL090C	YDL090C	RAM1	RAS protein and A-factor Maturation	DPR1/FUS8/protein farnesyltransferase/SCG2/SGP2/STE16	ORF	Verified	0	0	NA	NA
	S000002249	YDL091C	YDL091C	UBX3	UBiquitin regulatory X	NA	ORF	Verified	2	0	ACV120_A/ACV121_A	NA
	S000002251	YDL093W	YDL093W	PMT5	Protein O-MannosylTransferase	putative dolichyl-phosphate-mannose-protein mannosyltransferase PMT5	ORF	Verified	0	0	NA	NA
	S000002252	YDL094C	YDL094C	NA	NA	NA	ORF	Dubious	0	0	NA	NA
	S000002253	YDL095W	YDL095W	PMT1	Protein O-MannosylTransferase	dolichyl-phosphate-mannose-protein mannosyltransferase PMT1	ORF	Verified	0	0	NA	NA
	S000002254	YDL096C	YDL096C	OPI6	OverProducer of Inositol	NA	ORF	Dubious	0	0	NA	NA
	S000002257	YDL099W	YDL099W	BUG1	Binder of USO1 and GRH1	NA	ORF	Verified	0	0	NA	NA
	S000002258	YDL100C	YDL100C	GET3	Guided Entry of Tail-anchored proteins	ARR4/guanine nucleotide exchange factor GET3	ORF	Verified	2	0	C109_A1B/DCV17-3_A1B	NA
	S000002259	YDL101C	YDL101C	DUN1	DNA-damage UNinducible	serine/threonine protein kinase DUN1	ORF	Verified	0	0	NA	NA
	S000002262	YDL104C	YDL104C	QRI7	NA	putative N(6)-L-threonylcarbamoyladenine synthase	ORF	Verified	0	0	NA	NA
	S000002264	YDL106C	YDL106C	PHO2	PHOsphate metabolism	BAS2/GRF10/phoB	ORF	Verified	6	2	C109_A1B/C114_A1B/C114_C/C115_A/C115_A1B/C115_C	C114_A1B/C115_A
	S000002265	YDL107W	YDL107W	MSS2	Mitochondrial Splicing	NA	ORF	Verified	6	0	C109_A1B/DCV114_A1B/DCV198_C/A113_A/C124_C/C125_C	NA
	S000002267	YDL109C	YDL109C	NA	NA	putative lipase	ORF	Uncharacterized	0	0	NA	NA
	S000002268	YDL110C	YDL110C	TMA17	Translation Machinery Associated	ADC17	ORF	Verified	4	1	C126_A/C126_C/CCV126_A/CCV126_A1B	CCV126_A
	S000002270	YDL112W	YDL112W	TRM3	Transfer RNA Methyltransferase	tRNA (guanosine(18)-2'-O)-methyltransferase	ORF	Verified	2	1	CCV126_A/A107_C	CCV126_A
	S000002271	YDL113C	YDL113C	ATG20	AuTophaGy related	CVT20/SNX42	ORF	Verified	27	18	C103_A/C103_C/C104_A/C109_C/C11-1_A/C12-1_A/D102_A/D127_A/D130_C/A9_C/C117_C/C118_C/CCV105_C/CCV106_C/CCV111_C/CCV114_C/CCV116_C/DCV135_C/DCV158_C/DCV170_C/A109_C/A110/A110_C/A111/A118/D200/D211	A9_C/ACV9_C/C103_A/C104_A/C11-1_A/C11-1_C/C117_C/C118_C/C12-1_A/C128_C/CCV114_C/D102_A/D127_A/D130_C/D134_C/D211/DCV135_C/DCV148_C
	S000002272	YDL114W	YDL114W	NA	NA	short-chain dehydrogenase/reductase	ORF	Uncharacterized	2	0	A113_A/A113_A1B	NA
	S000002273	YDL115C	YDL115C	IWR1	Interacts With RNA polymerase II	NA	ORF	Verified	131	64	A7-1_C/A7-2_A1B/A7-2_C/C101_A1B/C101_C/C102_A1B/C102_C/C103_A/C103_A1B/C103_C/C105_A1B/C107_A1B/C107_C/C108_A1B/C11-1_A/C11-1_A1B/C11-1_C/C11-2_A1B/C11-2_C/C111_A1B/C111_C/C112_A1B/C112_C/C113_A1B/C113_C/C114_A1B/C114_C/C12-1_A/C12-1_A1B/C12-1_C/C12-2_A1B/C12-2_C/C128_A1B/C128_C/C13_A/C13_A1B/C13_C/D102_A/D103_C/D104_A1B/D109_C/D118_A1B/D119_C/D121_C/D125_C/D126_A1B/D127_A/D128_C/D129_A1B/D136_A1…	A7-2_A1B/C101_A1B/C101_C/C102_A1B/C102_C/C103_A/C103_A1B/C105_A1B/C107_C/C11-1_A/C11-1_C/C11-2_C/C114_A1B/C115_A/C115_A1B/C117_A1B/C118_A1B/C12-1_A/C12-1_C/C12-2_A1B/C12-2_C/C122/C123/C125_A1B/C128_C/C13_A1B/C13_C/CCV101_A1B/CCV103_A/CCV103_A1B/CCV112_A1B/CCV115_C/CCV13_A1B/D102_A/D103_C/D104_A1B/D107_A1B/D109_C/D114_A1B/D118_A1B/D121_C/D125_C/D126_A1B/D127_A/D128_C/D131_C/D139_C/D145_A1B/D154_A/…
	S000002274	YDL116W	YDL116W	NUP84	NUclear Pore	NA	ORF	Verified	166	66	A7-1_A1B/A7-1_C/A7-2_A1B/A7-2_C/C101_A1B/C101_C/C102_A1B/C102_C/C103_A/C103_A1B/C103_C/C105_A1B/C107_A1B/C107_C/C108_A1B/C108_C/C109_A1B/C11-1_A/C11-1_A1B/C11-1_C/C11-2_A1B/C11-2_C/C111_A1B/C111_C/C112_A1B/C112_C/C113_A1B/C113_C/C114_A1B/C114_C/C12-1_A/C12-1_A1B/C12-1_C/C12-2_A1B/C12-2_C/C128_A1B/C128_C/C13_A1B/D102_A/D103_C/D104_A1B/D118_A1B/D119_C/D121_C/D125_C/D126_A1B/D127_A/D128_C/D129_A1B/D…	A107_A1B/A7-2_A1B/C101_A1B/C101_C/C102_A1B/C102_C/C103_A/C103_A1B/C105_A1B/C107_C/C11-1_A/C11-1_C/C11-2_C/C111_C/C114_A1B/C115_A/C115_A1B/C117_A1B/C117_C/C118_A1B/C118_C/C12-1_A/C12-1_C/C12-2_A1B/C12-2_C/C122/C123/C125/C125_A1B/C128_C/CCV101_A1B/CCV103_A/CCV103_A1B/CCV104_A1B/CCV104_C/CCV107_C/CCV112_A1B/CCV115_C/CCV128_C/CCV13_A1B/D102_A/D103_C/D104_A1B/D107_A1B/D118_A1B/D121_C/D125_C/D126_A1B/D…
	S000002275	YDL117W	YDL117W	CYK3	CYtoKinesis	NA	ORF	Verified	46	20	C101_C/C102_C/C103_A/C103_A1B/C103_C/C105_A1B/C107_C/C108_A1B/C108_C/C109_A1B/C109_C/C11-2_C/C111_A1B/C113_C/C12-1_A/C12-2_C/C128_A1B/C128_C/D125_C/D139_C/D141_C/D185_C/D186_C/C115_A/C115_A1B/C115_C/C117_C/C118_C/CCV107_A1B/CCV110_C/CCV113_A1B/CCV113_C/A110/A110_C/A119/C122/C124/C124_C/C125/C125_A1B/C125_C/D202/D209/D213/D214/D216	A110/A119/C103_A/C103_A1B/C105_A1B/C107_C/C109_C/C11-2_C/C115_A/C115_A1B/C117_C/C118_C/C12-2_C/C122/C125/D105_A/D139_C/D185_C/D202/D213
	S000002276	YDL118W	YDL118W	NA	NA	NA	ORF	Dubious	31	23	C103_A1B/C103_C/C104_A1B/C11-1_A1B/C11-1_C/C112_A1B/C112_C/C12-1_A1B/C12-1_C/C128_A1B/C128_C/C13_A/C13_A1B/C13_C/D103_C/D104_A1B/D126_A1B/D128_C/D155_C/D159_C/C117_A1B/C117_C/C118_A1B/C118_C/CCV115_A1B/DCV129_A1B/DCV17-1_A/DCV181_A1B/C122/C125/C125_A1B	C101_C/C102_C/C103_A1B/C104_C/C11-1_C/C117_A1B/C117_C/C118_A1B/C118_C/C12-1_C/C122/C125_A1B/C128_C/C13_A1B/C13_C/CCV126_C/D103_C/D104_A1B/D126_A1B/D128_C/D185_C/DCV106_C/DCV128_C
	S000002277	YDL119C	YDL119C	HEM25	HEMe synthesis by SLC25 family member	NA	ORF	Verified	7	3	C116_C/C13_A/C115_A1B/C115_C/DCV17-1_A/DCV173_A/D203	C115_A1B/C13_A1B/DCV173_A
	S000002279	YDL121C	YDL121C	EXP1	ER eXport of Pma1	NA	ORF	Verified	0	0	NA	NA
	S000002280	YDL122W	YDL122W	UBP1	UBiquitin-specific Protease	ubiquitin-specific protease UBP1	ORF	Verified	11	2	D194_A/CCV114_C/DCV14-1_A/DCV14-3_C/DCV148_A/DCV17-1_A/DCV173_A/DCV176_A/DCV183_C/DCV188_A/DCV189_C	DCV17-1_A/DCV188_A
	S000002281	YDL123W	YDL123W	SNA4	Sensitivity to NA+	NA	ORF	Verified	0	0	NA	NA
	S000002282	YDL124W	YDL124W	NA	NA	aldo-keto reductase superfamily protein	ORF	Verified	1	0	A113_C	NA
	S000002283	YDL125C	YDL125C	HNT1	Histidine triad NucleoTide-binding	adenosine 5'-monophosphoramidase	ORF	Verified	7	3	C103_A/C12-1_A/D102_A/D116_C/D127_A/D134_C/CCV127_A	C103_A/D102_A/D127_A
	S000002285	YDL127W	YDL127W	PCL2	Pho85 CycLin	CLN4/cyclin PCL2	ORF	Verified	2	2	A110/A119	A110/A119
	S000002286	YDL128W	YDL128W	VCX1	VaCuolar H+/Ca2+ eXchanger	HUM1/MNR1	ORF	Verified	14	1	C107_A1B/C11-2_A1B/C116_C/C12-2_A1B/C127_A1B/DCV151_C/DCV17-2_C/A108/A117/C121/C123_A1B/C124/C124_A1B/D199	C12-2_A1B
	S000002287	YDL129W	YDL129W	NA	NA	NA	ORF	Verified	22	0	D136_A1B/D14-1_A/D14-1_C/D14-2_C/D14-3_A1B/D14-3_C/D173_A/D174_C/D175_A1B/D176_A/D177_C/D178_A1B/D179_A/D180_C/D188_A/D188_C/D189_C/D190_A1B/CCV110_A1B/DCV17-1_A/D201/D212	NA
	S000002288	YDL130W	YDL130W	RPP1B	Ribosomal Protein P1 Beta	Ax/L44'/P1B/ribosomal protein P1B/RPL44'/RPLA3/YP1beta	ORF	Verified	1	1	CCV113_A1B	D130_C
	S000007232	YDL130W-A	YDL130W-A	STF1	STabilizing Factor	AIS2/ATPase-binding protein	ORF	Verified	0	0	NA	NA
	S000002289	YDL131W	YDL131W	LYS21	LYSine	homocitrate synthase LYS21	ORF	Verified	4	0	CCV113_A1B/A110_A1B/A113_A/A113_A1B	NA
	S000002291	YDL133W	YDL133W	SRF1	Spo14 Regulatory Factor	NA	ORF	Verified	74	35	A7-2_A1B/C101_A1B/C101_C/C102_A1B/C102_C/C103_A/C103_A1B/C103_C/C104_A1B/C105_A1B/C106_A1B/C107_C/C108_C/C109_A1B/C11-1_A/C11-1_A1B/C11-1_C/C11-2_A1B/C11-2_C/C110_A1B/C111_A1B/C111_C/C112_A1B/C112_C/C113_A1B/C12-1_A/C12-1_A1B/C12-1_C/C12-2_C/C128_A1B/C128_C/D102_A/D104_A1B/D110_A1B/D116_C/D126_A1B/D127_A/D129_A1B/D134_C/D142_A1B/D145_A1B/D185_C/D186_C/C115_A/C115_A1B/C115_C/CCV101_A1B/CCV101_C/CC…	C101_A1B/C101_C/C102_A1B/C102_C/C103_A/C103_A1B/C105_A1B/C106_A1B/C107_C/C11-1_A/C11-1_C/C110_A1B/C111_C/C115_A/C115_A1B/C12-1_A/C12-1_C/C128_C/CCV101_A1B/CCV103_A/CCV103_A1B/CCV107_C/CCV11-1_A/CCV110_A1B/CCV112_A1B/CCV12-1_A/CCV128_C/D102_A/D104_A1B/D116_C/D126_A1B/D127_A/D131_C/D145_A1B/D185_C
	S000002292	YDL134C	YDL134C	PPH21	Protein PHosphatase	phosphoprotein phosphatase 2A catalytic subunit PPH21	ORF	Verified	2	0	C127_A1B/DCV17-1_A	NA
	S000002293	YDL133C-A	YDL133C-A	RPL41B	Ribosomal Protein of the Large subunit	eL41/L41B/L41e/L47B/ribosomal 60S subunit protein L41B/RPL47B/YDL134C-A/YL41	ORF	Verified	0	0	NA	NA
	S000002294	YDL135C	YDL135C	RDI1	Rho GDP Dissociation Inhibitor	NA	ORF	Verified	39	24	C105_A1B/C106_A1B/C109_C/C110_A1B/C12-2_C/C13_C/D117_C/D118_A1B/D135_C/D139_C/D145_A1B/A103_A1B/A9_C/C117_C/C118_C/D112_C/D147_C/D148_C/ACV102_C/ACV7-2_C/ACV8-2_C/ACV9_C/CCV102_A1B/CCV111_C/CCV112_A1B/CCV113_A1B/CCV114_A1B/CCV114_C/CCV116_A1B/CCV116_C/A110/C119/C121/C124/C125_C/D199/D200/D210/D211	A103_A1B/A9_C/ACV8-2_C/ACV9_C/C105_A1B/C106_A1B/C109_C/C110_A1B/C117_C/C118_C/C120/C13_C/CCV110_A1B/CCV114_A1B/D104_A1B/D117_C/D118_A1B/D126_A1B/D130_C/D135_C/D139_C/D147_C/D200/D211
	S000002295	YDL136W	YDL136W	RPL35B	Ribosomal Protein of the Large subunit	L29/L35B/ribosomal 60S subunit protein L35B/SOS2/uL29	ORF	Verified	9	2	C114_C/C116_C/ACV121_A1B/ACV9_A1B/CCV112_C/CCV115_A1B/DCV151_C/DCV17-1_A/DCV197_C	D134_C/DCV151_C
	S000002296	YDL137W	YDL137W	ARF2	ADP-Ribosylation Factor	Arf family GTPase ARF2	ORF	Verified	1	0	C125_C	NA
	S000002297	YDL138W	YDL138W	RGT2	Restores Glucose Transport	glucose sensor	ORF	Verified	2	0	C13_A/DCV17-1_A	NA
	S000002301	YDL142C	YDL142C	CRD1	CaRDiolipin synthase	cardiolipin synthase/CLS1	ORF	Verified	3	3	C109_A1B/CCV104_A1B/CCV109_C	C104_A/C11-2_C/C115_A
	S000002303	YDL144C	YDL144C	NA	NA	NA	ORF	Verified	1	1	CCV13_A1B	CCV13_A1B
	S000002305	YDL146W	YDL146W	LDB17	Low Dye Binding	NA	ORF	Verified	3	0	ACV8-1_C/A110_A1B/A113_A	NA
	S000002308	YDL149W	YDL149W	ATG9	AuTophaGy related	APG9/AUT9/autophagy protein ATG9/CVT6/CVT7	ORF	Verified	2	0	DCV173_A/DCV176_A	NA
	S000002310	YDL151C	YDL151C	BUD30	BUD site selection	NA	ORF	Dubious	42	10	C109_A1B/C114_A1B/C116_A1B/C128_A1B/C128_C/D103_C/D104_A1B/D125_C/D128_C/D14-1_A/D14-1_C/D141_C/D145_C/D151_C/D152_C/D162_C/D163_C/D169_A1B/D169_C/D17-1_A/D170_A1B/D170_C/D173_A/D173_C/D176_A/D176_C/D179_A/D188_C/C115_A/D106_C/D112_C/D182_A/CCV116_C/DCV14-2_C/DCV15-1_A/DCV173_A/DCV177_C/DCV179_A/DCV180_C/DCV183_C/DCV197_C/D203	C114_A1B/C115_A/C127_A1B/D103_C/D125_C/D128_C/D152_C/D163_C/DCV130_C/DCV173_A
	S000002313	YDL154W	YDL154W	MSH5	MutS Homolog	MutS family protein MSH5	ORF	Verified	0	1	NA	DCV196_A1B
	S000002314	YDL155W	YDL155W	CLB3	CycLin B	B-type cyclin CLB3	ORF	Verified	2	0	A113/A113_A	NA
	S000002315	YDL156W	YDL156W	CMR1	Changed Mutation Rate	NA	ORF	Verified	2	0	ACV7-1_A1B/ACV8-1_A1B	NA
	S000002316	YDL157C	YDL157C	NA	NA	NA	ORF	Uncharacterized	0	0	NA	NA
	S000002318	YDL159W	YDL159W	STE7	STErile	mitogen-activated protein kinase kinase STE7	ORF	Verified	4	0	C13_A1B/D195_C/A103_A1B/ACV8-1_A1B	NA
	S000002319	YDL160C	YDL160C	DHH1	DEAD box Helicase Homolog	DExD/H-box ATP-dependent RNA helicase DHH1	ORF	Verified	104	46	A7-1_A/A7-2_A1B/C101_A1B/C101_C/C102_A1B/C102_C/C103_A/C103_A1B/C103_C/C104_A/C104_C/C107_A1B/C107_C/C108_C/C11-1_A/C11-1_A1B/C11-1_C/C11-2_A1B/C11-2_C/C110_C/C111_A1B/C112_A1B/C112_C/C113_A1B/C113_C/C114_A1B/C114_C/C12-1_A/C12-1_A1B/C12-1_C/C12-2_A1B/C12-2_C/C128_A1B/C128_C/D102_A/D103_C/D104_A1B/D108_C/D109_C/D116_C/D117_A/D117_C/D119_C/D125_C/D126_A1B/D127_A/D128_C/D129_A1B/D130_C/D134_C/D135_…	A7-2_A1B/C101_A1B/C101_C/C102_A1B/C102_C/C103_A/C103_A1B/C104_A/C107_C/C109_C/C11-1_A/C11-1_C/C11-2_C/C114_A1B/C115_A/C115_A1B/C12-1_A/C12-1_C/C12-2_A1B/C12-2_C/C128_C/CCV115_C/D102_A/D103_C/D104_A1B/D108_C/D109_C/D113_C/D116_C/D117_A/D117_C/D125_C/D126_A1B/D127_A/D128_C/D130_C/D131_C/D134_C/D135_A/D135_C/D137_C/D144_C/D145_A1B/D185_C/DCV137_C/DCV150_C
	S000002320	YDL161W	YDL161W	ENT1	Epsin N-Terminal homology	epsin	ORF	Verified	1	1	CCV13_A1B	CCV13_A1B
	S000002321	YDL162C	YDL162C	NA	NA	NA	ORF	Dubious	0	1	NA	DCV196_A1B
	S000002326	YDL167C	YDL167C	NRP1	N (asparagine)-Rich Protein	NA	ORF	Verified	4	0	D145_C/D106_C/C124_C/C125_C	NA
	S000002327	YDL168W	YDL168W	SFA1	Sensitive to FormAldehyde	ADH5/bifunctional alcohol dehydrogenase/S-(hydroxymethyl)glutathione dehydrogenase	ORF	Verified	5	0	C13_A1B/D14-1_A/D173_A/D179_A/D180_C	NA
	S000002328	YDL169C	YDL169C	UGX2	Unidentified Gene X	NA	ORF	Verified	6	3	C13_A1B/D15-3_A1B/D192_C/D193_C/DCV116_C/DCV190_A1B	D169_A1B/DCV134_C/DCV188_A
	S000002329	YDL170W	YDL170W	UGA3	Utilization of GAba	NA	ORF	Verified	0	2	NA	C117_C/C118_C
	S000002330	YDL171C	YDL171C	GLT1	GLuTamate synthase	glutamate synthase (NADH)	ORF	Verified	0	3	NA	ACV7-2_A1B/CCV11-2_A1B/CCV12-2_A1B
	S000002331	YDL172C	YDL172C	NA	NA	NA	ORF	Dubious	1	1	D194_A	D196_A1B
	S000002332	YDL173W	YDL173W	PAR32	Phosphorylated After Rapamycin	AMU1	ORF	Verified	3	2	C118_C/CCV103_A1B/CCV105_A1B	C105_A1B/C118_C
	S000002333	YDL174C	YDL174C	DLD1	D-Lactate Dehydrogenase	D-lactate dehydrogenase	ORF	Verified	0	0	NA	NA
	S000002334	YDL175C	YDL175C	AIR2	Arginine methyltransferase-Interacting RING finger protein	TRAMP complex RNA-binding subunit	ORF	Verified	0	0	NA	NA
	S000002335	YDL176W	YDL176W	IPF1	Involved in actin Patch Formation	NA	ORF	Verified	6	0	D173_A/D176_A/D179_A/ACV7-1_A1B/CCV105_A1B/D203	NA
	S000002336	YDL177C	YDL177C	NA	NA	NA	ORF	Uncharacterized	0	0	NA	NA
	S000002337	YDL178W	YDL178W	DLD2	D-Lactate Dehydrogenase	AIP2/D-lactate dehydrogenase	ORF	Verified	9	2	C107_A1B/C11-2_A1B/C12-2_A1B/A108/C119/C121/D199/D210/D211	A7-2_A1B/C12-2_A1B
	S000002338	YDL179W	YDL179W	PCL9	Pho85 CycLin	NA	ORF	Verified	3	0	A7-1_C/A101_C/ACV120_A	NA
	S000002339	YDL180W	YDL180W	NA	NA	NA	ORF	Uncharacterized	0	0	NA	NA
	S000002340	YDL181W	YDL181W	INH1	INHibitor (of F1F0-ATPase)	ATPase inhibitor	ORF	Verified	11	5	C103_A1B/C13_A/A103_A1B/CCV104_A/CCV11-1_A/A118/C120/D200/D209/D211/D216	C103_A1B/C120/CCV11-1_A/D211/D216
	S000002341	YDL182W	YDL182W	LYS20	LYSine requiring	homocitrate synthase LYS20	ORF	Verified	17	3	D102_A/D127_A/D14-1_A/D154_A/D173_A/D174_C/D176_A/D177_C/D179_A/D194_A/D196_A1B/D196_C/CCV109_A1B/CCV114_A1B/CCV116_A1B/DCV14-1_C/DCV176_C	D102_A/D196_A1B/DCV173_A
	S000002342	YDL183C	YDL183C	MRX19	Mitochondrial oRganization of gene eXpression (MIOREX)	MKR1	ORF	Verified	1	1	CCV13_A1B	CCV13_A1B
	S000002343	YDL184C	YDL184C	RPL41A	Ribosomal Protein of the Large subunit	eL41/L41A/L41e/L47A/ribosomal 60S subunit protein L41A/RPL47A/YL41	ORF	Verified	3	0	ACV120_A/ACV121_A/A113_A	NA
	S000002344	YDL185W	YDL185W	VMA1	Vacuolar Membrane Atpase	CLS8/H(+)-transporting V1 sector ATPase subunit A/TFP1	ORF	Verified	16	3	C104_A/C104_A1B/C104_C/C108_A1B/C109_A1B/C109_C/C13_A/D14-1_A/D173_A/C115_A/C115_A1B/C115_C/CCV117_A1B/CCV118_A1B/DCV118_A1B/D203	C109_C/C115_A/C115_A1B
	S000002345	YDL186W	YDL186W	NA	NA	NA	ORF	Uncharacterized	0	1	NA	D14-1_C
	S000002346	YDL187C	YDL187C	NA	NA	NA	ORF	Dubious	0	0	NA	NA
	S000002347	YDL188C	YDL188C	PPH22	Protein PHosphatase	phosphoprotein phosphatase 2A catalytic subunit PPH22/PPH2	ORF	Verified	1	0	C125_A1B	NA
	S000002348	YDL189W	YDL189W	RBS1	RNA-Binding Suppressor of PAS kinase	[VTS1+]	ORF	Verified	0	0	NA	NA
	S000002349	YDL190C	YDL190C	UFD2	Ubiquitin Fusion Degradation	ubiquitin-ubiquitin ligase UFD2	ORF	Verified	5	1	C114_C/C13_A1B/C115_A/C115_A1B/A113_A	C115_A
	S000002350	YDL191W	YDL191W	RPL35A	Ribosomal Protein of the Large subunit	L29/L35A/ribosomal 60S subunit protein L35A/SOS1/uL29	ORF	Verified	39	16	C104_A/C113_C/C114_A1B/C114_C/C13_A/C13_A1B/C13_C/D125_C/D141_C/D145_C/C115_A/C115_A1B/C115_C/CCV101_C/CCV102_C/CCV103_A/CCV103_A1B/CCV103_C/CCV11-2_C/CCV112_C/CCV113_C/CCV114_A1B/CCV114_C/CCV115_A/CCV115_A1B/CCV115_C/CCV116_A1B/CCV116_C/CCV12-1_C/CCV12-2_C/CCV128_A1B/CCV128_C/CCV13_A1B/DCV102_A/DCV104_A1B/DCV126_A1B/DCV127_A/DCV185_C/DCV186_C	C104_A/C104_C/C114_A1B/C115_A/C115_A1B/C13_A1B/C13_C/CCV103_A/CCV103_A1B/CCV107_C/CCV114_A1B/CCV114_C/CCV115_C/CCV128_C/CCV13_A1B/D125_C
	S000002351	YDL192W	YDL192W	ARF1	ADP-Ribosylation Factor	Arf family GTPase ARF1	ORF	Verified	37	19	C104_A/C105_A1B/C106_A1B/C106_C/C110_A1B/C110_C/C114_C/C13_A/D110_A1B/D132_A1B/D143_A1B/D145_A1B/D152_A1B/D154_A1B/D158_C/D159_C/C115_A/C115_A1B/C115_C/C117_C/C118_C/D107_A1B/D114_A1B/DCV14-2_C/DCV152_A1B/DCV17-1_A/DCV183_C/A110/A119/C124_C/C125_C/D202/D207/D209/D213/D214/D216	A110/A119/C105_A1B/C106_A1B/C109_C/C110_A1B/C115_A/C115_A1B/D107_A1B/D110_A1B/D114_A1B/D132_A1B/D152_A1B/D154_A1B/D196_A1B/D202/D213/D214/D216
	S000002353	YDL194W	YDL194W	SNF3	Sucrose NonFermenting	glucose sensor	ORF	Verified	0	0	NA	NA
	S000002356	YDL197C	YDL197C	ASF2	Anti-Silencing Function	NA	ORF	Verified	2	1	ACV121_A1B/CCV113_A1B	DCV135_C
	S000002357	YDL198C	YDL198C	GGC1	GDP/GTP Carrier	SHM1/YHM1	ORF	Verified	36	22	C106_A1B/C106_C/C110_A1B/C110_C/C114_A1B/C114_C/D104_A1B/D129_A1B/D132_A1B/D142_A1B/D152_A1B/D154_A/D155_A/D158_C/D159_C/C115_A/C115_A1B/C115_C/D107_A1B/D114_A1B/CCV104_A/CCV11-1_A/CCV113_C/CCV117_C/CCV118_C/CCV12-1_A/DCV14-3_A1B/DCV145_A1B/A119/C124_C/C125_C/D203/D207/D209/D214/D216	A119/C105_A1B/C106_A1B/C110_A1B/C114_A1B/C115_A/C115_A1B/CCV11-1_A/CCV12-1_A/D104_A1B/D107_A1B/D132_A1B/D154_A/D155_A/D214/D216/DCV145_A1B/DCV148_C/DCV154_A/DCV155_A/DCV158_C/DCV159_C
	S000002358	YDL199C	YDL199C	NA	NA	NA	ORF	Uncharacterized	0	0	NA	NA
	S000002359	YDL200C	YDL200C	MGT1	O-6-MethylGuanine-DNA methylTransferase	methylated-DNA--protein-cysteine methyltransferase/MGMT	ORF	Verified	1	0	DCV184_A1B	NA
	S000002360	YDL201W	YDL201W	TRM8	Transfer RNA Methyltransferas	NA	ORF	Verified	2	0	D157_C/A107_C	NA
	S000002361	YDL202W	YDL202W	MRPL11	Mitochondrial Ribosomal Protein, Large subunit	mitochondrial 54S ribosomal protein YmL11/uL10m/YmL11	ORF	Verified	1	3	C109_C	A7-2_C/C101_C/C11-1_C
	S000002362	YDL203C	YDL203C	ACK1	Activator of C Kinase 1	NA	ORF	Verified	0	0	NA	NA
	S000002363	YDL204W	YDL204W	RTN2	ReTiculoN-like	NA	ORF	Verified	0	0	NA	NA
	S000002365	YDL206W	YDL206W	NA	NA	NA	ORF	Uncharacterized	0	0	NA	NA
	S000002369	YDL210W	YDL210W	UGA4	Utilization of GAba	NA	ORF	Verified	0	1	NA	DCV198_C
	S000002370	YDL211C	YDL211C	NA	NA	NA	ORF	Uncharacterized	0	0	NA	NA
	S000002372	YDL213C	YDL213C	NOP6	NucleOlar Protein	NA	ORF	Verified	0	0	NA	NA
	S000002373	YDL214C	YDL214C	PRR2	Pheromone Response Regulator	serine/threonine protein kinase PRR2	ORF	Verified	5	2	CCV109_A1B/CCV114_C/C120/D200/D211	C120/D211
	S000002374	YDL215C	YDL215C	GDH2	Glutamate DeHydrogenase	GDHB/GDH-B/glutamate dehydrogenase (NAD(+))	ORF	Verified	3	0	ACV122_C/ACV123_A1B/A110_A1B	NA
	S000002375	YDL216C	YDL216C	RRI1	Regulator of Rub1 specific Isopeptidase	COP9 signalosome catalytic subunit RRI1/CSN5/JAB1	ORF	Verified	0	0	NA	NA
	S000002377	YDL218W	YDL218W	NA	NA	NA	ORF	Uncharacterized	0	0	NA	NA
	S000002378	YDL219W	YDL219W	DTD1	D-Tyr-tRNA(Tyr) Deacylase	D-tyrosyl-tRNA(Tyr) deacylase	ORF	Verified	1	0	DCV176_A	NA
	S000002381	YDL222C	YDL222C	FMP45	Found in Mitochondrial Proteome	NA	ORF	Verified	0	0	NA	NA
	S000002382	YDL223C	YDL223C	HBT1	HuB1 Target	NA	ORF	Verified	1	0	CCV115_A1B	NA
	S000002383	YDL224C	YDL224C	WHI4	WHIskey	NA	ORF	Verified	1	4	CCV112_C	C101_A1B/C102_A1B/C103_A1B/CCV107_C
	S000002384	YDL225W	YDL225W	SHS1	Seventh Homolog of Septin	SEP7/septin SHS1	ORF	Verified	96	36	A7-2_A1B/C101_A1B/C101_C/C102_A1B/C102_C/C103_A/C103_A1B/C103_C/C105_A1B/C107_A1B/C107_C/C11-1_C/C11-2_C/C111_A1B/C111_C/C112_A1B/C112_C/C113_A1B/C113_C/C114_A1B/C114_C/C12-1_A/C12-1_A1B/C12-1_C/C12-2_A1B/C12-2_C/C128_A1B/C128_C/D102_A/D103_C/D104_A1B/D109_C/D121_C/D125_C/D126_A1B/D127_A/D128_C/D129_A1B/D139_C/D14-1_A/D14-1_C/D14-2_C/D14-3_A1B/D14-3_C/D141_C/D142_A1B/D145_C/D173_A/D174_C/D176_A/D…	A119/C102_A1B/C102_C/C103_A/C103_A1B/C105_A1B/C107_C/C111_C/C114_A1B/C115_A/C115_A1B/C12-1_C/C12-2_C/C128_C/CCV101_A1B/CCV103_A/CCV103_A1B/CCV107_C/CCV11-1_A/CCV112_A1B/CCV114_C/CCV115_C/CCV12-1_A/CCV128_C/CCV13_A1B/D102_A/D103_C/D104_A1B/D121_C/D125_C/D127_A/D128_C/D139_C/D185_C/DCV173_A/DCV181_A1B
	S000002385	YDL226C	YDL226C	GCS1	Growth Cold Sensitive	GTPase-activating protein GCS1	ORF	Verified	2	0	C122/D199	NA
	S000002386	YDL227C	YDL227C	HO	HOmothallic switching endonuclease	NA	ORF	Verified	2	1	CCV103_A1B/DCV14-3_A1B	CCV103_A1B
	S000002388	YDL229W	YDL229W	SSB1	Stress-Seventy subfamily B	Hsp70 family ATPase SSB1/YG101	ORF	Verified	0	0	NA	NA
	S000002389	YDL230W	YDL230W	PTP1	Protein Tyrosine Phosphatase	tyrosine protein phosphatase PTP1	ORF	Verified	1	1	CCV109_A1B	D195_C
	S000002390	YDL231C	YDL231C	BRE4	BREfeldin A sensitivity	NA	ORF	Verified	0	0	NA	NA
	S000002391	YDL232W	YDL232W	OST4	OligoSaccharylTransferase	olichyl-diphosphooligosaccharide--protein glycotransferase OST4	ORF	Verified	44	24	C107_C/C109_A1B/C114_A1B/C114_C/D102_A/D104_A1B/D117_A/D118_A1B/D119_C/D126_A1B/D127_A/D129_A1B/D132_A1B/D135_A/D136_A1B/D137_C/D142_A1B/D145_A1B/C115_A/C115_A1B/C115_C/D107_A1B/D114_A1B/D147_A/D147_A1B/D148_A/D148_A1B/CCV101_C/CCV103_A1B/CCV103_C/CCV11-1_C/CCV112_C/CCV12-1_A1B/CCV12-1_C/CCV128_A1B/CCV128_C/DCV15-1_A/DCV185_C/DCV186_C/DCV191_A/DCV193_A1B/A113/A113_A/A113_A1B	C102_C/C103_A1B/C107_C/C109_C/C114_A1B/C115_A/C115_A1B/C12-2_C/C127_A1B/CCV103_A1B/D102_A/D104_A1B/D105_A/D107_A1B/D117_A/D118_A1B/D126_A1B/D127_A/D135_A/D137_C/D145_A1B/D147_A/D147_A1B/D148_A
	S000002392	YDL233W	YDL233W	MFG1	Morphogenetic regulator of Filamentous Growth	NA	ORF	Uncharacterized	0	0	NA	NA
	S000002393	YDL234C	YDL234C	GYP7	Gtpase-activating protein for Ypt7 Protein	GTPase-activating protein GYP7	ORF	Verified	1	0	A107_C	NA
	S000002395	YDL236W	YDL236W	PHO13	PHOsphate metabolism	4-nitrophenylphosphatase	ORF	Verified	12	8	C108_C/C110_A1B/C12-2_C/A9_C/C117_C/C118_C/CCV110_A1B/CCV114_C/DCV17-2_C/A109_C/A118/D211	A7-2_A1B/A9_C/ACV9_C/C105_A1B/C110_A1B/C117_C/C118_C/DCV196_A1B
	S000002396	YDL237W	YDL237W	AIM6	Altered Inheritance rate of Mitochondria	LRC1	ORF	Verified	3	2	ACV104_C/CCV115_C/CCV116_C	CCV115_C/D117_C
	S000002397	YDL238C	YDL238C	GUD1	GUanine Deaminase	guanine deaminase	ORF	Verified	1	0	D154_A	NA
	S000002398	YDL239C	YDL239C	ADY3	Accumulation of DYads	NA	ORF	Verified	0	0	NA	NA
	S000002399	YDL240W	YDL240W	LRG1	Lim-RhoGap homolog	GTPase-activating protein LRG1	ORF	Verified	3	1	D194_A/D196_A1B/D196_C	D196_A1B
	S000002400	YDL241W	YDL241W	NA	NA	NA	ORF	Uncharacterized	0	1	NA	D14-1_C
	S000002401	YDL242W	YDL242W	NA	NA	NA	ORF	Uncharacterized	0	0	NA	NA
	S000002402	YDL243C	YDL243C	AAD4	Aryl-Alcohol Dehydrogenase	putative aryl-alcohol dehydrogenase	ORF	Verified	2	0	CCV112_C/CCV12-1_C	NA
	S000002408	YDR001C	YDR001C	NTH1	Neutral TreHalase	alpha,alpha-trehalase NTH1	ORF	Verified	1	1	D106_C	D134_C
	S000002410	YDR003W	YDR003W	RCR2	Resistance to Congo Red	SSH5	ORF	Verified	0	0	NA	NA
	S000002411	YDR004W	YDR004W	RAD57	RADiation sensitive	putative DNA-dependent ATPase RAD57	ORF	Verified	39	12	A7-2_A1B/C107_A1B/C108_A1B/C11-2_A1B/C113_A1B/C12-2_A1B/C117_A1B/C118_A1B/CCV101_A1B/CCV101_C/CCV102_A1B/CCV102_C/CCV103_A1B/CCV103_C/CCV104_A1B/CCV104_C/CCV109_A1B/CCV11-1_A1B/CCV11-1_C/CCV11-2_C/CCV112_C/CCV113_A1B/CCV115_C/CCV12-1_A1B/CCV12-1_C/CCV128_A1B/CCV128_C/DCV118_A1B/DCV126_A1B/DCV14-1_C/DCV14-2_C/DCV14-3_C/DCV174_C/DCV177_C/DCV185_C/DCV186_C/DCV197_C/DCV198_C/C125_A1B	C117_A1B/C118_A1B/C12-2_A1B/C125_A1B/CCV101_A1B/CCV103_A1B/CCV104_A1B/CCV107_C/CCV128_C/DCV14-2_C/DCV174_C/DCV177_C
	S000002412	YDR005C	YDR005C	MAF1	NA	RNA polymerase III-inhibiting protein MAF1	ORF	Verified	2	0	D194_A/D195_C	NA
	S000002413	YDR006C	YDR006C	SOK1	Suppressor Of Kinase	NA	ORF	Verified	0	1	NA	D135_C
	S000002414	YDR007W	YDR007W	TRP1	TRyPtophan	phosphoribosylanthranilate isomerase TRP1	ORF	Verified	8	6	C127_A1B/C13_A1B/C13_C/C115_A/C115_C/C117_C/C118_C/CCV104_A	C115_A/C117_C/C118_C/C13_A1B/C13_C/CCV12-1_A
	S000002415	YDR008C	YDR008C	NA	NA	NA	ORF	Dubious	0	1	NA	DCV196_A1B
	S000002416	YDR009W	YDR009W	GAL3	GALactose metabolism	transcriptional regulator GAL3	ORF	Verified	0	0	NA	NA
	S000002417	YDR010C	YDR010C	NA	NA	NA	ORF	Uncharacterized	0	0	NA	NA
	S000002418	YDR011W	YDR011W	SNQ2	Sensitivity to 4-NitroQuinoline-N-oxide	ATP-binding cassette transporter SNQ2	ORF	Verified	0	1	NA	DCV196_A1B
	S000002421	YDR014W	YDR014W	RAD61	RADiation sensitive	WPL1	ORF	Verified	5	1	C126_A/C126_A1B/C126_C/CCV126_A/DCV108_C	CCV126_A
	S000002422	YDR015C	YDR015C	NA	NA	NA	ORF	Dubious	1	0	D196_C	NA
	S000002424	YDR017C	YDR017C	KCS1	pKC1 Suppressor	inositol polyphosphate kinase KCS1	ORF	Verified	35	7	A7-2_A1B/A8-2_C/C101_A1B/C102_A1B/C103_A/C103_A1B/C104_A/C107_C/C109_A1B/C11-1_A/C11-2_C/C111_A1B/C111_C/C112_A1B/C12-1_A/C12-2_C/C128_A1B/D102_A/D104_A1B/D118_A1B/D126_A1B/D127_A/D129_A1B/D142_A1B/D145_A1B/D185_C/D186_C/D195_C/D196_C/D107_A1B/CCV115_A/DCV14-2_C/DCV177_C/DCV197_C/DCV198_C	C103_A/C104_A/C11-1_A/C12-1_A/D102_A/D127_A/D145_A1B
	S000002425	YDR018C	YDR018C	NA	NA	putative acyltransferase	ORF	Uncharacterized	0	0	NA	NA
	S000002426	YDR019C	YDR019C	GCV1	GlyCine cleaVage	glycine decarboxylase subunit T/GSD1	ORF	Verified	4	1	D194_C/D195_C/D196_A1B/D196_C	D196_A1B
	S000002427	YDR020C	YDR020C	DAS2	Dst1-delta 6-Azauracil Sensitivity	putative uridine kinase DAS2/RRT3	ORF	Uncharacterized	3	2	ACV101_A1B/D200/D211	D196_A1B/D211
	S000002429	YDR022C	YDR022C	ATG31	AuTophaGy related	CIS1	ORF	Verified	2	0	CCV101_C/CCV102_C	NA
	S000002431	YDR024W	YDR024W	FYV1	Function required for Yeast Viability	NA	ORF	Dubious	11	5	D17-1_A/D173_A/D176_A/D182_A/DCV103_C/DCV128_C/DCV14-1_C/DCV173_A/DCV176_A/DCV184_A1B/D203	DCV103_C/DCV106_C/DCV128_C/DCV173_A/DCV196_A1B
	S000002432	YDR025W	YDR025W	RPS11A	Ribosomal Protein of the Small subunit	ribosomal 40S subunit protein S11A/rp41A/S11A/S17/S18A/uS17/YS12	ORF	Verified	34	13	C101_C/C102_C/C104_A/C104_C/C107_C/C108_C/C11-1_C/C11-2_C/C111_C/C113_C/C12-2_C/C128_C/C13_A/D108_C/D109_C/D116_C/D117_C/D130_C/D134_C/D135_C/D14-2_C/D14-3_C/D152_C/D153_C/D174_C/D177_C/D180_C/D185_C/D186_C/C115_A/C115_A1B/C115_C/DCV139_C/DCV145_C	C104_C/C106_A1B/C109_C/C115_A/C115_A1B/C13_A1B/D116_C/D131_C/D134_C/D152_C/D185_C/DCV139_C/DCV145_C
	S000002433	YDR026C	YDR026C	NSI1	NTS1 SIlencing protein 1	YTT1	ORF	Verified	1	0	DCV145_A1B	NA
	S000002434	YDR027C	YDR027C	VPS54	Vacuolar Protein Sorting	CGP1/LUV1/TCS3	ORF	Verified	5	3	D126_A1B/D142_A1B/D152_A1B/D114_A1B/C125_A1B	D104_A1B/D114_A1B/D126_A1B
	S000002435	YDR028C	YDR028C	REG1	REsistance to Glucose repression	HEX2/protein phosphatase regulator REG1/PZF240/SPP43/SRN1	ORF	Verified	10	6	C127_A1B/D110_A1B/D132_A1B/D145_A1B/D152_A1B/D107_A1B/D114_A1B/D147_A1B/CCV126_A/A118	D107_A1B/D110_A1B/D114_A1B/D118_A1B/D132_A1B/D152_A1B
	S000002436	YDR029W	YDR029W	NA	NA	NA	ORF	Uncharacterized	0	0	NA	NA
	S000002437	YDR030C	YDR030C	RAD28	RADiation sensitive	NA	ORF	Verified	5	2	D195_C/D196_A1B/CCV109_A1B/DCV173_A/D203	D196_A1B/DCV196_A1B
	S000002438	YDR031W	YDR031W	MIX14	Mitochondrial Intermembrane space CX(n)C motif protein	MIC14	ORF	Verified	4	1	CCV113_C/CCV127_C/DCV117_C/C123_A1B	DCV196_A1B
	S000002439	YDR032C	YDR032C	PST2	Protoplasts-SecreTed	flavodoxin-like fold family protein	ORF	Verified	0	1	NA	DCV196_A1B
	S000002440	YDR033W	YDR033W	MRH1	Membrane protein Related to Hsp30p	NA	ORF	Verified	2	0	D195_C/CCV113_C	NA
	S000002441	YDR034C	YDR034C	LYS14	LYSine requiring	NA	ORF	Verified	1	0	A119	NA
	S000002442	YDR035W	YDR035W	ARO3	AROmatic amino acid requiring	3-deoxy-7-phosphoheptulonate synthase ARO3	ORF	Verified	1	3	CCV13_A1B	CCV13_A1B/DCV135_C/DCV196_A1B
	S000002443	YDR036C	YDR036C	EHD3	NA	3-hydroxyisobutyryl-CoA hydrolase/MRP5/mS47	ORF	Verified	2	0	CCV109_A1B/CCV113_A1B	NA
	S000002449	YDR042C	YDR042C	NA	NA	NA	ORF	Uncharacterized	6	6	D103_C/D125_C/D145_C/D152_C/D106_C/D112_C	C115_A/D103_C/D125_C/D128_C/D152_C/D197_C
	S000002450	YDR043C	YDR043C	NRG1	Negative Regulator of Glucose-repressed genes	transcriptional regulator NRG1	ORF	Verified	4	0	C106_C/C110_C/D158_C/D159_C	NA
	S000002453	YDR046C	YDR046C	BAP3	Branched-chain Amino acid Permease	amino acid transporter BAP3/PAP1	ORF	Verified	0	0	NA	NA
	S000002455	YDR048C	YDR048C	NA	NA	NA	ORF	Dubious	0	0	NA	NA
	S000002456	YDR049W	YDR049W	VMS1	VCP/Cdc48-associated Mitochondrial Stress-responsive	NA	ORF	Verified	59	27	C102_A1B/C102_C/C103_A/C103_A1B/C103_C/C106_C/C107_C/C110_C/C114_C/C116_A1B/C12-1_A/C12-1_A1B/C12-1_C/C12-2_C/C128_A1B/C128_C/C13_A/C13_A1B/C13_C/D102_A/D104_A1B/D108_C/D109_C/D116_C/D126_A1B/D127_A/D129_A1B/D134_C/D142_A1B/D143_C/D144_C/D145_A1B/D166_C/D167_C/D169_A1B/D170_A1B/D185_C/D186_C/D194_A/D194_C/D195_C/D196_A1B/D196_C/C115_A/C115_A1B/C115_C/CCV103_A1B/CCV107_A1B/CCV109_A1B/CCV112_A1B/CC…	C103_A/C103_A1B/C107_C/C114_A1B/C115_A/C115_A1B/C12-1_C/C13_A1B/C13_C/CCV103_A1B/CCV107_C/CCV109_A1B/CCV112_A1B/CCV114_A1B/CCV115_C/CCV116_A1B/D102_A/D104_A1B/D109_C/D116_C/D126_A1B/D127_A/D131_C/D134_C/D145_A1B/D167_C/D196_A1B
	S000002457	YDR050C	YDR050C	TPI1	Triose-Phosphate Isomerase	triose-phosphate isomerase TPI1	ORF	Verified	2	1	D194_A/D196_C	D196_A1B
	S000002458	YDR051C	YDR051C	DET1	Decreased Ergosterol Transport	acid phosphatase DET1	ORF	Verified	4	1	D194_A/D195_C/D196_A1B/D196_C	D196_A1B
	S000002462	YDR055W	YDR055W	PST1	Protoplasts-SecreTed	HPF2	ORF	Verified	6	1	CCV102_C/CCV103_A1B/CCV11-2_C/CCV112_C/DCV185_C/DCV186_C	CCV103_A1B
	S000002463	YDR056C	YDR056C	EMC10	ER Membrane protein Complex	NA	ORF	Uncharacterized	0	0	NA	NA
	S000002464	YDR057W	YDR057W	YOS9	Yeast OS-9 homolog	NA	ORF	Verified	0	0	NA	NA
	S000002465	YDR058C	YDR058C	TGL2	TriacylGlycerol Lipase	triglyceride lipase	ORF	Verified	1	0	CCV113_C	NA
	S000002466	YDR059C	YDR059C	UBC5	UBiquitin-Conjugating	E2 ubiquitin-conjugating protein UBC5	ORF	Verified	1	4	DCV17-1_A	A112_C/D197_C/DCV17-2_C/DCV177_C
	S000002468	YDR061W	YDR061W	NA	NA	NA	ORF	Uncharacterized	3	0	DCV14-1_A/DCV173_A/DCV176_A	NA
	S000002470	YDR063W	YDR063W	AIM7	Altered Inheritance rate of Mitochondria	GMF/GMF1	ORF	Verified	0	0	NA	NA
	S000002472	YDR065W	YDR065W	RRG1	Required for Respiratory Growth	MTA2	ORF	Verified	0	0	NA	NA
	S000002473	YDR066C	YDR066C	RTR2	Regulator of TRanscription	putative protein-serine/threonine phosphatase	ORF	Verified	0	0	NA	NA
	S000002474	YDR067C	YDR067C	OCA6	Oxidant-induced Cell-cycle Arrest	protein-tyrosine-phosphatase	ORF	Uncharacterized	0	1	NA	C125_A1B
	S000002475	YDR068W	YDR068W	DOS2	NA	NA	ORF	Verified	0	1	NA	DCV197_C
	S000002476	YDR069C	YDR069C	DOA4	Degradation Of Alpha	DOS1/MUT4/NPI2/SSV7/ubiquitin-specific protease DOA4/UBP4	ORF	Verified	9	1	D194_A/D196_A1B/D196_C/DCV14-2_C/DCV17-1_A/DCV191_A/DCV197_C/DCV198_C/A113	D196_A1B
	S000002477	YDR070C	YDR070C	FMP16	Found in Mitochondrial Proteome	NA	ORF	Verified	1	0	CCV109_A1B	NA
	S000002478	YDR071C	YDR071C	PAA1	PolyAmine Acetyltransferase	polyamine acetyltransferase	ORF	Verified	1	2	DCV170_C	D14-1_C/DCV155_A
	S000002479	YDR072C	YDR072C	IPT1	InositolPhosphoTransferase	inositolphosphotransferase/KTI6/MIC2/SYR4	ORF	Verified	1	3	DCV131_C	A101_C/A7-2_C/DCV131_C
	S000002480	YDR073W	YDR073W	SNF11	Sucrose NonFermenting	NA	ORF	Verified	2	0	D112_C/A113_C	NA
	S000002481	YDR074W	YDR074W	TPS2	Trehalose-6-Phosphate Synthase/phosphatase	HOG2/PFK3/trehalose-phosphatase TPS2	ORF	Verified	4	3	C13_A1B/C115_A/C115_A1B/C115_C	C115_A/C115_A1B/C13_C
	S000002482	YDR075W	YDR075W	PPH3	Protein PHosphatase	phosphoprotein phosphatase PP4 catalytic subunit PPH3	ORF	Verified	0	0	NA	NA
	S000002483	YDR076W	YDR076W	RAD55	RADiation sensitive	putative DNA-dependent ATPase RAD55	ORF	Verified	16	7	C108_A1B/C11-2_A1B/C12-2_A1B/C117_A1B/C118_A1B/CCV101_A1B/CCV102_A1B/CCV108_A1B/CCV109_A1B/CCV11-1_A1B/CCV112_A1B/DCV121_C/DCV14-1_C/DCV14-2_C/DCV14-3_C/C125_A1B	C117_A1B/C118_A1B/C12-2_A1B/C125_A1B/CCV101_A1B/DCV134_C/DCV139_C
	S000002484	YDR077W	YDR077W	SED1	Suppression of Exponential Defect	NA	ORF	Verified	1	0	A113_A1B	NA
	S000002485	YDR078C	YDR078C	SHU2	Suppressor of HydroxyUrea sensitivity	NA	ORF	Verified	10	13	C105_C/D130_C/D159_C/D198_C/C117_C/C118_C/CCV104_A/CCV118_A1B/C125_C/D213	A7-2_A1B/A7-2_C/C104_C/C11-1_C/C117_C/C118_C/C12-1_C/D130_C/D135_C/D14-1_C/D197_C/D198_C/D207
	S000002486	YDR079W	YDR079W	PET100	PETite colonies	NA	ORF	Verified	4	10	A7-2_C/A9_C/C117_C/C118_C	A101_C/A7-2_C/A9_C/C117_C/C118_C/D130_C/D134_C/D135_C/D173_A/D176_A
	S000002487	YDR080W	YDR080W	VPS41	Vacuolar Protein Sorting	CVT8/FET2/SVL2/VAM2/VPL20	ORF	Verified	13	6	D104_A1B/D126_A1B/D129_A1B/D132_A1B/D142_A1B/D145_A1B/D152_A1B/C115_A/C115_A1B/D107_A1B/D114_A1B/DCV104_A1B/DCV107_A1B	A7-2_C/C115_A1B/D104_A1B/D107_A1B/D114_A1B/D126_A1B
	S000002490	YDR083W	YDR083W	RRP8	Ribosomal RNA Processing	25S rRNA (adenine645-N1)-methyltransferase	ORF	Verified	8	0	D17-1_A/D174_C/D177_C/D182_A/A113/A113_A1B/A113_C/D203	NA
	S000002491	YDR084C	YDR084C	TVP23	Tlg2-Vesicle Protein	NA	ORF	Verified	0	0	NA	NA
	S000002492	YDR085C	YDR085C	AFR1	Alpha-Factor Receptor regulator	NA	ORF	Verified	1	0	A118	NA
	S000002496	YDR089W	YDR089W	VTC5	Vacuole Transporter Chaperone	NA	ORF	Verified	0	0	NA	NA
	S000002497	YDR090C	YDR090C	ILT1	Ionic Liquid Tolerance	NA	ORF	Verified	1	0	DCV17-1_A	NA
	S000002499	YDR092W	YDR092W	UBC13	UBiquitin-Conjugating	E2 ubiquitin-conjugating protein UBC13	ORF	Verified	3	3	DCV173_A/DCV176_A/C125_A1B	C114_A1B/C117_A1B/C118_A1B
	S000002500	YDR093W	YDR093W	DNF2	Drs2 Neo1 Family	aminophospholipid-translocating P4-type ATPase DNF2	ORF	Verified	0	0	NA	NA
	S000002501	YDR094W	YDR094W	NA	NA	NA	ORF	Dubious	1	0	CCV113_C	NA
	S000002502	YDR095C	YDR095C	NA	NA	NA	ORF	Dubious	3	0	ACV121_A1B/A113_C/A118	NA
	S000002503	YDR096W	YDR096W	GIS1	GIg1-2 Suppressor	histone demethylase GIS1	ORF	Verified	3	1	DCV109_C/DCV113_C/DCV131_C	DCV113_C
	S000002504	YDR097C	YDR097C	MSH6	MutS Homolog	mismatch repair ATPase MSH6/PMS3/PMS6	ORF	Verified	20	8	C105_A1B/C105_C/C106_A1B/C106_C/C110_A1B/C110_C/C111_A1B/C111_C/C113_C/D132_A1B/D158_C/D159_C/D195_C/A102_C/A103_A1B/A9_A1B/CCV113_C/A108_C/A109_C/A112_C	A102_C/A112_C/C105_A1B/C106_A1B/C110_A1B/DCV158_C/DCV159_C/DCV196_A1B
	S000002505	YDR098C	YDR098C	GRX3	GlutaRedoXin	monothiol glutaredoxin GRX3	ORF	Verified	1	1	A9_A1B	DCV196_A1B
	S000002506	YDR099W	YDR099W	BMH2	Brain Modulosignalin Homolog	14-3-3 family protein BMH2/SCD3	ORF	Verified	0	0	NA	NA
	S000002507	YDR100W	YDR100W	TVP15	Tlg2-Vesicle Protein	NA	ORF	Verified	5	1	D194_A/D195_C/D196_C/DCV17-2_C/DCV183_C	DCV196_A1B
	S000002508	YDR101C	YDR101C	ARX1	Associated with Ribosomal eXport complex	putative hydrolase	ORF	Verified	0	0	NA	NA
	S000002509	YDR102C	YDR102C	NA	NA	NA	ORF	Uncharacterized	4	1	DCV108_C/DCV112_C/DCV125_C/DCV145_C	DCV112_C
	S000002510	YDR103W	YDR103W	STE5	STErile	HMD3/NUL3	ORF	Verified	2	1	D196_C/DCV14-3_A1B	D196_A1B
	S000002511	YDR104C	YDR104C	SPO71	SPOrulation	NA	ORF	Verified	3	2	C13_C/CCV13_C/DCV103_C	C13_C/D123_C
	S000002512	YDR105C	YDR105C	TMS1	NA	NA	ORF	Verified	3	0	D125_C/D141_C/D145_C	NA
	S000002514	YDR107C	YDR107C	TMN2	TransMembrane Nine	NA	ORF	Verified	3	1	A9_C/A113_C/D199	A9_C
	S000002515	YDR108W	YDR108W	TRS85	TRapp Subunit	GSG1/MUM1	ORF	Verified	0	0	NA	NA
	S000002516	YDR109C	YDR109C	NA	NA	putative phosphotransferase	ORF	Verified	16	3	ACV120_A/ACV120_C/ACV121_A/ACV121_C/CCV105_C/CCV106_C/CCV110_C/DCV116_C/DCV134_C/DCV158_C/DCV159_C/DCV161_A1B/DCV197_C/DCV198_C/A113/A113_A	A7-2_C/D109_C/D131_C
	S000002517	YDR110W	YDR110W	FOB1	FOrk Blocking less	HRM1/replication fork barrier binding protein FOB1	ORF	Verified	0	0	NA	NA
	S000002518	YDR111C	YDR111C	ALT2	ALanine Transaminase	alanine transaminase ALT2	ORF	Uncharacterized	0	1	NA	DCV155_A
	S000002519	YDR112W	YDR112W	IRC2	Increased Recombination Centers	NA	ORF	Dubious	2	0	CCV126_A1B/A113_C	NA
	S000002521	YDR114C	YDR114C	NA	NA	NA	ORF	Uncharacterized	1	1	CCV109_C	CCV109_A1B
	S000002522	YDR115W	YDR115W	MRX14	Mitochondrial oRganization of gene eXpression (MIOREX)	bL34m/putative mitochondrial 54S ribosomal protein	ORF	Verified	0	0	NA	NA
	S000002523	YDR116C	YDR116C	MRPL1	Mitochondrial Ribosomal Protein, Large subunit	mitochondrial 54S ribosomal protein MRPL1/uL1m	ORF	Verified	8	3	D188_A/C115_A/C115_A1B/DCV135_A/DCV148_A/DCV197_C/DCV198_C/C125_A1B	C115_A/C115_A1B/DCV148_A
	S000002524	YDR117C	YDR117C	TMA64	Translation Machinery Associated	RBF64	ORF	Verified	103	46	A7-2_A1B/C101_A1B/C101_C/C102_A1B/C102_C/C103_A/C103_A1B/C103_C/C104_A/C104_A1B/C107_A1B/C107_C/C108_A1B/C108_C/C109_A1B/C11-1_A/C11-1_A1B/C11-1_C/C11-2_A1B/C11-2_C/C110_A1B/C111_A1B/C111_C/C112_A1B/C112_C/C113_A1B/C113_C/C114_A1B/C114_C/C12-1_A/C12-1_A1B/C12-1_C/C12-2_A1B/C12-2_C/C128_A1B/C128_C/D102_A/D104_A1B/D108_C/D109_C/D116_C/D117_C/D119_C/D126_A1B/D127_A/D129_A1B/D130_C/D134_C/D135_C/D137…	A7-2_A1B/C101_A1B/C101_C/C102_A1B/C102_C/C103_A/C103_A1B/C104_A/C107_C/C11-1_A/C11-1_C/C11-2_C/C114_A1B/C115_A/C115_A1B/C12-1_A/C12-1_C/C12-2_A1B/C12-2_C/C128_C/CCV101_A1B/CCV103_A/CCV103_A1B/CCV104_A1B/CCV107_C/CCV112_A1B/CCV128_C/D102_A/D104_A1B/D108_C/D109_C/D116_C/D117_C/D127_A/D130_C/D131_C/D134_C/D135_C/D137_C/D144_C/D145_A1B/D152_C/D185_C/D196_A1B/DCV106_C/DCV134_C
	S000002526	YDR119W	YDR119W	VBA4	Vacuolar Basic Amino acid transporter	NA	ORF	Uncharacterized	10	6	D102_A/D127_A/D170_A1B/D195_C/D196_A1B/D196_C/A102_C/A103_A1B/A9_A1B/CCV109_A1B	A102_C/A103_A1B/D102_A/D127_A/D170_A1B/D196_A1B
	S000002527	YDR120C	YDR120C	TRM1	tRNA Methyltransferase	tRNA (guanine26-N2)-dimethyltransferase	ORF	Verified	17	7	C11-2_A1B/C12-2_A1B/D194_C/D195_C/D196_A1B/D196_C/C117_A1B/C118_A1B/CCV126_A/A108/C119/C121/C123/C123_A1B/C124_A1B/D199/D210	A7-2_A1B/C12-2_A1B/C124_A1B/CCV126_A/D167_C/D196_A1B/DCV132_A1B
	S000002528	YDR121W	YDR121W	DPB4	DNA Polymerase B (II) subunit	DNA polymerase epsilon noncatalytic subunit	ORF	Verified	16	7	C107_C/C108_A1B/C11-2_A1B/D195_C/D196_C/C117_C/C118_A1B/C118_C/CCV109_A1B/DCV14-1_A/DCV14-3_C/DCV17-1_A/DCV173_A/DCV176_A/A113_C/C125_A1B	C117_A1B/C117_C/C118_A1B/C118_C/D196_A1B/D197_C/DCV173_A
	S000002529	YDR122W	YDR122W	KIN1	KINase	serine/threonine protein kinase KIN1	ORF	Verified	5	1	D194_A/D194_C/D195_C/D196_A1B/D196_C	D196_A1B
	S000002530	YDR123C	YDR123C	INO2	INOsitol requiring	DIE1/SCS1	ORF	Verified	13	3	D194_A/D195_C/D196_A1B/D196_C/CCV101_A1B/CCV102_A1B/CCV103_A1B/CCV109_A1B/CCV11-1_A1B/CCV112_A1B/CCV113_A1B/CCV128_A1B/DCV126_A1B	CCV101_A1B/CCV103_A1B/D196_A1B
	S000002531	YDR124W	YDR124W	NA	NA	NA	ORF	Uncharacterized	4	1	D195_C/D196_C/DCV172_A1B/A110_A1B	DCV172_A1B
	S000002532	YDR125C	YDR125C	ECM18	ExtraCellular Mutant	alpha/beta hydrolase family protein	ORF	Verified	8	1	A121_A/DCV151_C/A108/A113/A113_A/A113_A1B/A117/A118	DCV151_C
	S000002533	YDR126W	YDR126W	SWF1	Spore Wall Formation	palmitoyltransferase SWF1/PSL10	ORF	Verified	7	2	C13_A/C117_C/C118_C/A113/C119/D199/D210	C117_C/C118_C
	S000002534	YDR127W	YDR127W	ARO1	AROmatic amino acid requiring	pentafunctional protein ARO1p	ORF	Verified	2	0	D194_A/DCV15-2_C	NA
	S000002535	YDR128W	YDR128W	MTC5	Maintenance of Telomere Capping	SEA3	ORF	Verified	5	1	D194_A/D194_C/D195_C/D196_A1B/D196_C	D196_A1B
	S000002536	YDR129C	YDR129C	SAC6	Suppressor of ACtin	ABP67/fimbrin	ORF	Verified	81	33	A7-1_A/A7-1_A1B/A7-1_C/A7-2_A1B/A7-2_C/A8-1_A/A8-1_A1B/A8-1_C/A8-2_C/C104_A/C105_A1B/C105_C/C106_A1B/C106_C/C108_C/C109_A1B/C109_C/C110_A1B/C110_C/C111_A1B/C111_C/C114_A1B/C114_C/D14-2_C/D15-2_C/D15-3_C/D158_C/D159_C/D16-1_A/D16-2_C/D192_C/D193_C/D197_C/D198_C/A101_A/A101_A1B/A101_C/A102_A1B/A102_C/A103_A1B/A104_A1B/A104_C/C115_A/C115_A1B/C115_C/ACV101_A1B/ACV104_A1B/ACV7-2_A1B/ACV8-2_A1B/CCV106_…	A102_C/A103_A1B/A106/A107/A107_A1B/A108/A109/A109_C/A111/A112/A112_C/A118/A119/A7-2_A1B/ACV101_C/ACV7-1_A1B/ACV7-2_A1B/ACV8-2_A1B/C104_A/C105_A1B/C106_A1B/C109_C/C110_A1B/C111_C/C114_A1B/C115_A/C115_A1B/CCV110_A1B/D197_C/D198_C/D202/D213/D214
	S000002537	YDR130C	YDR130C	FIN1	Filaments In between Nuclei	NA	ORF	Verified	1	1	CCV13_A1B	CCV13_A1B
	S000002538	YDR131C	YDR131C	NA	NA	NA	ORF	Verified	1	4	C109_C	C101_C/C109_C/C128_C/D185_C
	S000002539	YDR132C	YDR132C	MRX16	Mitochondrial oRganization of gene eXpression (MIOREX)	NA	ORF	Verified	0	0	NA	NA
	S000002540	YDR133C	YDR133C	NA	NA	NA	ORF	Dubious	0	0	NA	NA
	S000002541	YDR134C	YDR134C	CCW22	Covalently bound Cell Wall protein	NA	Blocked reading frame	NA	6	4	C13_C/C117_C/C118_C/D112_C/DCV197_C/DCV198_C	C117_C/C118_C/C13_C/D108_C
	S000002542	YDR135C	YDR135C	YCF1	Yeast Cadmium Factor	ATP-binding cassette glutathione S-conjugate transporter YCF1	ORF	Verified	4	1	D194_A/D195_C/D196_A1B/D196_C	D196_A1B
	S000002543	YDR136C	YDR136C	VPS61	Vacuolar Protein Sorting	NA	ORF	Dubious	5	1	C107_A1B/C11-2_A1B/C12-2_A1B/C117_A1B/C118_A1B	C12-2_A1B
	S000002544	YDR137W	YDR137W	RGP1	Reduced Growth Phenotype	NA	ORF	Verified	0	0	NA	NA
	S000002545	YDR138W	YDR138W	HPR1	HyPerRecombination	TRF1	ORF	Verified	170	80	A7-1_A/A7-2_A1B/A7-2_C/A8-2_A1B/C101_A1B/C101_C/C102_A1B/C102_C/C103_A/C103_A1B/C103_C/C104_A/C104_A1B/C104_C/C107_A1B/C107_C/C108_A1B/C108_C/C109_A1B/C109_C/C11-1_A/C11-1_A1B/C11-1_C/C11-2_A1B/C11-2_C/C110_A1B/C110_C/C111_A1B/C111_C/C112_A1B/C112_C/C113_A1B/C113_C/C114_A1B/C114_C/C12-1_A/C12-1_A1B/C12-1_C/C12-2_A1B/C12-2_C/C128_A1B/C128_C/C13_A/C13_A1B/C13_C/D102_A/D103_C/D104_A1B/D108_C/D109_C/…	A102_A1B/A103_A1B/A7-2_A1B/ACV8-1_A1B/C101_A1B/C101_C/C102_A1B/C102_C/C103_A/C103_A1B/C104_A/C104_C/C107_C/C109_C/C11-1_A/C11-1_C/C11-2_C/C110_A1B/C111_C/C114_A1B/C115_A/C115_A1B/C117_A1B/C118_A1B/C12-1_A/C12-1_C/C12-2_A1B/C12-2_C/C122/C125_A1B/C128_C/C13_A1B/C13_C/CCV101_A1B/CCV103_A/CCV103_A1B/CCV107_C/CCV109_A1B/CCV112_A1B/CCV115_C/CCV12-1_A/CCV128_C/CCV13_A1B/D102_A/D103_C/D104_A1B/D108_C/D10…
	S000002546	YDR139C	YDR139C	RUB1	Related to UBiquitin	NEDD8 family protein RUB1	ORF	Verified	5	0	ACV121_A1B/A113/A113_A/A113_C/A118	NA
	S000002547	YDR140W	YDR140W	MTQ2	Methyltransferase	S-adenosylmethionine-dependent methyltransferase	ORF	Verified	24	9	D108_C/D116_C/D125_C/D130_C/D134_C/D141_C/D145_C/D152_C/D162_C/D163_C/D17-1_A/D173_A/D176_A/A9_A1B/A9_C/C115_A1B/C115_C/D106_C/D112_C/CCV103_A1B/DCV173_A/DCV176_A/DCV179_A/D203	A9_C/C115_A1B/D108_C/D116_C/D125_C/D130_C/D134_C/DCV132_A1B/DCV173_A
	S000002549	YDR142C	YDR142C	PEX7	PEroXin	PAS7/PEB1	ORF	Verified	14	6	C127_C/C117_C/C118_C/CCV118_A1B/CCV127_C/A108/C119/C121/C124/C125_C/D199/D200/D210/D211	A7-2_A1B/C102_A1B/C117_C/C118_C/D211/DCV196_A1B
	S000002550	YDR143C	YDR143C	SAN1	Sir Antagonist	ubiquitin-protein ligase SAN1	ORF	Verified	1	0	A113_A	NA
	S000002551	YDR144C	YDR144C	MKC7	Multicopy suppressor of Kex2 Cold sensitivity	aspartyl protease/YPS2	ORF	Verified	6	1	ACV122_C/A109_C/A113/A113_A/A113_A1B/A118	A9_C
	S000002553	YDR146C	YDR146C	SWI5	SWItching deficient	DNA-binding transcription factor SWI5	ORF	Verified	21	12	C105_A1B/C105_C/C106_A1B/C106_C/C110_A1B/C110_C/C111_A1B/C111_C/D154_A1B/D155_A/D155_A1B/D158_C/D159_C/C115_A/C115_A1B/C115_C/D107_A1B/CCV104_A1B/CCV111_A1B/CCV113_A1B/A118	C105_A1B/C106_A1B/C110_A1B/C111_C/C115_A/CCV104_A1B/CCV110_A1B/D154_A1B/D155_A1B/DCV158_C/DCV159_C/DCV161_A1B
	S000002554	YDR147W	YDR147W	EKI1	Ethanolamine KInase	bifunctional choline kinase/ethanolamine kinase EKI1	ORF	Verified	3	0	CCV104_A1B/CCV112_C/A113	NA
	S000002555	YDR148C	YDR148C	KGD2	alpha-KetoGlutarate Dehydrogenase	alpha-ketoglutarate dehydrogenase KGD2	ORF	Verified	0	0	NA	NA
	S000002556	YDR149C	YDR149C	NA	NA	NA	ORF	Dubious	9	5	C105_C/C106_A1B/C106_C/C110_A1B/C110_C/D158_C/D159_C/DCV188_C/D203	C105_A1B/C106_A1B/C110_A1B/D103_C/D128_C
	S000002557	YDR150W	YDR150W	NUM1	NUclear Migration	PAC12	ORF	Verified	5	5	C109_C/D139_C/D113_C/D123_C/D203	D109_C/D113_C/D121_C/D123_C/D153_C
	S000002558	YDR151C	YDR151C	CTH1	Cysteine-Three-Histidine	putative mRNA-binding protein CTH1	ORF	Verified	0	0	NA	NA
	S000002559	YDR152W	YDR152W	GIR2	Genetically Interacts with Ribosomal genes	NA	ORF	Verified	0	0	NA	NA
	S000002560	YDR153C	YDR153C	ENT5	Epsin N-Terminal homology	NA	ORF	Verified	0	0	NA	NA
	S000002561	YDR154C	YDR154C	NA	NA	NA	ORF	Dubious	4	0	C109_C/CCV113_C/DCV185_C/DCV186_C	NA
	S000002562	YDR155C	YDR155C	CPR1	Cyclosporin A-sensitive Proline Rotamase	CPH1/CYP1/peptidylprolyl isomerase CPR1	ORF	Verified	3	0	C13_A/ACV120_A/ACV121_A	NA
	S000002563	YDR156W	YDR156W	RPA14	RNA Polymerase A	A14/DNA-directed RNA polymerase I subunit RPA14	ORF	Verified	15	7	C116_C/C13_A/C13_C/D102_A/D127_A/D135_A/D17-1_A/D17-1_C/D170_A1B/D177_C/C115_C/D182_A/DCV151_C/DCV153_C/D203	A101_A1B/CCV12-1_A/D102_A/D127_A/D170_A1B/DCV134_C/DCV153_C
	S000002564	YDR157W	YDR157W	NA	NA	NA	ORF	Uncharacterized	0	0	NA	NA
	S000002565	YDR158W	YDR158W	HOM2	HOMoserine requiring	aspartate-semialdehyde dehydrogenase/THR2	ORF	Verified	1	0	DCV198_C	NA
	S000002566	YDR159W	YDR159W	SAC3	Suppressor of ACtin	LEP1	ORF	Verified	181	78	A7-1_A1B/A7-1_C/A7-2_A1B/A7-2_C/C101_A1B/C101_C/C102_A1B/C102_C/C103_A/C103_A1B/C103_C/C104_C/C107_A1B/C107_C/C108_A1B/C108_C/C11-1_A1B/C11-1_C/C11-2_A1B/C11-2_C/C110_A1B/C111_A1B/C111_C/C112_A1B/C112_C/C113_A1B/C113_C/C114_A1B/C114_C/C12-1_A1B/C12-1_C/C12-2_A1B/C12-2_C/C128_A1B/C128_C/D103_C/D104_A1B/D108_C/D109_C/D116_C/D117_C/D118_A1B/D119_C/D121_C/D125_C/D126_A1B/D127_A/D128_C/D129_A1B/D130_C…	A107_A1B/A7-2_A1B/ACV8-1_A1B/C101_A1B/C101_C/C102_A1B/C102_C/C103_A/C103_A1B/C104_C/C105_A1B/C107_C/C11-1_C/C11-2_C/C110_A1B/C111_C/C114_A1B/C115_A/C115_A1B/C117_A1B/C117_C/C118_A1B/C118_C/C119/C12-1_C/C12-2_A1B/C12-2_C/C122/C123/C125/C125_A1B/C128_C/CCV101_A1B/CCV103_A/CCV103_A1B/CCV104_A1B/CCV104_C/CCV107_C/CCV109_A1B/CCV112_A1B/CCV115_C/CCV13_A1B/D104_A1B/D107_A1B/D108_C/D109_C/D116_C/D117_C/D…
	S000002568	YDR161W	YDR161W	ACL4	Assembly Chaperone of RpL4	NA	ORF	Verified	0	0	NA	NA
	S000002569	YDR162C	YDR162C	NBP2	Nap1 Binding Protein	NA	ORF	Verified	6	4	C106_A1B/C115_A/C115_A1B/C115_C/A113_C/C125_C	C106_A1B/C115_A/C115_A1B/C13_A1B
	S000002570	YDR163W	YDR163W	CWC15	Complexed With Cef1p	U2-type spliceosomal complex subunit CWC15	ORF	Verified	0	1	NA	C115_A1B
	S000002572	YDR165W	YDR165W	TRM82	Transfer RNA Methyltransferase	NA	ORF	Verified	1	0	DCV152_C	NA
	S000002576	YDR169C	YDR169C	STB3	Sin Three Binding protein	NA	ORF	Verified	10	2	CCV101_A1B/CCV101_C/CCV102_A1B/CCV102_C/CCV103_A1B/CCV103_C/CCV128_C/DCV116_C/DCV185_C/DCV186_C	CCV101_A1B/CCV103_A1B
	S000002578	YDR171W	YDR171W	HSP42	Heat Shock Protein	heat shock protein HSP42	ORF	Verified	2	1	DCV152_C/DCV153_C	DCV153_C
	S000002580	YDR173C	YDR173C	ARG82	ARGinine requiring	ARGR3/ARGRIII/inositol polyphosphate multikinase/IPK2	ORF	Verified	109	55	A7-2_A1B/A7-2_C/A8-2_A1B/A8-2_C/C101_A1B/C101_C/C102_A1B/C102_C/C103_A/C103_A1B/C103_C/C104_A/C104_C/C107_A1B/C107_C/C108_A1B/C108_C/C109_A1B/C109_C/C11-1_A/C11-1_A1B/C11-1_C/C11-2_A1B/C11-2_C/C111_A1B/C111_C/C112_A1B/C112_C/C113_A1B/C113_C/C12-1_A/C12-1_A1B/C12-1_C/C12-2_A1B/C12-2_C/C128_A1B/C128_C/C13_C/D102_A/D103_C/D104_A1B/D109_C/D118_A1B/D119_C/D121_C/D125_C/D126_A1B/D127_A/D128_C/D129_A1B/…	A7-2_A1B/C101_A1B/C101_C/C102_A1B/C102_C/C103_A/C103_A1B/C104_A/C105_A1B/C107_C/C109_C/C11-1_A/C11-1_C/C11-2_C/C115_A/C115_A1B/C117_A1B/C117_C/C118_A1B/C118_C/C12-1_A/C12-1_C/C12-2_A1B/C12-2_C/C125_A1B/C128_C/C13_C/CCV103_A1B/D102_A/D103_C/D104_A1B/D107_A1B/D114_A1B/D118_A1B/D121_C/D125_C/D126_A1B/D127_A/D128_C/D131_C/D139_C/D145_A1B/D147_A1B/D152_A1B/D167_C/D185_C/D197_C/D198_C/DCV134_C/DCV14-2_…
	S000002581	YDR174W	YDR174W	HMO1	High MObility group (HMG) family	HSM2	ORF	Verified	46	12	A7-1_A/A7-1_A1B/A7-1_C/C114_A1B/D102_A/D103_C/D125_C/D127_A/D128_C/D14-1_A/D14-2_C/D141_C/D145_C/D151_C/D152_C/D169_A1B/D17-1_A/D173_A/D174_C/D176_A/D177_C/A101_A/C115_A/C115_C/D112_C/D182_A/CCV108_C/CCV114_C/CCV115_A1B/CCV116_A1B/CCV116_C/DCV14-1_A/DCV173_A/DCV176_A/DCV188_A/A105/A105_A/A106_A/A111/A112/A114/A115/A118/D200/D203/D211	A107/C114_A1B/C115_A/C120/CCV114_C/D103_C/D125_C/D127_A/D128_C/DCV130_C/DCV173_A/DCV188_A
	S000002582	YDR175C	YDR175C	RSM24	Ribosomal Small subunit of Mitochondria	mitochondrial 37S ribosomal protein RSM24/mS35	ORF	Verified	2	6	D117_C/D135_C	D116_C/D117_C/D134_C/D135_C/D144_C/DCV196_A1B
	S000002583	YDR176W	YDR176W	NGG1	NA	ADA3/histone acetyltransferase NGG1/SWI7	ORF	Verified	27	6	C107_A1B/C109_A1B/C109_C/C114_A1B/C114_C/C116_A1B/C116_C/A9_A1B/C115_A/ACV101_A1B/ACV101_C/ACV120_A/ACV123_A1B/ACV123_C/CCV104_A1B/CCV109_C/CCV115_A/CCV115_A1B/CCV115_C/DCV14-1_C/DCV14-3_C/DCV17-1_A/DCV173_A/DCV173_C/DCV176_A/DCV176_C/DCV188_A	C114_A1B/C115_A/CCV115_C/D179_A/DCV173_A/DCV188_A
	S000002585	YDR178W	YDR178W	SDH4	Succinate DeHydrogenase	ACN18/succinate dehydrogenase membrane anchor subunit SDH4	ORF	Verified	0	0	NA	NA
	S000002586	YDR179C	YDR179C	CSN9	Cop9 SigNalosome subunit	NA	ORF	Verified	0	0	NA	NA
	S000002587	YDR179W-A	YDR179W-A	NVJ3	Nucleus-Vacuole Junction	NA	ORF	Verified	2	0	CCV113_C/A113_C	NA
	S000002589	YDR181C	YDR181C	SAS4	Something About Silencing	NA	ORF	Verified	0	0	NA	NA
	S000002591	YDR183W	YDR183W	PLP1	Phosducin-Like Protein	NA	ORF	Verified	16	5	D103_C/D125_C/D128_C/D130_C/D141_C/D145_C/D152_C/D106_C/D112_C/A108_C/A109_C/A112_C/A113/A113_A/A113_C/A118	D103_C/D108_C/D116_C/D130_C/D134_C
	S000002592	YDR184C	YDR184C	ATC1	Aip Three Complex	LIC4	ORF	Verified	4	0	A108_C/A112_C/A117/A118	NA
	S000002593	YDR185C	YDR185C	UPS3	UnProceSsed	GEP2	ORF	Verified	2	1	CCV13_A1B/A113_C	CCV13_A1B
	S000002594	YDR186C	YDR186C	SND1	Srp-iNDependent targeting	NA	ORF	Verified	1	0	A113_C	NA
	S000002599	YDR191W	YDR191W	HST4	Homolog of SIR Two (SIR2)	NAD-dependent histone deacetylase HST4	ORF	Verified	3	0	A113_C/A117/A118	NA
	S000002600	YDR192C	YDR192C	NUP42	NUclear Pore	FG-nucleoporin NUP42/RIP1/UIP1	ORF	Verified	0	0	NA	NA
	S000002601	YDR193W	YDR193W	NA	NA	NA	ORF	Dubious	13	4	D108_C/D116_C/D134_C/A101_A/ACV123_A1B/CCV114_C/CCV116_A1B/A105/A111/A112/C119/D199/D210	D108_C/D116_C/D130_C/D134_C
	S000002602	YDR194C	YDR194C	MSS116	Mitochondrial Splicing System	ATP-dependent RNA helicase	ORF	Verified	1	5	CCV114_C	C117_C/C118_C/CCV112_A1B/D123_C/D134_C
	S000002603	YDR195W	YDR195W	REF2	RNA End Formation	RNA-processing protein REF2	ORF	Verified	95	28	A7-1_A/A7-1_C/A7-2_A1B/C101_A1B/C101_C/C102_A1B/C102_C/C103_A/C103_A1B/C103_C/C104_A/C105_A1B/C106_A1B/C107_A1B/C107_C/C108_A1B/C109_A1B/C11-1_A/C11-1_A1B/C11-1_C/C11-2_A1B/C11-2_C/C111_A1B/C111_C/C112_A1B/C112_C/C113_A1B/C12-1_A/C12-1_A1B/C12-1_C/C12-2_A1B/C12-2_C/C128_A1B/C128_C/C13_A/D102_A/D104_A1B/D110_A1B/D125_C/D126_A1B/D127_A/D129_A1B/D132_A1B/D137_C/D14-1_A/D14-1_C/D14-2_C/D14-3_A1B/D14-…	A7-2_A1B/C101_A1B/C102_A1B/C103_A/C103_A1B/C104_A/C105_A1B/C106_A1B/C11-1_A/C11-1_C/C12-1_A/C12-1_C/C12-2_A1B/C128_C/CCV103_A1B/CCV110_A1B/D102_A/D104_A1B/D110_A1B/D127_A/D132_A1B/D185_C/DCV130_C/DCV134_C/DCV139_C/DCV14-2_C/DCV177_C/DCV197_C
	S000002605	YDR197W	YDR197W	CBS2	Cytochrome B Synthesis	CBP7	ORF	Verified	22	6	A7-1_A/A7-1_A1B/A7-1_C/C108_C/C109_A1B/D155_A/A101_A/A101_A1B/A101_C/A102_A1B/A102_C/D105_A/A105/A105_A/A106/A106_A/A111/A112/A114/A115/C124_C/C125_C	C11-2_C/C111_C/C12-2_C/D198_C/DCV15-2_C/DCV196_A1B
	S000002606	YDR198C	YDR198C	RKM2	Ribosomal protein lysine (K) Methyltransferase	protein-lysine N-methyltransferase	ORF	Verified	20	6	CCV101_C/CCV102_C/CCV103_A1B/CCV103_C/CCV108_C/CCV109_A1B/CCV11-1_C/CCV11-2_C/CCV112_C/CCV12-1_C/CCV12-2_C/CCV128_A1B/CCV128_C/DCV153_C/DCV185_C/DCV186_C/A113_A/D199/D201/D212	CCV103_A1B/CCV107_C/CCV128_C/D121_C/D123_C/DCV196_A1B
	S000002607	YDR199W	YDR199W	NA	NA	NA	ORF	Dubious	0	0	NA	NA
	S000002608	YDR200C	YDR200C	VPS64	Vacuolar Protein Sorting	FAR9	ORF	Verified	172	81	A7-2_A1B/A7-2_C/C101_A1B/C101_C/C102_A1B/C102_C/C103_A/C103_A1B/C103_C/C104_A1B/C104_C/C105_A1B/C107_A1B/C107_C/C108_A1B/C108_C/C109_A1B/C11-1_A/C11-1_A1B/C11-1_C/C11-2_A1B/C11-2_C/C111_A1B/C111_C/C112_A1B/C112_C/C113_A1B/C113_C/C114_A1B/C114_C/C116_C/C12-1_A/C12-1_A1B/C12-1_C/C12-2_A1B/C12-2_C/C128_A1B/C128_C/D102_A/D103_C/D104_A1B/D109_C/D116_C/D117_C/D118_A1B/D119_C/D121_C/D125_C/D126_A1B/D127…	A7-2_A1B/ACV7-2_A1B/C101_A1B/C101_C/C102_A1B/C102_C/C103_A/C103_A1B/C104_C/C105_A1B/C106_A1B/C107_C/C11-1_A/C11-1_C/C11-2_C/C111_C/C114_A1B/C115_A/C115_A1B/C117_C/C118_C/C12-1_A/C12-1_C/C12-2_A1B/C12-2_C/C122/C124/C125/C125_A1B/C128_C/CCV101_A1B/CCV103_A/CCV103_A1B/CCV104_A1B/CCV104_C/CCV107_A1B/CCV107_C/CCV109_A1B/CCV11-1_A/CCV11-2_A1B/CCV110_A1B/CCV112_A1B/CCV114_C/CCV115_C/CCV12-2_A1B/CCV128_C…
	S000002610	YDR202C	YDR202C	RAV2	Regulator of (H+)-ATPase in Vacuolar membrane	NA	ORF	Verified	0	0	NA	NA
	S000002611	YDR203W	YDR203W	NA	NA	NA	ORF	Dubious	3	0	A113/A113_A/A113_C	NA
	S000002612	YDR204W	YDR204W	COQ4	COenzyme Q	ubiquinone biosynthesis protein COQ4	ORF	Verified	36	10	A7-1_A/A7-1_A1B/A7-1_C/A7-2_C/C101_A1B/C101_C/C103_A/C103_A1B/C103_C/C104_A/C104_A1B/C104_C/C109_A1B/C11-1_A/C11-1_A1B/C11-1_C/C112_A1B/C12-1_A/C12-1_A1B/C12-1_C/C128_A1B/C128_C/D102_A/D127_A/D132_A1B/A101_A/A101_A1B/A101_C/A103_A1B/C115_A/ACV120_A/ACV121_A/ACV123_A1B/ACV7-2_C/ACV8-2_A1B/CCV115_A1B	ACV7-2_C/C101_A1B/C103_A/C103_A1B/C104_A/C11-1_A/C115_A/C12-1_A/D102_A/D127_A
	S000002613	YDR205W	YDR205W	MSC2	Meiotic Sister-Chromatid recombination	metal cation transporter MSC2	ORF	Verified	3	0	A113/A113_A/A113_C	NA
	S000002614	YDR206W	YDR206W	EBS1	Est1-like Bcy1 Suppressor	NA	ORF	Verified	3	1	CCV103_A1B/CCV112_A1B/CCV128_A1B	CCV103_A1B
	S000002615	YDR207C	YDR207C	UME6	Unscheduled Meiotic gene Expression	CAR80/DNA-binding transcriptional regulator UME6/NIM2/RIM16	ORF	Verified	1	0	ACV7-1_A1B	NA
	S000002617	YDR209C	YDR209C	NA	NA	NA	ORF	Uncharacterized	0	0	NA	NA
	S000002618	YDR210W	YDR210W	NA	NA	NA	ORF	Uncharacterized	0	0	NA	NA
	S000002621	YDR213W	YDR213W	UPC2	UPtake Control	MOX4	ORF	Verified	1	0	A113_C	NA
	S000002622	YDR214W	YDR214W	AHA1	Activator of Heat shock protein 90 ATPase	NA	ORF	Verified	0	0	NA	NA
	S000002623	YDR215C	YDR215C	NA	NA	NA	ORF	Uncharacterized	8	3	C117_C/C118_C/CCV114_C/DCV197_C/DCV198_C/C119/D199/D210	C117_C/C118_C/DCV148_C
	S000002624	YDR216W	YDR216W	ADR1	Alcohol Dehydrogenase II synthesis Regulator	DNA-binding transcription factor ADR1	ORF	Verified	1	3	C117_C	C117_C/C118_C/D134_C
	S000002625	YDR217C	YDR217C	RAD9	RADiation sensitive	chromatin-binding protein RAD9	ORF	Verified	0	1	NA	D157_C
	S000002626	YDR218C	YDR218C	SPR28	SPorulation Regulated	septin SPR28	ORF	Verified	0	2	NA	DCV132_A1B/DCV196_A1B
	S000002627	YDR219C	YDR219C	MFB1	Mitochondria-associated F-Box protein	NA	ORF	Verified	7	2	C109_C/C13_C/A103_A1B/CCV109_A1B/CCV12-2_C/DCV197_C/DCV198_C	C13_C/CCV107_C
	S000002628	YDR220C	YDR220C	NA	NA	NA	ORF	Dubious	0	0	NA	NA
	S000002629	YDR221W	YDR221W	GTB1	Glucosidase Two Beta-subunit	NA	ORF	Verified	1	0	DCV152_C	NA
	S000002630	YDR222W	YDR222W	NA	NA	NA	ORF	Uncharacterized	0	0	NA	NA
	S000002631	YDR223W	YDR223W	CRF1	Co-Repressor with FHL1	NA	ORF	Verified	1	3	DCV167_C	DCV135_C/DCV148_C/DCV177_C
	S000002633	YDR225W	YDR225W	HTA1	Histone h Two A	H2A1/histone H2A/SPT11	ORF	Verified	30	4	C101_A1B/C101_C/C102_A1B/C102_C/C103_A1B/C103_C/C108_A1B/C11-1_A1B/C11-1_C/C12-1_A1B/C12-1_C/C128_A1B/C128_C/D14-1_A/D14-1_C/D14-2_C/D14-3_C/D179_A/D180_C/D185_C/D186_C/D194_A/CCV11-2_A1B/CCV117_A1B/CCV118_A1B/CCV12-2_A1B/DCV108_C/DCV15-2_C/DCV15-3_C/DCV17-1_A	C101_A1B/C102_A1B/C103_A1B/CCV101_A1B
	S000002634	YDR226W	YDR226W	ADK1	ADenylate Kinase	adenylate kinase ADK1/AKY1/AKY2	ORF	Verified	80	35	C101_A1B/C101_C/C102_A1B/C102_C/C103_A/C103_A1B/C103_C/C104_A/C104_A1B/C104_C/C107_C/C108_C/C11-1_A/C11-1_A1B/C11-1_C/C11-2_C/C111_A1B/C111_C/C112_A1B/C112_C/C113_A1B/C113_C/C114_A1B/C116_A1B/C12-1_A/C12-1_A1B/C12-1_C/C12-2_C/C128_A1B/C128_C/D102_A/D103_C/D104_A1B/D110_A1B/D118_A1B/D121_C/D125_C/D126_A1B/D127_A/D128_C/D129_A1B/D132_A1B/D135_A/D136_A1B/D139_C/D14-1_A/D14-1_C/D14-2_C/D14-3_A1B/D14-…	C101_A1B/C101_C/C102_A1B/C102_C/C103_A/C103_A1B/C104_A/C104_C/C107_C/C11-1_A/C11-1_C/C11-2_C/C114_A1B/C12-1_A/C12-1_C/C12-2_C/C127_A1B/C128_C/C13_A1B/CCV114_C/D102_A/D103_C/D104_A1B/D110_A1B/D121_C/D125_C/D126_A1B/D127_A/D128_C/D132_A1B/D135_A/D139_C/D145_A1B/D185_C/D211
	S000002635	YDR227W	YDR227W	SIR4	Silent Information Regulator	ASD1/chromatin-silencing protein SIR4/STE9/UTH2	ORF	Verified	30	12	C105_A1B/C105_C/C106_A1B/C106_C/C110_A1B/C110_C/C111_A1B/C111_C/C116_C/C128_C/C13_A/C13_A1B/C13_C/D125_C/D126_A1B/D141_C/D145_A1B/D145_C/D158_C/D159_C/D196_C/C115_A/C115_A1B/C115_C/CCV105_A1B/CCV106_A1B/CCV109_A1B/CCV112_A1B/CCV113_A1B/CCV13_A1B	C105_A1B/C106_A1B/C110_A1B/C115_A/C115_A1B/C127_A1B/C13_A1B/C13_C/CCV103_A1B/CCV110_A1B/D125_C/DCV158_C
	S000002637	YDR229W	YDR229W	IVY1	Interacting with Vps33p and Ypt7p	NA	ORF	Verified	5	1	D194_A/D196_A1B/D196_C/CCV113_A1B/A110_A1B	D196_A1B
	S000002638	YDR230W	YDR230W	NA	NA	NA	ORF	Dubious	2	0	C124_C/C125_C	NA
	S000002639	YDR231C	YDR231C	COX20	Cytochrome c OXidase	NA	ORF	Verified	5	0	CCV104_A/CCV127_C/DCV127_A/C124_C/C125_C	NA
	S000002641	YDR233C	YDR233C	RTN1	ReTiculoN-like	NA	ORF	Verified	0	0	NA	NA
	S000002642	YDR234W	YDR234W	LYS4	LYSine requiring	homoaconitate hydratase LYS4/LYS3	ORF	Verified	7	1	A7-1_A/D195_C/D196_A1B/D196_C/A103_A1B/CCV109_A1B/DCV14-1_A	D196_A1B
	S000002645	YDR237W	YDR237W	MRPL7	Mitochondrial Ribosomal Protein, Large subunit	mitochondrial 54S ribosomal protein YmL7/YmL5/uL5m/YmL5/YmL7	ORF	Verified	3	2	C109_C/D195_C/D196_C	D17-3_A1B/D196_A1B
	S000002647	YDR239C	YDR239C	NA	NA	NA	ORF	Verified	3	1	D196_C/DCV14-1_A/DCV173_A	D196_A1B
	S000002649	YDR241W	YDR241W	BUD26	BUD site selection	NA	ORF	Dubious	28	9	C103_A/C103_A1B/C107_C/C109_A1B/C109_C/C114_A1B/C114_C/D102_A/D104_A1B/D125_C/D127_A/D139_C/D141_C/D145_C/D155_A/D162_C/D163_C/D169_A1B/A9_A1B/C115_A/C115_A1B/C115_C/CCV115_A/CCV115_A1B/CCV115_C/CCV116_A1B/CCV116_C/A113_A	C103_A/C109_C/C114_A1B/C115_A/C115_A1B/CCV115_C/D102_A/D125_C/D127_A
	S000002650	YDR242W	YDR242W	AMD2	AMiDase	putative amidase	ORF	Verified	8	0	A7-1_A1B/A7-1_C/A101_A1B/A101_C/A102_A1B/A102_C/ACV104_C/ACV123_A1B	NA
	S000002652	YDR244W	YDR244W	PEX5	PEroXin	PAS10	ORF	Verified	1	0	CCV113_C	NA
	S000002653	YDR245W	YDR245W	MNN10	MaNNosyltransferase	alpha-1,6-mannosyltransferase/BED1/REC41/SLC2	ORF	Verified	183	75	C101_A1B/C101_C/C102_A1B/C102_C/C103_A/C103_A1B/C103_C/C104_A/C104_A1B/C104_C/C105_A1B/C105_C/C106_A1B/C106_C/C107_C/C108_A1B/C108_C/C109_A1B/C109_C/C11-1_A/C11-1_A1B/C11-1_C/C11-2_A1B/C11-2_C/C111_A1B/C111_C/C112_A1B/C112_C/C113_A1B/C113_C/C114_A1B/C114_C/C12-1_A/C12-1_A1B/C12-1_C/C12-2_C/C128_A1B/C128_C/C13_A/C13_A1B/D102_A/D103_C/D104_A1B/D108_C/D110_A1B/D117_C/D121_C/D125_C/D126_A1B/D127_A/D1…	A110/A119/ACV8-2_A1B/C101_A1B/C101_C/C102_A1B/C102_C/C103_A/C103_A1B/C104_A/C104_C/C105_A1B/C106_A1B/C109_C/C11-1_A/C11-1_C/C11-2_C/C111_C/C115_A/C115_A1B/C117_C/C118_C/C12-1_A/C12-1_C/C128_C/C13_A1B/CCV101_A1B/CCV103_A/CCV103_A1B/CCV104_A1B/CCV104_C/CCV107_A1B/CCV107_C/CCV11-1_A/CCV110_A1B/CCV112_A1B/CCV12-1_A/CCV12-2_A1B/CCV128_C/D102_A/D103_C/D104_A1B/D108_C/D110_A1B/D117_C/D121_C/D125_C/D126_…
	S000002655	YDR247W	YDR247W	VHS1	Viable in a Hal3 Sit4 background	putative serine/threonine protein kinase VHS1	ORF	Verified	3	0	D145_C/CCV114_A1B/CCV116_A1B	NA
	S000002656	YDR248C	YDR248C	NA	NA	gluconokinase	ORF	Uncharacterized	0	0	NA	NA
	S000002657	YDR249C	YDR249C	NA	NA	NA	ORF	Uncharacterized	1	0	CCV126_A1B	NA
	S000002658	YDR250C	YDR250C	NA	NA	NA	ORF	Dubious	1	1	CCV13_A1B	CCV13_A1B
	S000002659	YDR251W	YDR251W	PAM1	Pp2A Multicopy suppressor	NA	ORF	Verified	14	12	C105_A1B/C106_A1B/C110_A1B/A102_A1B/A102_C/A9_A1B/A9_C/C115_A/ACV8-1_A1B/ACV8-1_C/CCV105_A1B/CCV113_A1B/A112_C/A118	A102_A1B/A102_C/A7-1_A1B/A7-1_C/A9_C/ACV9_C/C105_A1B/C106_A1B/C110_A1B/C115_A/CCV110_A1B/DCV161_A1B
	S000002660	YDR252W	YDR252W	BTT1	BTf Three	CCR4-NOT core subunit BTT1	ORF	Verified	6	3	D125_C/D141_C/A9_A1B/A9_C/DCV197_C/DCV198_C	A101_A1B/A7-1_A1B/A9_C
	S000002661	YDR253C	YDR253C	MET32	METhionine requiring	NA	ORF	Verified	5	5	C103_A1B/C128_A1B/A103_A1B/A9_A1B/A9_C	A101_A1B/A103_A1B/A7-1_C/A9_C/C127_A1B
	S000002662	YDR254W	YDR254W	CHL4	CHromosome Loss	CTF17/MCM17	ORF	Verified	6	0	C107_C/C12-2_C/D14-1_A/D179_A/D185_C/D186_C	NA
	S000002663	YDR255C	YDR255C	RMD5	Required for Meiotic nuclear Division	GID2/ubiquitin-protein ligase RMD5	ORF	Verified	1	1	CCV13_A1B	CCV13_A1B
	S000002664	YDR256C	YDR256C	CTA1	CaTalase A	catalase A	ORF	Verified	0	0	NA	NA
	S000002665	YDR257C	YDR257C	RKM4	Ribosomal lysine (K) Methyltransferase	ribosomal lysine N-methyltransferase/RMS1/SET7	ORF	Verified	4	6	C101_A1B/C102_A1B/C115_A/C115_C	A7-2_A1B/C101_A1B/C102_A1B/C104_A/C104_C/C115_A
	S000002666	YDR258C	YDR258C	HSP78	Heat Shock Protein	chaperone ATPase HSP78	ORF	Verified	7	2	C103_A1B/C128_A1B/C13_A/C13_A1B/D102_A/D127_A/D135_A	C13_A1B/D127_A
	S000002667	YDR259C	YDR259C	YAP6	Yeast homolog of AP-1	HAL7	ORF	Verified	7	6	C105_A1B/C106_A1B/C106_C/C110_C/A102_C/ACV7-1_C/CCV113_A1B	A102_C/C105_A1B/C106_A1B/C110_A1B/DCV158_C/DCV159_C
	S000002668	YDR260C	YDR260C	SWM1	Spore Wall Maturation	APC13	ORF	Verified	33	10	C101_C/C102_C/C103_A/C103_A1B/C107_C/C108_C/C11-1_A/C11-2_C/C12-1_A/C12-2_C/C128_A1B/D104_A1B/D109_C/D116_C/D127_A/D134_C/D14-1_A/D14-2_C/D173_A/D174_C/D176_A/D177_C/D179_A/D180_C/D185_C/D186_C/C117_C/C118_C/ACV101_A/CCV107_A1B/CCV117_A1B/CCV118_A1B/CCV12-2_A1B	C103_A/C11-1_A/C117_C/C118_C/C12-1_A/D127_A/D154_A/D197_C/DCV154_A/DCV155_A
	S000002669	YDR261C	YDR261C	EXG2	EXo-1,3-beta-Glucanase	glucan exo-1,3-beta-glucosidase	ORF	Verified	6	1	D174_C/D194_A/D195_C/D196_A1B/D196_C/A110_A1B	D196_A1B
	S000002670	YDR262W	YDR262W	NA	NA	NA	ORF	Uncharacterized	3	2	D194_A/D195_C/D196_A1B	C127_A1B/D196_A1B
	S000002671	YDR263C	YDR263C	DIN7	DNA Damage INducible	DIN3/exodeoxyribonuclease DIN7	ORF	Verified	1	0	D155_A	NA
	S000002672	YDR264C	YDR264C	AKR1	AnKyrin Repeat containing	palmitoyltransferase AKR1	ORF	Verified	152	70	A7-1_A/A7-2_A1B/A7-2_C/C101_A1B/C101_C/C102_A1B/C102_C/C103_A/C103_A1B/C103_C/C104_A/C105_A1B/C107_A1B/C107_C/C108_A1B/C108_C/C109_A1B/C109_C/C11-1_A/C11-1_A1B/C11-1_C/C11-2_A1B/C11-2_C/C110_A1B/C110_C/C111_A1B/C111_C/C112_A1B/C112_C/C113_A1B/C113_C/C114_A1B/C114_C/C116_A1B/C12-1_A/C12-1_A1B/C12-1_C/C12-2_A1B/C12-2_C/C128_A1B/C128_C/C13_A/C13_A1B/C13_C/D102_A/D103_C/D104_A1B/D108_C/D109_C/D110_A1…	A102_A1B/A102_C/A7-2_A1B/C101_A1B/C101_C/C102_A1B/C102_C/C103_A/C103_A1B/C104_A/C105_A1B/C107_C/C109_C/C11-1_A/C11-1_C/C11-2_C/C110_A1B/C111_C/C114_A1B/C115_A/C115_A1B/C12-1_A/C12-1_C/C12-2_A1B/C12-2_C/C128_C/C13_A1B/C13_C/CCV103_A/CCV103_A1B/CCV109_A1B/CCV112_A1B/CCV114_A1B/CCV114_C/CCV115_C/CCV116_A1B/CCV13_A1B/D102_A/D103_C/D104_A1B/D105_A/D107_A1B/D108_C/D109_C/D110_A1B/D114_A1B/D116_C/D118_A…
	S000002673	YDR265W	YDR265W	PEX10	PEroXin	PAS4/ubiquitin-protein ligase peroxin 10	ORF	Verified	0	0	NA	NA
	S000002674	YDR266C	YDR266C	HEL2	Histone E3 Ligase	E3 ubiquitin-protein ligase HEL2/RQT1	ORF	Verified	0	0	NA	NA
	S000002676	YDR268W	YDR268W	MSW1	Mitochondrial aminoacyl-tRNA Synthetase, tryptophan (W)	tryptophan--tRNA ligase MSW1	ORF	Verified	0	0	NA	NA
	S000002677	YDR269C	YDR269C	NA	NA	NA	ORF	Dubious	1	1	DCV188_A	DCV188_A
	S000002678	YDR270W	YDR270W	CCC2	Cross-Complements Ca(2+) phenotype of csg1	Cu(2+)-transporting P-type ATPase CCC2	ORF	Verified	0	0	NA	NA
	S000002679	YDR271C	YDR271C	NA	NA	NA	ORF	Dubious	1	0	C127_A1B	NA
	S000002680	YDR272W	YDR272W	GLO2	GLyOxalase	hydroxyacylglutathione hydrolase GLO2	ORF	Verified	1	0	C109_A1B	NA
	S000002681	YDR273W	YDR273W	DON1	DONut	NA	ORF	Verified	0	0	NA	NA
	S000002682	YDR274C	YDR274C	NA	NA	NA	ORF	Uncharacterized	2	1	C115_A/DCV14-3_C	C115_A
	S000002683	YDR275W	YDR275W	BSC2	Bypass of Stop Codon	NA	ORF	Verified	3	1	DCV14-2_C/DCV197_C/DCV198_C	A7-2_C
	S000002684	YDR276C	YDR276C	PMP3	Plasma Membrane Proteolipid	SNA1	ORF	Verified	41	17	A7-2_A1B/C108_C/C11-2_C/C12-2_C/D108_C/D116_C/D121_C/D125_C/D130_C/D139_C/D141_C/D143_C/D145_C/D153_C/D170_C/A102_A1B/A102_C/A104_A1B/A9_C/C117_C/C118_C/D112_C/D123_C/CCV114_C/DCV17-1_A/DCV173_A/DCV176_A/DCV197_C/DCV198_C/A108/A108_A1B/A109_C/A110/A110_C/A117/A118/A119/C121/C123/C123_A1B/C123_C	A109_C/A7-2_A1B/A9_C/ACV9_C/C117_C/C118_C/D108_C/D113_C/D116_C/D121_C/D123_C/D130_C/D134_C/D139_C/D153_C/D197_C/D198_C
	S000002685	YDR277C	YDR277C	MTH1	MSN Three Homolog	BPC1/DGT1/HTR1	ORF	Verified	6	0	C103_C/C107_C/C11-2_C/D185_C/D186_C/DCV148_C	NA
	S000002686	YDR278C	YDR278C	NA	NA	NA	ORF	Uncharacterized	0	0	NA	NA
	S000002687	YDR279W	YDR279W	RNH202	RNase H	Rnh2B	ORF	Verified	1	0	C103_C	NA
	S000002689	YDR281C	YDR281C	PHM6	PHosphate Metabolism	NA	ORF	Verified	1	0	DCV17-1_A	NA
	S000002690	YDR282C	YDR282C	MRX10	Mitochondrial oRganization of gene eXpression (MIOREX)	NA	ORF	Verified	6	3	C105_A1B/C106_A1B/C106_C/D155_C/D158_C/D159_C	C105_A1B/C106_A1B/C110_A1B
	S000002691	YDR283C	YDR283C	GCN2	General Control Nonderepressible	AAS1/AAS102/NDR2/serine/threonine-protein kinase GCN2	ORF	Verified	0	0	NA	NA
	S000002692	YDR284C	YDR284C	DPP1	Diacylglycerol Pyrophosphate Phosphatase	bifunctional diacylglycerol diphosphate phosphatase/phosphatidate phosphatase/ZRG1	ORF	Verified	0	0	NA	NA
	S000002693	YDR285W	YDR285W	ZIP1	molecular ZIPper	NA	ORF	Verified	0	0	NA	NA
	S000002694	YDR286C	YDR286C	MGP12	Mitochondrial Glutaredoxin-like Protein of 12 kD	NA	ORF	Uncharacterized	3	1	C126_A/D14-2_C/D177_C	C109_C
	S000002695	YDR287W	YDR287W	INM2	INositol Monophosphatase	inositol monophosphate 1-phosphatase INM2	ORF	Verified	34	9	C101_C/C102_C/C103_A/C103_A1B/C103_C/C104_A/C107_C/C108_C/C11-1_A/C11-1_C/C11-2_C/C112_A1B/C113_C/C12-1_A/C12-2_C/C128_A1B/C128_C/C13_A/D102_A/D121_C/D127_A/D135_A/D139_C/D14-1_A/D14-2_C/D14-3_C/D173_A/D174_C/D176_A/D177_C/D179_A/D180_C/D185_C/D186_C	C103_A/C109_C/C11-1_A/C12-1_A/C127_A1B/D102_A/D121_C/D127_A/D139_C
	S000002697	YDR289C	YDR289C	RTT103	Regulator of Ty1 Transposition	NA	ORF	Verified	1	0	CCV13_A1B	NA
	S000002698	YDR290W	YDR290W	NA	NA	SWS1	ORF	Dubious	12	3	C109_A1B/C127_A1B/D15-1_C/D15-2_C/D15-3_C/D16-1_A/D192_C/D193_C/C115_A/C115_A1B/C115_C/DCV190_A1B	C115_A/C115_A1B/DCV188_A
	S000002699	YDR291W	YDR291W	HRQ1	Homologous to RecQ protein	ATP-dependent 3'-5' DNA helicase	ORF	Verified	5	2	C103_A/D127_A/D14-1_A/D179_A/DCV184_A1B	C103_A/D127_A
	S000002701	YDR293C	YDR293C	SSD1	Suppressor of SIT4 Deletion	CLA1/MCS1/mRNA-binding translational repressor SSD1/RLT1/SRK1	ORF	Verified	1	0	DCV151_C	NA
	S000002702	YDR294C	YDR294C	DPL1	Dihydrosphingosine Phosphate Lyase	BST1/sphinganine-1-phosphate aldolase DPL1	ORF	Verified	1	1	C125_C	C127_A1B
	S000002703	YDR295C	YDR295C	HDA2	Histone DeAcetylase	PLO2	ORF	Verified	3	5	C109_A1B/C109_C/A104_C	A104_C/C109_C/C127_A1B/D155_A/DCV155_A
	S000002704	YDR296W	YDR296W	MHR1	Mitochondrial Homologous Recombination	mL67/XTC1	ORF	Verified	8	4	ACV7-2_A1B/CCV101_A1B/CCV102_A1B/CCV108_A1B/CCV11-2_A1B/CCV115_A1B/DCV118_A1B/DCV126_A1B	CCV101_A1B/CCV11-2_A1B/D109_C/D113_C
	S000002705	YDR297W	YDR297W	SUR2	SUppressor of Rvs161 and rvs167 mutations	sphingosine hydroxylase/SYR2	ORF	Verified	35	20	C101_C/C102_C/C104_A/C104_A1B/C104_C/C105_C/C109_A1B/C109_C/C11-1_A/C11-1_A1B/C11-1_C/C110_C/C113_C/C12-1_C/C13_A/C13_C/D169_A1B/C115_A/C115_A1B/C115_C/CCV109_C/CCV13_C/DCV15-1_A/DCV15-1_C/DCV15-3_A1B/DCV15-3_C/DCV16-1_A/DCV16-1_C/DCV16-3_A1B/DCV16-3_C/DCV191_A/DCV191_C/DCV192_C/DCV193_A1B/DCV193_C	C101_A1B/C101_C/C102_C/C104_A/C104_C/C105_A1B/C11-1_A/C11-1_C/C11-2_C/C115_A/C115_A1B/C12-1_A/C12-1_C/C12-2_C/C128_C/C13_C/D102_A/D117_A/D169_A1B/D185_C
	S000002706	YDR298C	YDR298C	ATP5	ATP synthase	F1F0 ATP synthase subunit 5/OSC1	ORF	Verified	16	4	D17-1_C/A103_A1B/A104_C/D182_A/ACV123_A1B/ACV7-2_A1B/A108/A108_A1B/A108_C/A110_A1B/A112_A1B/A112_C/A117/A118/C124_C/C125_C	A103_A1B/A104_C/A108/A7-2_C
	S000002708	YDR300C	YDR300C	PRO1	PROline requiring	glutamate 5-kinase	ORF	Verified	126	61	A7-1_A/A7-1_C/A7-2_A1B/A7-2_C/C101_A1B/C101_C/C102_A1B/C102_C/C103_A/C103_A1B/C103_C/C104_A/C104_A1B/C104_C/C107_A1B/C107_C/C108_A1B/C11-1_A/C11-1_A1B/C11-1_C/C11-2_A1B/C11-2_C/C110_A1B/C110_C/C111_A1B/C112_A1B/C112_C/C113_A1B/C113_C/C114_A1B/C114_C/C116_A1B/C116_C/C12-1_A/C12-1_A1B/C12-1_C/C12-2_A1B/C12-2_C/C128_A1B/C128_C/D102_A/D103_C/D104_A1B/D108_C/D109_C/D110_A1B/D116_C/D117_A/D117_C/D118_A…	A7-2_A1B/ACV7-2_A1B/C101_A1B/C101_C/C102_A1B/C102_C/C103_A/C103_A1B/C104_A/C104_C/C107_C/C11-1_A/C11-1_C/C11-2_C/C110_A1B/C114_A1B/C115_A/C115_A1B/C117_A1B/C118_A1B/C12-1_A/C12-1_C/C12-2_A1B/C12-2_C/C120/C121/C123/C124/C124_A1B/C128_C/CCV104_C/CCV11-2_A1B/CCV115_C/CCV12-2_A1B/D102_A/D104_A1B/D105_A/D108_C/D109_C/D110_A1B/D116_C/D117_A/D117_C/D118_A1B/D127_A/D130_C/D131_C/D132_A1B/D134_C/D135_A/D1…
	S000002712	YDR304C	YDR304C	CPR5	Cyclosporin-sensitive Proline Rotamase	CYP5/peptidylprolyl isomerase family protein CPR5	ORF	Verified	7	1	C103_A1B/C107_C/C11-1_A1B/C12-1_A1B/D180_C/D185_C/D186_C	C103_A1B
	S000002713	YDR305C	YDR305C	HNT2	Histidine triad NucleoTide-binding	APH1/bis(5'-adenosyl)-triphosphatase	ORF	Verified	10	3	C103_A1B/D14-1_A/D14-2_C/D173_A/D174_C/D176_A/D177_C/D179_A/D180_C/D197_C	C109_C/D197_C/D198_C
	S000002714	YDR306C	YDR306C	PFU1	Pheromone, F-box, Ubiquitination	NA	ORF	Verified	1	0	CCV116_A1B	NA
	S000002715	YDR307W	YDR307W	PMT7	NA	putative dolichyl-phosphate-mannose--protein mannosyltransferase	ORF	Uncharacterized	1	0	D176_C	NA
	S000002717	YDR309C	YDR309C	GIC2	GTPase Interactive Component	NA	ORF	Verified	5	4	C119/D199/D202/D210/D213	C119/D202/D210/D213
	S000002718	YDR310C	YDR310C	SUM1	SUppresor of Mar1-1	NA	ORF	Verified	1	1	A102_C	A102_C
	S000002720	YDR312W	YDR312W	SSF2	Suppressor of ste4 (Four)	rRNA-binding ribosome biosynthesis protein	ORF	Verified	0	0	NA	NA
	S000002721	YDR313C	YDR313C	PIB1	PhosphatidylInositol(3)-phosphate Binding	phosphatidylinositol-3-phosphate-binding ubiquitin-protein ligase	ORF	Verified	0	0	NA	NA
	S000002722	YDR314C	YDR314C	RAD34	Homologous to RAD4	NA	ORF	Verified	3	1	D103_C/D128_C/ACV123_A	D128_C
	S000002723	YDR315C	YDR315C	IPK1	Inositol Polyphosphate Kinase	GSL1/inositol pentakisphosphate 2-kinase	ORF	Verified	4	1	CCV13_A1B/A113/A113_A/A113_C	CCV13_A1B
	S000002724	YDR316W	YDR316W	OMS1	OXA1 Multicopy Suppressor	putative RNA methyltransferase	ORF	Verified	25	8	C103_A1B/C109_A1B/C11-1_A1B/C12-1_A1B/C128_A1B/C128_C/D110_A1B/D127_A/D132_A1B/D14-1_A/D14-3_C/D170_A1B/D173_A/D176_A/D179_A/A103_A1B/A9_A1B/ACV7-2_A1B/DCV107_A1B/DCV110_A1B/DCV114_A1B/DCV126_A1B/A118/C124_C/C125_C	A101_A1B/A101_C/A7-2_A1B/C103_A1B/C127_A1B/D110_A1B/D127_A/D132_A1B
	S000002725	YDR317W	YDR317W	HIM1	High Induced Mutagenesis	NA	ORF	Verified	0	0	NA	NA
	S000002726	YDR318W	YDR318W	MCM21	MiniChromosome Maintenance	CTF5	ORF	Verified	12	2	C102_C/C107_C/C108_A1B/C11-2_A1B/C11-2_C/C12-2_A1B/C12-2_C/D185_C/D186_C/CCV109_A1B/C125_A1B/D203	C117_C/C118_C
	S000002727	YDR319C	YDR319C	YFT2	NA	FIT2A	ORF	Uncharacterized	6	1	C114_C/D125_C/D141_C/D112_C/D148_C/DCV153_C	DCV153_C
	S000002728	YDR320C	YDR320C	SWA2	Synthetic lethal With Arf1	AUX1/BUD24	ORF	Verified	74	29	C109_A1B/C11-1_C/C112_A1B/C112_C/C128_A1B/C128_C/C13_A/C13_A1B/C13_C/D110_A1B/D132_A1B/D143_A1B/D152_A1B/D173_A/C117_C/C118_C/D107_A1B/D114_A1B/CCV101_C/CCV102_C/CCV103_A/CCV103_A1B/CCV103_C/CCV109_A1B/CCV11-1_A/CCV11-1_A1B/CCV11-1_C/CCV112_A1B/CCV112_C/CCV115_A/CCV115_A1B/CCV115_C/CCV117_A1B/CCV12-1_A/CCV12-1_A1B/CCV12-1_C/CCV128_A1B/CCV128_C/CCV13_A1B/DCV102_A/DCV104_A1B/DCV117_C/DCV118_A1B/DCV…	C106_A1B/C117_C/C118_C/C119/C121/C13_A1B/C13_C/CCV103_A/CCV103_A1B/CCV107_C/CCV11-1_A/CCV112_A1B/CCV115_C/CCV12-1_A/CCV128_C/CCV13_A1B/D107_A1B/D110_A1B/D114_A1B/D132_A1B/D147_A/D202/D210/D213/D214/D216/DCV135_C/DCV145_A1B/DCV173_A
	S000002729	YDR321W	YDR321W	ASP1	ASParaginase	asparaginase ASP1	ORF	Verified	0	0	NA	NA
	S000002730	YDR322W	YDR322W	MRPL35	Mitochondrial Ribosomal Protein, Large subunit	mitochondrial 54S ribosomal protein YmL35/mL38/YmL35	ORF	Verified	0	0	NA	NA
	S000002731	YDR323C	YDR323C	PEP7	carboxyPEPtidase Y-deficient	VAC1/VPL21/VPS19/VPT19	ORF	Verified	2	1	C115_A/ACV8-1_A	C115_A
	S000002734	YDR326C	YDR326C	YSP2	Yeast Suicide Protein	LAM2/LTC4	ORF	Verified	4	1	CCV104_A1B/CCV105_A1B/CCV106_A1B/CCV11-1_A1B	C105_A1B
	S000002737	YDR329C	YDR329C	PEX3	PEroXin	PAS3	ORF	Verified	1	0	DCV17-1_A	NA
	S000002738	YDR330W	YDR330W	UBX5	UBiquitin regulatory X	NA	ORF	Verified	0	0	NA	NA
	S000002740	YDR332W	YDR332W	IRC3	Increased Recombination Centers	double-stranded DNA-dependent ATPase	ORF	Verified	11	2	A9_A1B/ACV101_A1B/ACV8-1_A1B/ACV9_A1B/CCV108_C/CCV11-2_C/CCV127_A/DCV161_A1B/A113_C/C124_C/C125_C	C127_A1B/C13_A1B
	S000002741	YDR333C	YDR333C	RQC1	Ribosome Quality Control	NA	ORF	Verified	1	1	C125_C	DCV148_C
	S000002742	YDR334W	YDR334W	SWR1	SWi2/snf2-Related	chromatin-remodeling protein SWR1	ORF	Verified	91	27	C101_A1B/C101_C/C102_A1B/C102_C/C103_A/C103_A1B/C103_C/C11-1_A1B/C11-1_C/C112_A1B/C112_C/C12-1_A1B/C12-1_C/C128_A1B/C128_C/D102_A/D104_A1B/D117_A/D117_C/D125_C/D127_A/D132_A1B/D135_A/D135_C/D14-1_A/D141_C/D170_C/D173_A/D176_A/A103_A1B/C115_A/D105_A/D147_A/D148_A/ACV120_A/CCV101_A1B/CCV101_C/CCV102_C/CCV103_A/CCV103_A1B/CCV103_C/CCV104_A/CCV104_A1B/CCV104_C/CCV108_C/CCV11-1_A/CCV11-1_A1B/CCV11-1_C…	C103_A/C103_A1B/C11-1_C/C115_A/C12-1_C/C128_C/CCV101_A1B/CCV103_A/CCV103_A1B/CCV104_A1B/CCV104_C/CCV107_C/CCV11-1_A/CCV112_A1B/CCV12-1_A/CCV128_C/D102_A/D127_A/D135_A/D135_C/DCV103_C/DCV106_C/DCV128_C/DCV130_C/DCV134_C/DCV17-1_A/DCV173_A
	S000002743	YDR335W	YDR335W	MSN5	Multicopy suppressor of SNf1 mutation	KAP142/karyopherin MSN5/STE21	ORF	Verified	62	33	C101_A1B/C101_C/C102_A1B/C102_C/C103_A/C103_A1B/C103_C/C104_A/C104_A1B/C104_C/C107_C/C108_A1B/C108_C/C109_A1B/C11-1_A/C11-1_A1B/C11-1_C/C11-2_C/C112_A1B/C112_C/C113_C/C12-1_A/C12-1_A1B/C12-1_C/C12-2_C/C128_A1B/C128_C/C13_A/D102_A/D104_A1B/D110_A1B/D116_C/D117_A/D121_C/D127_A/D132_A1B/D135_A/D139_C/D14-1_A/D14-2_C/D14-3_C/D143_A1B/D152_A1B/D17-1_C/D179_A/D180_C/D185_C/D186_C/A103_A1B/C115_A/C117_C…	C101_A1B/C101_C/C102_A1B/C102_C/C103_A/C103_A1B/C104_A/C104_C/C107_C/C11-1_A/C11-1_C/C11-2_C/C115_A/C117_C/C118_C/C12-1_A/C12-1_C/C12-2_C/C128_C/C13_A1B/D102_A/D105_A/D110_A1B/D117_A/D121_C/D127_A/D132_A1B/D135_A/D139_C/D152_A1B/D185_C/DCV114_A1B/DCV145_A1B
	S000002744	YDR336W	YDR336W	MRX8	Mitochondrial oRganization of gene eXpression (MIOREX)	NA	ORF	Uncharacterized	0	0	NA	NA
	S000002745	YDR337W	YDR337W	MRPS28	Mitochondrial Ribosomal Protein, Small subunit	mitochondrial 37S ribosomal protein MRPS28/uS15m	ORF	Verified	0	0	NA	NA
	S000002746	YDR338C	YDR338C	NA	NA	NA	ORF	Uncharacterized	0	0	NA	NA
	S000002748	YDR340W	YDR340W	NA	NA	NA	ORF	Dubious	0	1	NA	A119
	S000002752	YDR344C	YDR344C	NA	NA	NA	ORF	Uncharacterized	0	0	NA	NA
	S000002753	YDR345C	YDR345C	HXT3	HeXose Transporter	hexose transporter HXT3	ORF	Verified	0	4	NA	A101_A1B/A101_C/C127_A1B/C13_A1B
	S000002754	YDR346C	YDR346C	SVF1	SurVival Factor	SGI1	ORF	Verified	2	0	A110/A119	NA
	S000002755	YDR347W	YDR347W	MRP1	Mitochondrial Ribosomal Protein	mitochondrial 37S ribosomal protein MRP1/mS43	ORF	Verified	0	0	NA	NA
	S000002756	YDR348C	YDR348C	PAL1	Pears And Lemons	NA	ORF	Verified	11	4	CCV101_A1B/CCV103_A/CCV103_A1B/CCV105_A1B/CCV106_A1B/CCV11-1_A/CCV11-1_A1B/CCV110_A1B/CCV12-1_A/CCV12-1_A1B/CCV128_A1B	CCV101_A1B/CCV103_A/CCV103_A1B/CCV11-1_A
	S000002757	YDR349C	YDR349C	YPS7	YaPSin	putative aspartic endopeptidase	ORF	Verified	7	6	C114_A1B/C114_C/C115_A/C115_A1B/C115_C/CCV112_C/A113_A	C102_A1B/C110_A1B/C114_A1B/C115_A/C115_A1B/D104_A1B
	S000002758	YDR350C	YDR350C	ATP22	ATPase synthase	TCM10	ORF	Verified	0	1	NA	DCV135_C
	S000002759	YDR351W	YDR351W	SBE2	Suppressor of BEm4	NA	ORF	Verified	1	1	A113_C	D195_C
	S000002760	YDR352W	YDR352W	YPQ2	Yeast PQ-loop protein	NA	ORF	Verified	2	0	D103_C/D128_C	NA
	S000002762	YDR354W	YDR354W	TRP4	TRyPtophan	anthranilate phosphoribosyltransferase	ORF	Verified	1	0	C109_C	NA
	S000002765	YDR357C	YDR357C	CNL1	CNo-Like	BLC1	ORF	Verified	1	0	C103_A1B	NA
	S000002766	YDR358W	YDR358W	GGA1	Golgi-localized, Gamma-adaptin ear homology, Arf-binding protein	ubiquitin-binding protein	ORF	Verified	1	1	CCV13_A1B	CCV13_A1B
	S000002767	YDR359C	YDR359C	EAF1	Esa1p-Associated Factor	VID21	ORF	Verified	1	0	A113_A	NA
	S000002768	YDR360W	YDR360W	OPI7	OverProducer of Inositol	NA	ORF	Dubious	11	2	D125_C/D141_C/D145_C/D152_C/D106_C/D112_C/CCV113_A1B/CCV115_A/CCV115_C/CCV116_C/D203	D125_C/D130_C
	S000002771	YDR363W	YDR363W	ESC2	Establishment of Silent Chromatin	NA	ORF	Verified	21	5	ACV7-2_A1B/CCV101_A1B/CCV101_C/CCV102_A1B/CCV102_C/CCV103_A1B/CCV107_A1B/CCV108_A1B/CCV11-2_A1B/CCV112_A1B/CCV113_A1B/CCV114_C/CCV116_C/CCV117_A1B/CCV118_A1B/CCV12-1_A1B/CCV12-2_A1B/CCV128_A1B/DCV17-1_A/DCV185_C/DCV186_C	CCV101_A1B/CCV103_A1B/CCV107_A1B/CCV107_C/CCV12-2_A1B
	S000007235	YDR363W-A	YDR363W-A	SEM1	Suppressor of Exocyst Mutations	DSS1/HOD1/proteasome regulatory particle lid subunit SEM1	ORF	Verified	6	1	C115_A/C115_A1B/C115_C/CCV126_A/CCV126_A1B/D203	C115_A
	S000002772	YDR364C	YDR364C	CDC40	Cell Division Cycle	PRP17/SLT15/SLU4	ORF	Verified	83	41	A7-1_A1B/A7-1_C/A7-2_A1B/A7-2_C/A8-1_C/C101_A1B/C101_C/C102_A1B/C102_C/C103_A/C103_A1B/C103_C/C107_A1B/C107_C/C108_A1B/C11-1_A/C11-1_A1B/C11-1_C/C11-2_A1B/C11-2_C/C112_A1B/C112_C/C113_A1B/C113_C/C114_A1B/C114_C/C12-1_A/C12-1_A1B/C12-1_C/C12-2_A1B/C12-2_C/C128_A1B/C128_C/D102_A/D104_A1B/D109_C/D116_C/D117_C/D118_A1B/D119_C/D126_A1B/D127_A/D129_A1B/D130_C/D134_C/D135_C/D137_C/D142_A1B/D144_C/D145_A…	A7-2_A1B/C101_A1B/C102_A1B/C102_C/C103_A/C103_A1B/C107_C/C11-1_A/C114_A1B/C115_A/C119/C12-1_A/C12-2_A1B/C12-2_C/C122/C128_C/CCV103_A/CCV103_A1B/CCV115_C/D102_A/D104_A1B/D109_C/D116_C/D117_C/D127_A/D131_C/D134_C/D135_C/D137_C/D145_A1B/D152_C/D185_C/D210/DCV103_C/DCV106_C/DCV128_C/DCV134_C/DCV139_C/DCV141_C/DCV145_C/DCV146_C
	S000002776	YDR368W	YDR368W	YPR1	Yeast Putative Reductase	trifunctional aldehyde reductase/carbonyl reductase (NADPH)/glucose 1-dehydrogenase (NADP(+)) YPR1	ORF	Verified	0	1	NA	DCV135_C
	S000002777	YDR369C	YDR369C	XRS2	X-Ray Sensitive	NA	ORF	Verified	131	59	A7-1_A1B/A7-2_A1B/C101_A1B/C101_C/C102_A1B/C102_C/C103_C/C107_A1B/C107_C/C108_A1B/C108_C/C109_A1B/C11-1_C/C11-2_A1B/C11-2_C/C111_A1B/C111_C/C112_C/C113_A1B/C113_C/C12-1_C/C12-2_A1B/C12-2_C/C127_A/C128_C/D103_C/D104_A1B/D109_C/D118_A1B/D119_C/D125_C/D126_A1B/D128_C/D129_A1B/D136_A1B/D137_C/D141_C/D142_A1B/D145_C/D151_C/D17-3_A1B/D174_C/D177_C/D185_C/D186_C/A101_A1B/C117_A1B/C118_A1B/C118_C/D107_A1…	A107_A1B/A108/A7-2_A1B/C101_A1B/C101_C/C102_A1B/C102_C/C105_A1B/C107_C/C109_C/C11-1_C/C11-2_C/C117_A1B/C117_C/C118_A1B/C118_C/C119/C12-2_A1B/C12-2_C/C122/C123/C125/C125_A1B/C128_C/CCV101_A1B/CCV103_A1B/CCV104_A1B/CCV104_C/CCV107_C/CCV112_A1B/CCV128_C/D103_C/D104_A1B/D107_A1B/D114_A1B/D118_A1B/D125_C/D126_A1B/D128_C/D131_C/D185_C/D197_C/D198_C/D210/DCV103_C/DCV106_C/DCV112_C/DCV114_A1B/DCV128_C/DC…
	S000002778	YDR370C	YDR370C	DXO1	Decapping eXOnuclease	NA	ORF	Verified	2	0	ACV104_A1B/C125_C	NA
	S000002779	YDR371W	YDR371W	CTS2	ChiTinaSe	putative chitinase	ORF	Uncharacterized	1	1	CCV13_A1B	CCV13_A1B
	S000002780	YDR372C	YDR372C	VPS74	Vacuolar Protein Sorting	API1/MNN3	ORF	Verified	0	0	NA	NA
	S000002782	YDR374C	YDR374C	PHO92	PHOsphate metabolism	mRNA-binding phosphate metabolism regulator	ORF	Verified	0	0	NA	NA
	S000002783	YDR375C	YDR375C	BCS1	ubiquinol-cytochrome c reductase (bc1) Synthesis	bifunctional AAA family ATPase chaperone/translocase BCS1	ORF	Verified	22	15	A7-2_A1B/C106_A1B/C114_C/A102_C/A103_A1B/A9_C/C115_A/C115_A1B/ACV7-2_A1B/ACV8-2_A1B/CCV103_A1B/CCV112_A1B/CCV128_A1B/CCV13_A1B/DCV151_C/DCV180_C/DCV197_C/A107/A109_A1B/A110_A1B/A112_A1B/A118	A102_C/A107/A107_A1B/A7-2_A1B/A9_C/ACV7-2_A1B/ACV8-2_A1B/C105_A1B/C106_A1B/C109_C/C110_A1B/C115_A/C115_A1B/CCV103_A1B/CCV13_A1B
	S000002785	YDR377W	YDR377W	ATP17	ATP synthase	F1F0 ATP synthase subunit f	ORF	Verified	0	0	NA	NA
	S000002786	YDR378C	YDR378C	LSM6	Like SM	NA	ORF	Verified	13	0	C116_C/D14-1_A/D152_A1B/D173_A/D173_C/D176_A/D176_C/D182_A/CCV115_A1B/DCV114_A1B/DCV126_A1B/A113/A118	NA
	S000002787	YDR379W	YDR379W	RGA2	Rho GTPase Activating Protein	GTPase-activating protein RGA2	ORF	Verified	5	2	C127_A/C127_A1B/A103_A1B/DCV17-3_A1B/A107_C	C105_A1B/C106_A1B
	S000002788	YDR380W	YDR380W	ARO10	AROmatic amino acid requiring	phenylpyruvate decarboxylase ARO10	ORF	Verified	1	0	CCV13_C	NA
	S000002790	YDR382W	YDR382W	RPP2B	Ribosomal Protein P2 Beta	L45/P2B/ribosomal protein P2B/RPL45/YP2beta/YPA1	ORF	Verified	26	25	C101_A1B/C102_A1B/C103_A/C103_A1B/C103_C/C108_A1B/C109_C/C11-1_A/C12-1_A/D102_A/D104_A1B/D108_C/D109_C/D116_C/D127_A/D129_A1B/D130_C/D134_C/D143_C/D185_C/D186_C/D112_C/DCV151_C/DCV183_C/DCV188_C/C124_C	C101_A1B/C101_C/C102_A1B/C102_C/C103_A/C103_A1B/C107_C/C11-1_A/C11-1_C/C11-2_C/C12-1_A/C12-2_C/C128_C/D102_A/D104_A1B/D108_C/D109_C/D116_C/D126_A1B/D127_A/D130_C/D131_C/D134_C/D144_C/D185_C
	S000002791	YDR383C	YDR383C	NKP1	Non-essential Kinetochore Protein	NA	ORF	Verified	3	0	DCV145_C/A110_A1B/A119	NA
	S000002792	YDR384C	YDR384C	ATO3	Ammonia (Ammonium) Transport Outward	putative ammonium permease ATO3	ORF	Verified	2	0	A110_A1B/A118	NA
	S000002793	YDR385W	YDR385W	EFT2	Elongation Factor Two	elongation factor 2	ORF	Verified	3	0	A107_C/A113/A113_A	NA
	S000002794	YDR386W	YDR386W	MUS81	MMS and UV Sensitive	SLX3	ORF	Verified	17	7	C108_C/C114_C/C12-2_C/A9_C/C117_C/C118_C/ACV104_C/DCV158_C/A105/A108/A109_C/C119/C121/D199/D200/D210/D211	A108/A109_C/A112_C/A9_C/C117_C/C118_C/D211
	S000002795	YDR387C	YDR387C	CIN10	Chromosome INstability	NA	ORF	Uncharacterized	0	0	NA	NA
	S000002796	YDR388W	YDR388W	RVS167	Reduced Viability on Starvation	amphiphysin	ORF	Verified	42	15	A7-1_A/A7-1_A1B/A7-2_C/C105_C/C106_C/C110_A1B/C110_C/C114_C/C13_A1B/D110_A1B/D132_A1B/D143_A1B/D152_A1B/D158_C/D159_C/D195_C/A101_A1B/A102_A1B/A103_A1B/A104_A1B/C115_A/C115_A1B/C115_C/ACV7-2_C/ACV8-2_A1B/CCV103_A/CCV103_A1B/CCV105_A1B/CCV11-1_A1B/CCV112_A1B/CCV115_A1B/CCV12-1_A1B/CCV128_A1B/CCV13_A1B/DCV126_A1B/A108_A1B/A109_A1B/A110_A1B/A112/A112_A1B/A118/A119	A107/A110/A119/A7-2_A1B/ACV7-2_C/ACV8-2_A1B/C106_A1B/C110_A1B/C115_A/C115_A1B/CCV103_A/CCV103_A1B/CCV13_A1B/D110_A1B/D132_A1B
	S000002797	YDR389W	YDR389W	SAC7	Suppressor of ACtin	GTPase-activating protein SAC7	ORF	Verified	2	1	CCV103_A1B/A119	CCV103_A1B
	S000002799	YDR391C	YDR391C	NA	NA	NA	ORF	Uncharacterized	1	1	DCV151_C	DCV155_A
	S000002800	YDR392W	YDR392W	SPT3	SuPpressor of Ty's	transcriptional regulator SPT3	ORF	Verified	40	27	A122_A/A8-1_A/A8-1_C/A8-2_A1B/A8-2_C/C105_C/C106_C/C110_C/C111_C/C13_A/D108_C/D116_C/D121_C/D125_C/D128_C/D130_C/D134_C/D139_C/D141_C/D145_C/D152_C/D154_A/D158_C/D159_C/A103_A1B/C117_A1B/C118_A1B/D106_C/D112_C/D113_C/D123_C/ACV104_A1B/CCV12-1_A/CCV126_A/A106/C122/C125/C125_A1B/D202/D213	A110/C106_A1B/C117_A1B/C118_A1B/C122/C123/C125/C127_A1B/CCV12-1_A/CCV126_A/D108_C/D113_C/D116_C/D121_C/D123_C/D125_C/D130_C/D134_C/D139_C/D147_A/D153_C/D154_A/D202/D210/D213/D214/DCV117_A
	S000002801	YDR393W	YDR393W	SHE9	Sensitivity to High Expression	MDM33	ORF	Verified	13	3	C109_A1B/D14-1_A/D14-3_A1B/D173_A/D176_A/D181_A1B/D188_A/C115_A/C115_A1B/C115_C/D182_A/DCV148_A1B/DCV184_A1B	C109_C/C115_A/C115_A1B
	S000002803	YDR395W	YDR395W	SXM1	Suppressor of mRNA eXport Mutant	KAP108	ORF	Verified	5	1	C115_A1B/C115_C/CCV102_C/CCV110_C/D199	C115_A1B
	S000002807	YDR399W	YDR399W	HPT1	Hypoxanthine guanine PhosphoribosylTransferase	BRA6/HGPRTase/HPRT/hypoxanthine phosphoribosyltransferase	ORF	Verified	0	0	NA	NA
	S000002808	YDR400W	YDR400W	URH1	URidine Hydrolase	trifunctional uridine nucleosidase/nicotinamide riboside hydrolase/nicotinic acid riboside hydrolase	ORF	Verified	0	0	NA	NA
	S000002809	YDR401W	YDR401W	NA	NA	NA	ORF	Dubious	19	0	D14-1_A/D14-1_C/D14-2_C/D14-3_A1B/D14-3_C/D173_A/D173_C/D174_C/D175_A1B/D176_A/D176_C/D177_C/D178_A1B/D179_A/D179_C/D188_A/D188_C/D189_C/D190_A1B	NA
	S000002810	YDR402C	YDR402C	DIT2	DITyrosine	CYP56/putative cytochrome P450	ORF	Verified	0	0	NA	NA
	S000002811	YDR403W	YDR403W	DIT1	DITyrosine	NA	ORF	Verified	2	0	DCV17-2_C/C123_C	NA
	S000002813	YDR405W	YDR405W	MRP20	Mitochondrial Ribosomal Protein	mitochondrial 54S ribosomal protein YmL41/MRPL41/uL23m/YmL41	ORF	Verified	1	0	CCV127_C	NA
	S000002814	YDR406W	YDR406W	PDR15	Pleiotropic Drug Resistance	ATP-binding cassette multidrug transporter PDR15	ORF	Verified	2	0	CCV127_A/DCV198_C	NA
	S000002816	YDR408C	YDR408C	ADE8	ADEnine requiring	phosphoribosylglycinamide formyltransferase	ORF	Verified	0	0	NA	NA
	S000002817	YDR409W	YDR409W	SIZ1	SAP and mIZ-finger domain	SUMO ligase SIZ1/ULL1	ORF	Verified	1	0	CCV109_A1B	NA
	S000002818	YDR410C	YDR410C	STE14	STErile	protein-S-isoprenylcysteine carboxyl O-methyltransferase	ORF	Verified	31	4	C101_C/C104_C/C109_A1B/C109_C/C11-1_C/D14-1_A/D14-1_C/D14-2_C/D14-3_A1B/D14-3_C/D173_A/D173_C/D174_C/D175_A1B/D176_A/D176_C/D177_C/D178_A1B/D179_A/D180_C/D181_A1B/D188_A/D188_C/D189_C/D190_A1B/D196_A1B/C115_A/CCV113_A1B/DCV132_A1B/DCV143_A1B/DCV145_C	C104_C/C109_C/D196_A1B/DCV145_C
	S000002819	YDR411C	YDR411C	DFM1	Der1-like Family Member	NA	ORF	Verified	9	3	A7-2_C/ACV7-2_A1B/CCV108_A1B/CCV11-2_A1B/CCV117_A1B/CCV118_A1B/CCV12-2_A1B/DCV119_C/C123_C	A101_C/A7-2_C/DCV119_C
	S000002822	YDR414C	YDR414C	ERD1	Endoplasmic reticulum Retention Defective	LDB2	ORF	Verified	94	46	C101_A1B/C101_C/C102_A1B/C102_C/C103_A/C103_A1B/C103_C/C104_A/C104_A1B/C104_C/C106_C/C107_C/C108_C/C109_A1B/C109_C/C11-1_A/C11-1_A1B/C11-1_C/C11-2_C/C111_C/C112_A1B/C112_C/C113_C/C116_C/C12-1_A/C12-1_A1B/C12-1_C/C12-2_C/C128_A1B/C128_C/C13_A/D102_A/D104_A1B/D110_A1B/D117_C/D121_C/D125_C/D126_A1B/D127_A/D132_A1B/D139_C/D14-1_A/D14-1_C/D14-3_C/D141_C/D145_C/D173_A/D176_A/D179_A/D179_C/D185_C/D186_C…	A101_A1B/A101_C/A110/A119/C101_A1B/C101_C/C102_C/C103_A/C103_A1B/C104_A/C104_C/C109_C/C11-1_A/C11-1_C/C111_C/C115_A/C115_A1B/C117_A1B/C118_A1B/C12-1_A/C12-1_C/C128_C/CCV101_A1B/CCV103_A1B/CCV104_A1B/CCV107_C/CCV112_A1B/CCV13_A1B/D102_A/D110_A1B/D121_C/D125_C/D127_A/D132_A1B/D139_C/D185_C/D202/D207/D213/D214/D216/DCV103_C/DCV112_C/DCV128_C/DCV130_C/DCV134_C
	S000002823	YDR415C	YDR415C	NA	NA	putative aminopeptidase	ORF	Uncharacterized	3	2	CCV13_A1B/A118/D211	C120/CCV13_A1B
	S000002825	YDR417C	YDR417C	NA	NA	NA	ORF	Dubious	38	25	C101_A1B/C101_C/C102_A1B/C102_C/C103_A/C103_A1B/C103_C/C104_A1B/C104_C/C107_C/C11-1_A/C11-1_A1B/C11-1_C/C112_A1B/C112_C/C113_C/C12-1_A/C12-1_A1B/C12-1_C/C128_A1B/C128_C/D102_A/D103_C/D104_A1B/D125_C/D126_A1B/D127_A/D128_C/D129_A1B/D141_C/D142_A1B/D145_A1B/D185_C/D186_C/ACV120_C/ACV121_C/CCV105_A1B/C125_A1B	C101_A1B/C101_C/C102_A1B/C102_C/C103_A/C103_A1B/C104_A/C104_C/C107_C/C11-1_A/C11-1_C/C11-2_C/C12-1_A/C12-1_C/C12-2_C/C128_C/D102_A/D103_C/D104_A1B/D125_C/D126_A1B/D127_A/D128_C/D139_C/D185_C
	S000002826	YDR418W	YDR418W	RPL12B	Ribosomal Protein of the Large subunit	L11/L12B/L15B/ribosomal 60S subunit protein L12B/uL11/YL23	ORF	Verified	8	12	C103_C/D103_C/D104_A1B/D125_C/D128_C/D141_C/D145_C/A118	A102_A1B/A7-1_A1B/C103_A1B/C12-1_C/C128_C/D103_C/D104_A1B/D125_C/D126_A1B/D128_C/D152_C/DCV145_C
	S000002827	YDR419W	YDR419W	RAD30	RADiation sensitive	DBH1/DNA-directed DNA polymerase eta	ORF	Verified	0	0	NA	NA
	S000002828	YDR420W	YDR420W	HKR1	Hansenula mrakii Killer toxin Resistant	NA	ORF	Verified	0	0	NA	NA
	S000002829	YDR421W	YDR421W	ARO80	AROmatic amino acid requiring	NA	ORF	Verified	1	0	DCV152_A1B	NA
	S000002830	YDR422C	YDR422C	SIP1	SNF1-Interacting Protein	NA	ORF	Verified	1	0	DCV112_C	NA
	S000002831	YDR423C	YDR423C	CAD1	CADmium resistance	YAP2	ORF	Verified	1	0	DCV198_C	NA
	S000002832	YDR424C	YDR424C	DYN2	DYNein	dynein light chain/SLC1	ORF	Verified	0	0	NA	NA
	S000002833	YDR425W	YDR425W	SNX41	Sorting NeXin	NA	ORF	Verified	0	0	NA	NA
	S000002834	YDR426C	YDR426C	NA	NA	NA	ORF	Dubious	3	0	ACV104_C/CCV112_C/CCV114_C	NA
	S000002836	YDR428C	YDR428C	BNA7	Biosynthesis of NAD	arylformamidase	ORF	Verified	0	0	NA	NA
	S000002838	YDR430C	YDR430C	CYM1	CYtosolic Metalloprotease	MOP112	ORF	Verified	6	0	D14-1_A/D14-2_C/D14-3_C/D179_A/D188_A/D188_C	NA
	S000002839	YDR431W	YDR431W	NA	NA	NA	ORF	Dubious	2	0	CCV115_A1B/A113_A1B	NA
	S000002840	YDR432W	YDR432W	NPL3	Nuclear Protein Localization	mRNA-binding protein NPL3/MTR13/MTS1/NAB1/NOP3	ORF	Verified	20	7	C13_A/D14-1_A/D173_A/D176_A/A9_C/C115_A/C115_A1B/C115_C/CCV112_C/DCV108_C/DCV130_C/DCV14-2_C/DCV14-3_A1B/DCV185_C/DCV186_C/A109_C/A113/A113_A/A118/D205	A9_C/C106_A1B/C115_A/C115_A1B/CCV107_C/DCV130_C/DCV134_C
	S000002841	YDR433W	YDR433W	NA	NA	KRE22	ORF	Dubious	83	24	C101_A1B/C101_C/C102_A1B/C102_C/C103_A/C103_A1B/C103_C/C104_A/C104_A1B/C104_C/C105_C/C106_A1B/C106_C/C107_C/C108_A1B/C109_A1B/C11-1_A/C11-1_A1B/C11-1_C/C11-2_C/C111_A1B/C111_C/C112_A1B/C112_C/C113_C/C12-1_A/C12-1_A1B/C12-1_C/C12-2_C/C128_A1B/C128_C/C13_A/D102_A/D104_A1B/D125_C/D126_A1B/D127_A/D129_A1B/D132_A1B/D14-1_A/D14-1_C/D14-2_C/D14-3_A1B/D14-3_C/D142_A1B/D154_C/D158_C/D159_C/D17-1_A/D173_A/…	C101_A1B/C102_A1B/C102_C/C103_A/C103_A1B/C104_A/C105_A1B/C106_A1B/C11-1_A/C111_C/C12-1_A/C12-1_C/C128_C/CCV103_A1B/CCV110_A1B/CCV13_A1B/D102_A/D127_A/D185_C/D197_C/DCV128_C/DCV161_A1B/DCV173_A/DCV177_C
	S000002843	YDR435C	YDR435C	PPM1	Protein Phosphatase Methyltransferase	leucine carboxy methyltransferase	ORF	Verified	35	12	C101_A1B/C101_C/C102_A1B/C102_C/C103_A/C103_A1B/C103_C/C104_A/C104_A1B/C104_C/C107_C/C11-1_A/C11-1_A1B/C11-1_C/C11-2_C/C112_A1B/C112_C/C113_A1B/C12-1_A/C12-1_A1B/C12-1_C/C12-2_C/C128_A1B/C128_C/D102_A/D104_A1B/D126_A1B/D127_A/D134_C/D145_A1B/D185_C/D186_C/A110/A118/A119	A110/A119/C101_A1B/C102_A1B/C103_A/C103_A1B/C104_A/C11-1_A/C12-1_A/C13_A1B/D102_A/D127_A
	S000002844	YDR436W	YDR436W	PPZ2	Protein Phosphatase Z	salt homeostasis regulator	ORF	Verified	2	0	A103_A1B/A113_C	NA
	S000002846	YDR438W	YDR438W	THI74	THIamine regulon	NA	ORF	Verified	3	0	CCV102_C/A110_A1B/A118	NA
	S000002847	YDR439W	YDR439W	LRS4	Loss of RDNA Silencing	NA	ORF	Verified	10	2	C116_C/D143_C/ACV122_C/CCV105_A1B/A118/C119/C120/D199/D210/D211	A107/C120
	S000002848	YDR440W	YDR440W	DOT1	Disruptor Of Telomeric silencing	histone methyltransferase DOT1/KMT4/PCH1	ORF	Verified	0	0	NA	NA
	S000002849	YDR441C	YDR441C	APT2	Adenine PhosphoribosylTransferase	adenine phosphoribosyltransferase APT2	ORF	Verified	0	0	NA	NA
	S000002850	YDR442W	YDR442W	NA	NA	NA	ORF	Dubious	94	32	A7-2_A1B/A7-2_C/C101_A1B/C101_C/C102_A1B/C102_C/C103_A/C103_A1B/C103_C/C104_A/C104_A1B/C104_C/C105_A1B/C106_A1B/C106_C/C107_C/C108_A1B/C108_C/C109_A1B/C11-1_A/C11-1_A1B/C11-1_C/C11-2_A1B/C11-2_C/C111_A1B/C111_C/C112_A1B/C112_C/C113_C/C12-1_A/C12-1_A1B/C12-1_C/C12-2_C/C128_A1B/C128_C/C13_A/D104_A1B/D118_A1B/D126_A1B/D129_A1B/D14-1_A/D142_A1B/D145_A1B/D158_C/D159_C/D179_A/D185_C/D186_C/A103_A1B/ACV…	A7-2_A1B/C101_A1B/C101_C/C102_A1B/C102_C/C103_A/C103_A1B/C104_A/C104_C/C105_A1B/C106_A1B/C11-1_A/C11-1_C/C12-1_A/C12-1_C/C128_C/CCV101_A1B/CCV103_A/CCV103_A1B/CCV104_A1B/CCV104_C/CCV107_C/CCV11-1_A/CCV110_A1B/CCV112_A1B/CCV12-1_A/CCV128_C/D145_A1B/DCV106_C/DCV128_C/DCV130_C/DCV134_C
	S000002851	YDR443C	YDR443C	SSN2	Suppressor of SNf1	MED13/NUT8/RYE3/SCA1/SRB9/SSX5/UME2	ORF	Verified	5	3	C115_A/C115_A1B/C115_C/CCV13_C/A110_A1B	A110/C115_A/C115_A1B
	S000002852	YDR444W	YDR444W	NA	NA	putative hydrolase	ORF	Uncharacterized	1	0	A113	NA
	S000002853	YDR445C	YDR445C	NA	NA	NA	ORF	Dubious	2	0	A113_A/A113_C	NA
	S000002854	YDR446W	YDR446W	ECM11	ExtraCellular Mutant	NA	ORF	Verified	1	0	C13_A	NA
	S000002855	YDR447C	YDR447C	RPS17B	Ribosomal Protein of the Small subunit	eS17/ribosomal 40S subunit protein S17B/rp51B/RP51B/RPL51B/S17B/S17e	ORF	Verified	5	0	C112_C/CCV105_C/CCV106_C/DCV125_C/DCV141_C	NA
	S000002856	YDR448W	YDR448W	ADA2	transcriptional ADAptor	chromatin-binding transcription regulator ADA2/SWI8	ORF	Verified	26	7	C108_A1B/C108_C/C109_A1B/C109_C/C114_A1B/C114_C/C116_A1B/C116_C/C13_A/A102_A1B/C115_A/C115_A1B/C115_C/ACV121_A1B/ACV7-1_A1B/CCV109_C/CCV115_A1B/CCV115_C/CCV116_A1B/DCV153_C/A108/A108_A1B/A111/A112/A118/C124_C	C104_A/C109_C/C114_A1B/C115_A/CCV115_C/DCV132_A1B/DCV153_C
	S000002858	YDR450W	YDR450W	RPS18A	Ribosomal Protein of the Small subunit	ribosomal 40S subunit protein S18A/S13/S18A/uS13	ORF	Verified	3	0	C116_C/D125_C/D141_C	NA
	S000002859	YDR451C	YDR451C	YHP1	Yeast Homeo-Protein	NA	ORF	Verified	0	0	NA	NA
	S000002860	YDR452W	YDR452W	PPN1	NA	endopolyphosphatase/PHM5	ORF	Verified	0	0	NA	NA
	S000002861	YDR453C	YDR453C	TSA2	Thiol-Specific Antioxidant	cTPxII/thioredoxin peroxidase TSA2	ORF	Verified	1	0	ACV101_C	NA
	S000002863	YDR455C	YDR455C	NA	NA	NA	ORF	Dubious	32	3	D14-1_A/D14-1_C/D14-3_A1B/D14-3_C/D145_A1B/D165_A1B/D17-3_A1B/D173_A/D174_C/D175_A1B/D176_A/D176_C/D177_C/D178_A1B/D179_A/D188_A/D188_C/D189_C/D190_A1B/D184_A1B/DCV129_A1B/DCV142_A1B/DCV144_C/DCV148_A1B/DCV151_C/DCV181_A1B/DCV197_C/DCV198_C/D201/D208/D212/D215	DCV142_A1B/DCV144_C/DCV181_A1B
	S000002864	YDR456W	YDR456W	NHX1	Na+/H+ eXchanger	bifunctional K:H/Na:H antiporter NHX1/NHA2/VPL27/VPS44	ORF	Verified	2	0	DCV197_C/DCV198_C	NA
	S000002865	YDR457W	YDR457W	TOM1	Temperature dependent Organization in Mitotic nucleus or Trigger Of Mitosis	E3 ubiquitin-protein ligase TOM1	ORF	Verified	0	0	NA	NA
	S000002866	YDR458C	YDR458C	HEH2	Helix-Extension-Helix domain	NA	ORF	Verified	8	0	A7-1_A/A7-1_A1B/A7-1_C/A7-2_C/A101_A/A101_A1B/A101_C/ACV123_A1B	NA
	S000002867	YDR459C	YDR459C	PFA5	Protein Fatty Acyltransferase	palmitoyltransferase PFA5	ORF	Verified	31	23	C103_A/C103_C/C114_C/D102_A/D127_A/D134_C/A103_A1B/C115_A/C115_A1B/C115_C/ACV120_C/ACV121_C/CCV102_C/CCV103_A1B/CCV104_A1B/CCV11-1_A1B/CCV112_A1B/CCV117_C/CCV12-1_A1B/CCV12-1_C/CCV128_A1B/DCV126_A1B/DCV186_C/A105/A107/C119/C120/D199/D200/D210/D211	A107/C102_C/C103_A/C103_A1B/C107_C/C115_A/C115_A1B/C12-1_A/C12-1_C/C120/C123/C128_C/CCV103_A1B/CCV104_A1B/CCV107_C/D102_A/D116_C/D127_A/D130_C/D134_C/D185_C/D200/D211
	S000002869	YDR461W	YDR461W	MFA1	Mating Factor A	mating pheromone a	ORF	Verified	17	9	C105_A1B/C105_C/C106_A1B/C106_C/C109_A1B/C110_A1B/C110_C/C111_A1B/C111_C/D158_C/D159_C/A103_A1B/CCV105_A1B/CCV105_C/CCV106_A1B/CCV113_A1B/CCV113_C	C105_A1B/C106_A1B/C110_A1B/CCV103_A1B/CCV110_A1B/DCV135_C/DCV148_C/DCV158_C/DCV159_C
	S000002870	YDR462W	YDR462W	MRPL28	Mitochondrial Ribosomal Protein, Large subunit	mitochondrial 54S ribosomal protein YmL28/mL40/YmL28	ORF	Verified	102	46	A7-2_A1B/C101_A1B/C101_C/C102_A1B/C102_C/C103_A/C103_A1B/C103_C/C104_A1B/C104_C/C105_A1B/C105_C/C106_A1B/C106_C/C107_C/C108_A1B/C108_C/C109_A1B/C11-1_A/C11-1_A1B/C11-1_C/C11-2_A1B/C11-2_C/C110_A1B/C110_C/C111_A1B/C111_C/C112_A1B/C112_C/C113_C/C12-1_A/C12-1_A1B/C12-1_C/C12-2_C/C128_A1B/C128_C/D102_A/D104_A1B/D108_C/D116_C/D118_A1B/D121_C/D125_C/D126_A1B/D127_A/D129_A1B/D130_C/D132_A1B/D134_C/D139_…	C101_A1B/C101_C/C102_A1B/C102_C/C103_A/C103_A1B/C104_C/C105_A1B/C106_A1B/C107_C/C11-1_A/C11-1_C/C11-2_C/C110_A1B/C111_C/C115_A/C115_A1B/C12-1_A/C12-1_C/C12-2_C/C128_C/CCV101_A1B/CCV103_A/CCV103_A1B/CCV104_A1B/CCV11-1_A/CCV110_A1B/CCV112_A1B/CCV12-1_A/CCV128_C/D102_A/D104_A1B/D108_C/D116_C/D121_C/D125_C/D126_A1B/D127_A/D130_C/D132_A1B/D134_C/D139_C/D145_A1B/D185_C/DCV158_C/DCV159_C
	S000002871	YDR463W	YDR463W	STP1	Species-specific tRNA Processing	BAP1/SSY2	ORF	Verified	14	0	A7-1_A/A7-1_A1B/A7-1_C/A7-2_C/A101_A/A101_A1B/A101_C/A102_A1B/A105_A/A106/A106_A/A112/A114/A115	NA
	S000002873	YDR465C	YDR465C	RMT2	aRginine MeThyltransferase	protein-arginine N5-methyltransferase	ORF	Verified	9	1	A7-1_A1B/A101_A1B/A101_C/CCV109_A1B/A109_A1B/A111/A112/A112_A1B/A118	A107
	S000002874	YDR466W	YDR466W	PKH3	Pkb-activating Kinase Homolog	protein kinase PKH3	ORF	Verified	1	1	C115_A	C115_A
	S000002875	YDR467C	YDR467C	NA	NA	NA	ORF	Dubious	27	2	A7-1_A/A7-1_A1B/A7-1_C/A7-2_C/A101_A/A101_A1B/A101_C/A102_A1B/A103_A1B/ACV120_A/ACV120_C/ACV121_A/ACV121_A1B/ACV121_C/ACV122_A/ACV122_A1B/ACV123_A/ACV123_A1B/ACV123_C/ACV7-2_C/ACV8-2_A1B/A105_A/A106_A/A111/A112/A114/A115	ACV7-2_C/ACV8-2_A1B
	S000002877	YDR469W	YDR469W	SDC1	Set1c, homolog of Dpy30 from C.elegans	CPS25/SAF19	ORF	Verified	14	6	C108_C/C117_C/C118_C/CCV107_A1B/CCV114_C/DCV108_C/A105/A111/A118/C119/D199/D200/D210/D211	A107/C117_C/C118_C/D211/DCV148_C/DCV172_A1B
	S000002878	YDR470C	YDR470C	UGO1	UGO (Japanese for fusion)	NA	ORF	Verified	11	5	C108_C/C109_A1B/C11-2_C/C12-2_C/C117_C/C118_C/D105_A/CCV13_A1B/C122/C124_C/C125_C	C102_C/C107_C/C11-2_C/C12-2_C/CCV13_A1B
	S000002879	YDR471W	YDR471W	RPL27B	Ribosomal Protein of the Large subunit	eL27/L27B/L27e/ribosomal 60S subunit protein L27B	ORF	Verified	1	1	CCV109_C	DCV131_C
	S000002884	YDR476C	YDR476C	NA	NA	NA	ORF	Uncharacterized	0	1	NA	D195_C
	S000002885	YDR477W	YDR477W	SNF1	Sucrose NonFermenting	AMP-activated serine/threonine-protein kinase catalytic subunit SNF1/CAT1/CCR1/GLC2/HAF3/PAS14	ORF	Verified	4	1	C128_C/D125_C/D141_C/DCV176_A	D125_C
	S000002887	YDR479C	YDR479C	PEX29	PEroXisome related	NA	ORF	Verified	0	0	NA	NA
	S000002888	YDR480W	YDR480W	DIG2	Down-regulator of Invasive Growth	RST2	ORF	Verified	2	0	CCV127_C/A113_A1B	NA
	S000002889	YDR481C	YDR481C	PHO8	PHOsphate metabolism	alkaline phosphatase PHO8/phoH	ORF	Verified	0	0	NA	NA
	S000002890	YDR482C	YDR482C	CWC21	Complexed With Cef1p	U2-type spliceosomal complex subunit CWC21	ORF	Verified	0	0	NA	NA
	S000002892	YDR484W	YDR484W	VPS52	Vacuolar Protein Sorting	SAC2	ORF	Verified	5	0	DCV104_A1B/DCV126_A1B/DCV14-1_A/DCV173_A/DCV176_A	NA
	S000002893	YDR485C	YDR485C	VPS72	Vacuolar Protein Sorting	SWC2	ORF	Verified	22	13	C108_C/C114_C/C115_A/CCV101_A1B/CCV102_A1B/CCV103_A/CCV103_A1B/CCV104_A1B/CCV109_A1B/CCV109_C/CCV11-1_A/CCV11-1_A1B/CCV112_A1B/CCV115_C/CCV12-1_A/CCV12-1_A1B/CCV128_A1B/DCV102_A/DCV126_A1B/DCV127_A/C124_C/C125_C	C11-2_C/C114_A1B/C115_A/C12-2_C/CCV101_A1B/CCV103_A/CCV103_A1B/CCV104_A1B/CCV11-1_A/CCV112_A1B/CCV115_C/CCV12-1_A/D131_C
	S000002894	YDR486C	YDR486C	VPS60	Vacuolar Protein Sorting	CHM5/MOS10	ORF	Verified	0	0	NA	NA
	S000002896	YDR488C	YDR488C	PAC11	Perish in the Absence of CIN8	dynein intermediate chain	ORF	Verified	1	5	ACV8-1_A1B	C104_C/C11-1_C/C12-1_C/C128_C/C13_C
	S000002898	YDR490C	YDR490C	PKH1	Pkb-activating Kinase Homolog	serine/threonine protein kinase PKH1	ORF	Verified	0	0	NA	NA
	S000002899	YDR491C	YDR491C	NA	NA	NA	ORF	Dubious	21	10	C105_C/C106_A1B/C106_C/C110_C/C111_C/D154_C/D155_C/D158_C/D159_C/A103_A1B/A9_A1B/ACV8-1_A1B/CCV105_A1B/CCV106_A1B/CCV111_A1B/CCV112_C/DCV103_C/DCV125_C/DCV128_C/DCV141_C/DCV145_C	A103_A1B/C106_A1B/CCV110_A1B/DCV103_C/DCV106_C/DCV128_C/DCV141_C/DCV145_C/DCV158_C/DCV159_C
	S000002900	YDR492W	YDR492W	IZH1	Implicated in Zinc Homeostasis	PAQR-type receptor	ORF	Verified	0	1	NA	DCV188_A
	S000002901	YDR493W	YDR493W	MZM1	Mitochondrial Zinc Maintenance	AIM8/FMP36	ORF	Verified	25	2	C126_A/C126_A1B/C126_C/D145_C/D16-2_C/D197_C/D198_C/D112_C/ACV123_C/CCV113_C/DCV15-3_C/DCV16-2_C/DCV16-3_C/DCV192_C/DCV193_C/A105/A108/A118/C119/D200/D201/D202/D204/D206/D210	D104_A1B/D200
	S000002902	YDR494W	YDR494W	RSM28	Ribosomal Small subunit of Mitochondria	mitochondrial 37S ribosomal protein RSM28/mS46	ORF	Verified	4	2	CCV105_C/CCV106_C/DCV158_C/DCV159_C	C106_A1B/CCV110_A1B
	S000002903	YDR495C	YDR495C	VPS3	Vacuolar Protein Sorting	CORVET complex subunit VPS3/PEP6/VPL3/VPT17	ORF	Verified	30	6	C101_A1B/C101_C/C102_C/C103_A1B/C103_C/C104_A/C104_A1B/C104_C/C108_C/C109_A1B/C109_C/C11-1_A1B/C11-1_C/C11-2_C/C113_C/C114_C/C12-1_A1B/C12-1_C/C12-2_C/C128_A1B/C13_A/D104_A1B/D170_A1B/C115_A/C115_A1B/C115_C/CCV105_A1B/CCV109_A1B/CCV110_A1B/A113_A	C104_C/C109_C/C115_A/C115_A1B/C13_A1B/CCV110_A1B
	S000002904	YDR496C	YDR496C	PUF6	PUmilio-homology domain Family	NA	ORF	Verified	1	0	DCV152_A1B	NA
	S000002905	YDR497C	YDR497C	ITR1	myo-Inositol TRansporter	myo-inositol transporter ITR1	ORF	Verified	0	0	NA	NA
	S000002908	YDR500C	YDR500C	RPL37B	Ribosomal Protein of the Large subunit	eL37/L37B/L37e/L43/ribosomal 60S subunit protein L37B/YL35	ORF	Verified	3	1	ACV121_C/CCV103_A1B/CCV128_A1B	CCV103_A1B
	S000002909	YDR501W	YDR501W	PLM2	PLasmid Maintenance	NA	ORF	Verified	26	0	C109_A1B/D14-1_A/D14-1_C/D14-3_A1B/D14-3_C/D173_A/D173_C/D175_A1B/D176_A/D176_C/D177_C/D178_A1B/D179_A/D181_A1B/D188_A/D188_C/D189_C/D190_A1B/ACV120_C/ACV121_C/ACV123_A1B/DCV118_A1B/DCV132_A1B/DCV143_C/DCV15-3_A1B/D203	NA
	S000002910	YDR502C	YDR502C	SAM2	S-AdenosylMethionine requiring	ETH2/methionine adenosyltransferase SAM2	ORF	Verified	4	3	C109_C/CCV114_C/CCV116_C/A109_C	CCV107_C/CCV114_C/DCV135_C
	S000002911	YDR503C	YDR503C	LPP1	Lipid Phosphate Phosphatase	phosphatidate phosphatase LPP1	ORF	Verified	7	1	CCV127_A/DCV14-1_A/DCV14-2_C/DCV14-3_C/DCV173_A/DCV176_A/DCV179_A	DCV173_A
	S000002912	YDR504C	YDR504C	SPG3	Stationary Phase Gene	NA	ORF	Verified	6	4	C106_A1B/C110_A1B/D176_A/DCV197_C/DCV198_C/D199	C105_A1B/C106_A1B/C110_A1B/DCV148_C
	S000002913	YDR505C	YDR505C	PSP1	Polymerase SuPpressor	GIN5/[PSP1+]	ORF	Verified	101	48	A7-2_A1B/C101_A1B/C101_C/C102_A1B/C102_C/C103_A/C103_A1B/C103_C/C104_A/C104_A1B/C104_C/C107_A1B/C107_C/C108_A1B/C108_C/C109_A1B/C109_C/C11-1_A/C11-1_A1B/C11-1_C/C11-2_A1B/C11-2_C/C110_A1B/C111_A1B/C112_A1B/C112_C/C113_A1B/C113_C/C114_A1B/C114_C/C12-1_A/C12-1_A1B/C12-1_C/C12-2_A1B/C12-2_C/C128_A1B/C128_C/C13_A/D102_A/D104_A1B/D108_C/D109_C/D116_C/D117_A/D117_C/D118_A1B/D119_C/D126_A1B/D127_A/D129_…	A7-2_A1B/C101_A1B/C101_C/C102_A1B/C102_C/C103_A/C103_A1B/C104_A/C104_C/C107_C/C109_C/C11-1_A/C11-1_C/C11-2_C/C110_A1B/C114_A1B/C12-1_A/C12-1_C/C12-2_A1B/C12-2_C/C128_C/C13_A1B/CCV101_A1B/CCV103_A/CCV103_A1B/CCV104_A1B/CCV104_C/CCV107_A1B/CCV107_C/CCV112_A1B/CCV128_C/D102_A/D104_A1B/D108_C/D109_C/D116_C/D117_A/D118_A1B/D126_A1B/D127_A/D130_C/D131_C/D134_C/D145_A1B/D185_C/DCV103_C/DCV128_C/DCV134_C
	S000002914	YDR506C	YDR506C	GMC1	Grand Meiotic recombination Cluster	putative oxidoreductase	ORF	Verified	18	1	D14-1_A/D14-1_C/D14-3_A1B/D14-3_C/D17-1_C/D173_A/D173_C/D175_A1B/D176_A/D176_C/D178_A1B/D179_A/D188_A/D188_C/D189_C/D190_A1B/DCV143_A1B/DCV151_C	D195_C
	S000002915	YDR507C	YDR507C	GIN4	Growth Inhibitory	ERC47/protein kinase GIN4	ORF	Verified	31	14	C104_A/C104_A1B/C104_C/C105_A1B/C105_C/C108_C/C109_A1B/C109_C/C111_A1B/C114_A1B/C114_C/C13_A/C13_A1B/C13_C/D104_A1B/D152_A1B/D154_A1B/D155_A/A102_C/C115_A/C115_A1B/C115_C/CCV105_A1B/CCV105_C/CCV109_C/CCV114_A1B/CCV115_A/CCV116_A1B/CCV116_C/CCV13_A1B/C125_C	C104_A/C104_C/C105_A1B/C114_A1B/C115_A/C115_A1B/C13_A1B/C13_C/CCV114_A1B/CCV115_C/CCV116_A1B/CCV13_A1B/D148_A/D152_A1B
	S000002916	YDR508C	YDR508C	GNP1	GlutamiNe Permease	glutamine permease GNP1	ORF	Verified	1	0	DCV166_C	NA
	S000002917	YDR509W	YDR509W	NA	NA	NA	ORF	Dubious	0	0	NA	NA
	S000002919	YDR511W	YDR511W	SDH7	Succinate DeHydrogenase	ACN9	ORF	Verified	2	0	DCV180_C/D205	NA
	S000002920	YDR512C	YDR512C	EMI1	Early Meiotic Induction	NA	ORF	Verified	18	9	C103_A/C104_A/C109_A1B/C109_C/C11-1_A/C12-1_A/C13_A/D102_A/C115_A/CCV102_C/CCV104_A1B/CCV108_C/CCV11-2_C/CCV117_C/CCV118_C/CCV12-2_C/DCV126_A1B/A113	C103_A/C104_A/C109_C/C11-1_A/C115_A/C12-1_A/CCV107_C/D102_A/D127_A
	S000002921	YDR513W	YDR513W	GRX2	GlutaRedoXin	dithiol glutaredoxin GRX2/TTR1	ORF	Verified	2	1	DCV153_C/D199	DCV153_C
	S000002922	YDR514C	YDR514C	NA	NA	NA	ORF	Verified	7	5	CCV104_A/CCV104_A1B/CCV104_C/CCV11-1_A/CCV11-1_A1B/CCV12-1_A/CCV12-1_A1B	C105_A1B/CCV104_A1B/CCV104_C/CCV11-1_A/CCV12-1_A
	S000002923	YDR515W	YDR515W	SLF1	SuLFide production	SRO99	ORF	Verified	0	0	NA	NA
	S000002924	YDR516C	YDR516C	EMI2	Early Meiotic Induction	putative glucokinase	ORF	Verified	0	0	NA	NA
	S000002925	YDR517W	YDR517W	GRH1	GRasp65 (Golgi reassembly stacking protein of 65kD) Homolog	NA	ORF	Verified	2	0	C109_A1B/DCV154_A1B	NA
	S000002926	YDR518W	YDR518W	EUG1	ER protein Unnecessary for Growth	protein disulfide isomerase EUG1	ORF	Verified	3	1	ACV120_C/ACV121_C/DCV153_C	DCV153_C
	S000002927	YDR519W	YDR519W	FPR2	FKBP Proline Rotamase	FKB2/peptidylprolyl isomerase family protein FPR2	ORF	Verified	1	0	CCV127_A	NA
	S000002928	YDR520C	YDR520C	URC2	URacil Catabolism	RRT4	ORF	Uncharacterized	4	1	D152_C/ACV120_A/ACV121_A/A113_A	D152_C
	S000002929	YDR521W	YDR521W	NA	NA	NA	ORF	Dubious	3	0	C126_A/C126_A1B/C126_C	NA
	S000002930	YDR522C	YDR522C	SPS2	SPorulation Specific	NA	ORF	Verified	1	0	A110_A1B	NA
	S000002931	YDR523C	YDR523C	SPS1	SPorulation Specific	putative serine/threonine protein kinase SPS1	ORF	Verified	72	27	A7-2_A1B/A7-2_C/C101_A1B/C101_C/C102_A1B/C102_C/C103_A/C103_A1B/C103_C/C104_A/C104_A1B/C104_C/C107_C/C108_A1B/C108_C/C109_A1B/C109_C/C11-1_A/C11-1_A1B/C11-1_C/C11-2_C/C111_C/C112_A1B/C112_C/C113_A1B/C113_C/C12-1_A/C12-1_A1B/C12-1_C/C12-2_C/C127_A/C128_A1B/C128_C/C13_A/C13_A1B/C13_C/D108_C/D110_A1B/D116_C/D130_C/D132_A1B/D134_C/D14-1_A/D14-1_C/D14-2_C/D14-3_C/D143_A1B/D152_A1B/D173_A/D176_A/D179_A…	A7-2_A1B/C101_A1B/C101_C/C102_A1B/C102_C/C103_A/C103_A1B/C104_A/C104_C/C109_C/C11-1_A/C11-1_C/C115_A/C115_A1B/C12-1_A/C12-1_C/C128_C/C13_A1B/CCV103_A1B/D107_A1B/D108_C/D110_A1B/D116_C/D130_C/D132_A1B/D147_A/D185_C
	S000002932	YDR524C	YDR524C	AGE1	Arf Gap with Effector function(s)	GTPase-activating protein AGE1/SAT1	ORF	Verified	0	0	NA	NA
	S000002933	YDR525W	YDR525W	API2	APIcal	NA	ORF	Uncharacterized	9	1	D152_A1B/CCV103_A1B/CCV11-1_A1B/CCV112_A1B/CCV113_C/CCV12-1_A1B/CCV128_A1B/DCV145_A1B/D205	CCV103_A1B
	S000007236	YDR525W-A	YDR525W-A	SNA2	Sensitivity to NA+	NA	ORF	Verified	1	0	CCV113_C	NA
	S000002936	YDR528W	YDR528W	HLR1	Homolog of LRe1	NA	ORF	Verified	2	1	C127_A1B/DCV134_C	DCV134_C
	S000002937	YDR529C	YDR529C	QCR7	ubiQuinol-cytochrome C oxidoReductase	COR4/CRO1/ubiquinol--cytochrome-c reductase subunit 7/UCR7	ORF	Verified	3	1	DCV193_A1B/DCV196_A1B/D205	C109_C
	S000002938	YDR530C	YDR530C	APA2	AP4A phosphorylase	bifunctional AP-4-A phosphorylase/ADP sulfurylase	ORF	Verified	1	0	A118	NA
	S000002940	YDR532C	YDR532C	KRE28	NA	NA	ORF	Verified	172	64	A7-1_A/A7-1_C/A7-2_A1B/C101_A1B/C101_C/C102_A1B/C102_C/C103_A/C103_A1B/C103_C/C105_A1B/C105_C/C106_C/C107_A1B/C107_C/C108_A1B/C11-1_A/C11-1_A1B/C11-1_C/C11-2_A1B/C11-2_C/C111_A1B/C111_C/C112_A1B/C112_C/C113_A1B/C113_C/C114_A1B/C114_C/C116_A1B/C116_C/C12-1_A/C12-1_A1B/C12-1_C/C12-2_A1B/C12-2_C/C128_A1B/C128_C/C13_A1B/C13_C/D102_A/D103_C/D104_A1B/D109_C/D118_A1B/D119_C/D121_C/D125_C/D126_A1B/D127_A…	ACV8-2_C/C101_A1B/C101_C/C102_A1B/C102_C/C103_A/C103_A1B/C105_A1B/C107_C/C11-1_A/C11-2_C/C111_C/C114_A1B/C115_A/C115_A1B/C117_A1B/C118_A1B/C12-1_A/C12-1_C/C12-2_A1B/C12-2_C/C122/C125_A1B/C128_C/C13_A1B/C13_C/CCV101_A1B/CCV103_A/CCV103_A1B/CCV104_C/CCV107_C/CCV11-1_A/CCV112_A1B/CCV114_A1B/CCV114_C/CCV115_C/CCV12-1_A/CCV128_C/CCV13_A1B/D102_A/D103_C/D104_A1B/D121_C/D125_C/D126_A1B/D127_A/D128_C/D13…
	S000002941	YDR533C	YDR533C	HSP31	Heat-Shock Protein	glutathione-independent methylglyoxalase	ORF	Verified	0	0	NA	NA
	S000002942	YDR534C	YDR534C	FIT1	Facilitator of Iron Transport	NA	ORF	Verified	2	0	D204/D205	NA
	S000002943	YDR535C	YDR535C	NA	NA	NA	ORF	Dubious	3	1	C127_A/C127_A1B/A107_C	DCV196_A1B
	S000002944	YDR536W	YDR536W	STL1	Sugar Transporter-Like protein	glucose-inactivated glycerol proton symporter STL1	ORF	Verified	3	0	DCV14-1_A/DCV176_A/A119	NA
	S000002945	YDR537C	YDR537C	NA	NA	NA	ORF	Dubious	8	1	A121_A/C116_C/A9_C/ACV122_C/A108/A113/A113_A/A113_A1B	A9_C
	S000002946	YDR538W	YDR538W	PAD1	Phenylacrylic Acid Decarboxylase	phenylacrylic acid decarboxylase PAD1/POF1	ORF	Verified	3	0	DCV14-1_A/DCV173_A/DCV176_A	NA
	S000002947	YDR539W	YDR539W	FDC1	Ferulic acid DeCarboxylase	putative phenylacrylic acid decarboxylase FDC1	ORF	Verified	0	1	NA	DCV135_C
	S000002948	YDR540C	YDR540C	IRC4	Increased Recombination Centers	NA	ORF	Verified	2	2	C115_A/C115_A1B	C115_A/C115_A1B
	S000002949	YDR541C	YDR541C	NA	NA	carbonyl reductase (NADPH-dependent)	ORF	Verified	3	0	DCV184_A1B/A113_C/A118	NA
	S000000727	YEL001C	YEL001C	IRC22	Increased Recombination Centers	NA	ORF	Verified	3	1	ACV120_A/CCV13_A1B/C125_C	CCV13_A1B
	S000000729	YEL003W	YEL003W	GIM4	Gene Involved in Microtubule biogenesis	PFD2/tubulin-binding prefolding complex subunit GIM4	ORF	Verified	34	10	C107_C/C11-2_C/C12-2_C/C13_C/D103_C/D125_C/D128_C/D139_C/D141_C/D145_C/ACV121_C/ACV7-2_A1B/ACV8-1_C/CCV101_A1B/CCV102_A1B/CCV108_A1B/CCV109_A1B/CCV11-1_A1B/CCV11-2_A1B/CCV112_A1B/CCV113_A1B/CCV118_A1B/CCV12-1_A1B/CCV128_A1B/DCV104_A1B/DCV108_C/DCV118_A1B/DCV126_A1B/DCV130_C/DCV134_C/DCV185_C/A107_C/A110_A1B/D203	C13_C/CCV101_A1B/CCV103_A1B/D103_C/D121_C/D125_C/D128_C/D139_C/DCV130_C/DCV134_C
	S000000730	YEL004W	YEL004W	YEA4	NA	NA	ORF	Verified	1	0	DCV198_C	NA
	S000000731	YEL005C	YEL005C	VAB2	VAc8p Binding	VAB31	ORF	Verified	1	1	D156_C	DCV131_C
	S000000732	YEL006W	YEL006W	YEA6	NA	NAD+ transporter/NDT2	ORF	Verified	18	11	C104_A1B/C104_C/C105_C/C114_C/C13_A/C13_A1B/C13_C/D161_A1B/C115_A/C115_A1B/C115_C/CCV104_A/CCV105_A1B/CCV105_C/CCV11-1_A/CCV115_A1B/DCV158_C/DCV159_C	C104_A/C104_C/C105_A1B/C11-1_C/C115_A/C115_A1B/C13_C/CCV11-1_A/CCV12-1_A/D135_C/DCV161_A1B
	S000000733	YEL007W	YEL007W	MIT1	Muc1 expressed Independent of TEC1	TOS9	ORF	Verified	29	9	C101_A1B/C101_C/C103_A/C103_A1B/C103_C/C104_A1B/C109_A1B/C11-1_A/C11-1_A1B/C11-1_C/C112_A1B/C112_C/C12-1_A/C12-1_A1B/C12-1_C/C128_A1B/C128_C/D102_A/D104_A1B/D108_C/D116_C/D117_C/D127_A/D130_C/D134_C/D135_C/D185_C/D186_C/CCV13_A1B	C103_A/C103_A1B/C109_C/C11-1_A/D102_A/D108_C/D127_A/D130_C/D135_C
	S000000734	YEL008W	YEL008W	NA	NA	NA	ORF	Uncharacterized	1	0	D102_A	NA
	S000000735	YEL009C	YEL009C	GCN4	General Control Nonderepressible	AAS101/AAS3/amino acid starvation-responsive transcription factor GCN4/ARG9	ORF	Verified	1	0	CCV109_A1B	NA
	S000000736	YEL010W	YEL010W	NA	NA	NA	ORF	Dubious	3	0	D103_C/D125_C/D141_C	NA
	S000000737	YEL011W	YEL011W	GLC3	GLyCogen	1,4-alpha-glucan branching enzyme/GHA1	ORF	Verified	0	0	NA	NA
	S000000738	YEL012W	YEL012W	UBC8	UBiquitin-Conjugating	E2 ubiquitin-conjugating protein UBC8/GID3	ORF	Verified	1	0	C127_A1B	NA
	S000000739	YEL013W	YEL013W	VAC8	VACuole related	protein anchor VAC8/YEB3	ORF	Verified	7	3	C109_C/C115_A/D106_C/A113/A113_A/A113_A1B/A113_C	C104_A/C115_A/D134_C
	S000000740	YEL014C	YEL014C	NA	NA	NA	ORF	Uncharacterized	4	1	C13_A1B/D125_C/D141_C/D112_C	C13_A1B
	S000000741	YEL015W	YEL015W	EDC3	Enhancer of mRNA DeCapping	DCP3/LSM16	ORF	Verified	105	41	A7-2_A1B/C101_A1B/C101_C/C102_A1B/C102_C/C103_A/C103_A1B/C103_C/C104_A/C104_A1B/C104_C/C107_C/C108_A1B/C108_C/C109_A1B/C11-1_A/C11-1_A1B/C11-1_C/C11-2_A1B/C11-2_C/C111_C/C112_A1B/C112_C/C113_A1B/C113_C/C12-1_A/C12-1_A1B/C12-1_C/C12-2_C/C128_A1B/C128_C/D102_A/D103_C/D104_A1B/D108_C/D109_C/D110_A1B/D116_C/D118_A1B/D121_C/D125_C/D126_A1B/D127_A/D128_C/D129_A1B/D130_C/D132_A1B/D134_C/D139_C/D14-1_A/D…	C101_A1B/C101_C/C102_A1B/C102_C/C103_A/C103_A1B/C104_A/C104_C/C107_C/C109_C/C11-1_A/C11-1_C/C11-2_C/C12-1_A/C12-1_C/C12-2_C/C128_C/CCV101_A1B/CCV103_A/CCV103_A1B/CCV104_A1B/CCV107_A1B/CCV107_C/CCV11-1_A/CCV112_A1B/CCV12-1_A/CCV12-2_A1B/D102_A/D103_C/D104_A1B/D110_A1B/D116_C/D121_C/D125_C/D126_A1B/D127_A/D128_C/D134_C/D139_C/D145_A1B/D185_C
	S000000742	YEL016C	YEL016C	NPP2	ecto-Nucleotide Pyrophosphatase/Phosphodiesterase	nucleotide diphosphatase/phosphodiesterase NPP2	ORF	Verified	3	2	C127_A1B/C13_C/DCV190_A1B	C13_C/DCV135_C
	S000002103	YEL017C-A	YEL017C-A	PMP2	Plasma Membrane Proteolipid	proteolipid ATPase	ORF	Verified	1	0	C127_A	NA
	S000000743	YEL017W	YEL017W	GTT3	GlutaThione Transferase	NA	ORF	Verified	0	2	NA	CCV107_A1B/D121_C
	S000000744	YEL018W	YEL018W	EAF5	Esa1p-Associated Factor	NA	ORF	Verified	0	0	NA	NA
	S000000746	YEL020C	YEL020C	PXP1	PeroXisomal Protein	putative indolepyruvate decarboxylase family protein	ORF	Verified	0	0	NA	NA
	S000000749	YEL023C	YEL023C	NA	NA	NA	ORF	Uncharacterized	2	0	C127_A1B/C115_C	NA
	S000000750	YEL024W	YEL024W	RIP1	Rieske Iron-sulfur Protein	ubiquinol--cytochrome-c reductase catalytic subunit RIP1	ORF	Verified	0	0	NA	NA
	S000000751	YEL025C	YEL025C	NA	NA	SRI1	ORF	Uncharacterized	0	0	NA	NA
	S000000753	YEL027W	YEL027W	VMA3	Vacuolar Membrane Atpase	CLS7/CUP5/GEF2/H(+)-transporting V0 sector ATPase subunit c	ORF	Verified	40	10	C103_C/C104_A1B/C104_C/C11-1_A1B/C11-1_C/C112_C/C12-1_C/C128_A1B/C128_C/D125_C/D14-1_A/D14-1_C/D14-3_C/D141_C/D173_A/D173_C/D176_A/D176_C/D179_A/D179_C/A103_A1B/C115_A/C115_A1B/C115_C/C117_C/C118_C/DCV108_C/DCV128_C/DCV130_C/DCV14-1_A/DCV141_C/DCV151_C/DCV173_A/DCV176_A/DCV179_A/DCV188_A/A113_A1B/A113_C/C124_C/C125_C	C104_C/C11-1_C/C115_A/C115_A1B/C128_C/DCV128_C/DCV130_C/DCV134_C/DCV173_A/DCV188_A
	S000000754	YEL028W	YEL028W	NA	NA	NA	ORF	Uncharacterized	0	0	NA	NA
	S000000755	YEL029C	YEL029C	BUD16	BUD site selection	putative pyridoxal kinase BUD16	ORF	Verified	18	8	C13_A/C115_A/C115_A1B/C117_C/C118_C/CCV103_A/CCV104_A/CCV11-1_A/CCV11-2_C/CCV118_C/CCV12-1_A/CCV12-2_C/DCV102_A/DCV127_A/A109_C/C124/C124_C/C125_C	ACV7-2_A1B/C115_A1B/C124/CCV103_A/CCV107_C/CCV11-1_A/CCV12-1_A/CCV12-2_A1B
	S000000756	YEL030W	YEL030W	ECM10	ExtraCellular Mutant	Hsp70 family ATPase ECM10/SSC3	ORF	Verified	0	0	NA	NA
	S000000757	YEL031W	YEL031W	SPF1	Sensitivity to Pichia Farinosa killer toxin	COD1/ion-transporting P-type ATPase SPF1/PER9/PIO1	ORF	Verified	3	0	DCV151_C/C124_C/C125_C	NA
	S000000759	YEL033W	YEL033W	MTC7	Maintenance of Telomere Capping	NA	ORF	Uncharacterized	11	3	C103_A1B/D14-1_A/D145_C/D179_A/C115_A/C115_A1B/C115_C/CCV114_C/C119/D199/D210	C103_A1B/C115_A/C127_A1B
	S000000762	YEL036C	YEL036C	ANP1	ANP and osmotic sensitive	GEM3/MNN8	ORF	Verified	188	79	A7-1_A1B/C101_A1B/C101_C/C102_A1B/C102_C/C103_A/C103_A1B/C103_C/C104_A/C104_A1B/C104_C/C105_A1B/C106_A1B/C106_C/C107_C/C108_A1B/C108_C/C109_A1B/C109_C/C11-1_A/C11-1_A1B/C11-1_C/C11-2_C/C111_A1B/C111_C/C112_A1B/C112_C/C113_C/C114_A1B/C12-1_A/C12-1_A1B/C12-1_C/C12-2_C/C127_A1B/C128_A1B/C128_C/C13_A/C13_A1B/D102_A/D103_C/D104_A1B/D108_C/D110_A1B/D116_C/D117_C/D118_A1B/D121_C/D125_C/D126_A1B/D127_A/D…	A108/A119/ACV8-2_A1B/C101_A1B/C101_C/C102_A1B/C102_C/C103_A/C103_A1B/C104_A/C104_C/C105_A1B/C106_A1B/C107_C/C109_C/C11-1_A/C11-1_C/C11-2_C/C111_C/C114_A1B/C115_A/C115_A1B/C117_A1B/C117_C/C118_A1B/C118_C/C12-1_A/C12-1_C/C12-2_C/C124_A1B/C128_C/C13_A1B/CCV101_A1B/CCV103_A/CCV103_A1B/CCV104_A1B/CCV104_C/CCV107_A1B/CCV107_C/CCV11-1_A/CCV110_A1B/CCV112_A1B/CCV114_A1B/CCV116_A1B/CCV12-1_A/CCV128_C/CCV1…
	S000000763	YEL037C	YEL037C	RAD23	RADiation sensitive	NA	ORF	Verified	21	10	C127_A/D103_C/D116_C/D117_C/D121_C/D125_C/D128_C/D130_C/D134_C/D135_C/D139_C/D141_C/D145_C/D146_C/D152_C/D153_C/D106_C/D112_C/D123_C/D147_C/D148_C	CCV103_A/D103_C/D125_C/D128_C/D135_C/D139_C/D152_C/D153_C/DCV112_C/DCV145_C
	S000000764	YEL038W	YEL038W	UTR4	Unidentified TRanscript	putative acireductone synthase UTR4	ORF	Verified	0	0	NA	NA
	S000000765	YEL039C	YEL039C	CYC7	CYtochrome C	cytochrome c isoform 2	ORF	Verified	8	0	D14-1_C/D14-3_C/D179_C/CCV107_A1B/CCV117_A1B/CCV118_A1B/CCV12-2_A1B/DCV126_A1B	NA
	S000000766	YEL040W	YEL040W	UTR2	Unidentified TRanscript	CRH2	ORF	Verified	5	1	CCV114_C/CCV116_C/DCV17-1_A/DCV173_A/DCV176_A	CCV103_A1B
	S000000767	YEL041W	YEL041W	YEF1	NA	NADH/NAD(+) kinase	ORF	Verified	2	1	C115_A/D205	C115_A
	S000000768	YEL042W	YEL042W	GDA1	Guanosine DiphosphatAse	guanosine diphosphatase	ORF	Verified	17	7	C104_A1B/C115_A/C115_A1B/C115_C/C117_A1B/C118_A1B/CCV103_A1B/CCV11-1_A1B/CCV12-1_A1B/CCV128_A1B/DCV103_C/DCV145_C/A110/A110_C/A119/C124_C/C125_C	A110/A119/C106_A1B/C115_A/C115_A1B/CCV103_A1B/DCV103_C
	S000000769	YEL043W	YEL043W	GTA1	Golgi vesicle Trafficking Associated	NA	ORF	Verified	0	0	NA	NA
	S000000770	YEL044W	YEL044W	IES6	Ino Eighty Subunit	NA	ORF	Verified	161	74	A7-1_A/A7-2_A1B/A7-2_C/C101_A1B/C101_C/C102_A1B/C102_C/C103_A/C103_A1B/C103_C/C105_A1B/C107_A1B/C107_C/C108_A1B/C11-1_A/C11-1_A1B/C11-1_C/C11-2_A1B/C11-2_C/C110_A1B/C110_C/C111_A1B/C111_C/C112_A1B/C112_C/C113_A1B/C113_C/C114_A1B/C114_C/C12-1_A/C12-1_A1B/C12-1_C/C12-2_A1B/C12-2_C/C128_A1B/C128_C/C13_A/C13_A1B/C13_C/D102_A/D103_C/D104_A1B/D109_C/D110_A1B/D116_C/D117_A/D117_C/D118_A1B/D119_C/D121_C/…	A103_A1B/A7-2_A1B/C101_A1B/C101_C/C102_A1B/C102_C/C103_A/C103_A1B/C105_A1B/C107_C/C11-1_A/C11-1_C/C11-2_C/C110_A1B/C111_C/C114_A1B/C115_A/C115_A1B/C12-1_A/C12-1_C/C12-2_A1B/C12-2_C/C128_C/C13_A1B/C13_C/CCV103_A/CCV103_A1B/CCV104_A1B/CCV107_C/CCV109_A1B/CCV112_A1B/CCV114_A1B/CCV114_C/CCV115_C/CCV116_A1B/CCV128_C/CCV13_A1B/D102_A/D103_C/D104_A1B/D109_C/D110_A1B/D116_C/D117_A/D117_C/D118_A1B/D121_C/…
	S000000771	YEL045C	YEL045C	NA	NA	NA	ORF	Dubious	18	4	D125_C/D141_C/D145_C/D152_C/D173_A/D176_A/A103_A1B/D112_C/CCV108_C/CCV109_A1B/CCV117_C/CCV118_C/DCV173_A/DCV176_A/DCV181_A1B/C123_C/C125_C/D203	D116_C/D125_C/D134_C/DCV173_A
	S000000772	YEL046C	YEL046C	GLY1	GLYcine requiring	threonine aldolase GLY1	ORF	Verified	48	9	D103_C/D125_C/D128_C/D14-1_A/D14-1_C/D14-2_C/D14-3_C/D141_C/D145_C/D163_C/D17-1_A/D17-1_C/D170_C/D173_A/D173_C/D174_C/D176_A/D176_C/D177_C/D179_A/D179_C/D180_C/D188_A/D182_A/ACV123_A/CCV114_C/CCV13_A1B/DCV14-1_A/DCV14-1_C/DCV14-2_C/DCV14-3_C/DCV151_C/DCV173_A/DCV174_C/DCV176_A/DCV177_C/DCV179_A/DCV179_C/DCV188_A/DCV188_C/DCV189_C/DCV194_A/DCV197_C/A113/A113_A/C124_C/C125_C/D203	D125_C/D128_C/D163_C/DCV14-1_C/DCV14-2_C/DCV173_A/DCV177_C/DCV179_C/DCV188_A
	S000000773	YEL047C	YEL047C	FRD1	Fumarate ReDuctase	FRDS1/fumarate reductase	ORF	Verified	15	3	C102_C/C108_C/C109_C/C113_C/C12-2_C/C13_C/D139_C/D141_C/CCV112_C/CCV113_C/CCV114_C/CCV116_C/DCV185_C/DCV186_C/C125_C	C13_C/CCV114_C/D139_C
	S000000774	YEL048C	YEL048C	TCA17	TRAPP Complex Associated protein	NA	ORF	Verified	0	0	NA	NA
	S000000775	YEL049W	YEL049W	PAU2	seriPAUperin family	seripauperin PAU2	ORF	Verified	3	2	C127_C/C13_A1B/A113_C	C13_C/DCV196_A1B
	S000000776	YEL050C	YEL050C	RML2	Ribosomal Mitochondrial Large	mitochondrial 54S ribosomal protein RML2/uL2m	ORF	Verified	0	0	NA	NA
	S000000777	YEL051W	YEL051W	VMA8	Vacuolar Membrane Atpase	H(+)-transporting V1 sector ATPase subunit D	ORF	Verified	3	0	C106_C/D188_A/D188_C	NA
	S000000778	YEL052W	YEL052W	AFG1	ATPase Family Gene	NA	ORF	Verified	7	1	C103_A1B/C128_A1B/D102_A/D117_A/D127_A/D147_A/CCV109_A1B	D102_A
	S000000779	YEL053C	YEL053C	MAK10	MAintenance of Killer	NAA35	ORF	Verified	1	0	A113_A	NA
	S000000780	YEL054C	YEL054C	RPL12A	Ribosomal Protein of the Large subunit	L11/L12A/L15A/ribosomal 60S subunit protein L12A/uL11/YL23	ORF	Verified	6	0	D14-2_C/D173_A/D180_C/CCV13_A1B/DCV17-1_A/D203	NA
	S000000782	YEL056W	YEL056W	HAT2	Histone AcetylTransferase	NA	ORF	Verified	5	0	C127_A/D14-2_C/CCV113_C/CCV116_A1B/CCV127_C	NA
	S000000783	YEL057C	YEL057C	SDD1	Suppressor of Degenerative Death	NA	ORF	Verified	7	4	D139_C/D151_C/C117_C/C118_C/ACV122_C/ACV9_C/CCV111_C	C117_C/C118_C/D121_C/D139_C
	S000000785	YEL059W	YEL059W	HHY1	Hypersensitivity to HYgromycin B	ENV6	ORF	Uncharacterized	46	24	A7-2_A1B/C107_A1B/C11-2_A1B/C114_A1B/C114_C/C12-2_A1B/C13_A1B/D103_C/D121_C/D125_C/D128_C/D139_C/D14-1_C/D14-2_C/D14-3_C/D141_C/D143_C/D152_C/D162_C/D163_C/D176_C/D177_C/D179_A/D179_C/C115_A/C115_A1B/C115_C/C117_A1B/C118_A1B/C118_C/D106_C/D112_C/D113_C/D123_C/CCV104_A/CCV108_A1B/CCV109_C/DCV109_C/A113/A113_A1B/A113_C/C124/C125_A1B/C125_C/D201/D212	C114_A1B/C115_A/C115_A1B/C117_A1B/C117_C/C118_A1B/C118_C/C12-2_A1B/C125_A1B/C13_A1B/C13_C/CCV12-1_A/D103_C/D113_C/D121_C/D123_C/D125_C/D128_C/D139_C/D152_C/D162_C/D163_C/DCV113_C/DCV144_C
	S000000786	YEL060C	YEL060C	PRB1	PRoteinase B	CVT1/proteinase B	ORF	Verified	1	1	D199	C115_A
	S000000787	YEL061C	YEL061C	CIN8	Chromosome INstability	kinesin motor protein CIN8/KSL2/SDS15	ORF	Verified	53	23	A7-2_A1B/C101_A1B/C102_A1B/C103_A/C105_A1B/C107_A1B/C108_A1B/C109_A1B/C11-1_A/C11-2_A1B/C111_A1B/C12-1_A/C12-2_A1B/D102_A/D104_A1B/D121_C/D127_A/D129_A1B/D139_C/C117_A1B/C118_A1B/ACV8-1_A1B/CCV101_A1B/CCV101_C/CCV102_A1B/CCV103_A/CCV103_A1B/CCV109_A1B/CCV11-1_A/CCV11-1_A1B/CCV11-2_C/CCV112_A1B/CCV12-1_A/CCV12-1_A1B/CCV128_A1B/DCV102_A/DCV108_C/DCV109_C/DCV116_C/DCV127_A/DCV131_C/DCV134_C/DCV14-2_…	C101_A1B/C102_A1B/C103_A/C105_A1B/C106_A1B/C11-1_A/C117_A1B/C118_A1B/C12-1_A/C12-2_A1B/C125_A1B/CCV101_A1B/CCV103_A/CCV103_A1B/CCV107_C/CCV11-1_A/D102_A/D121_C/D127_A/D139_C/DCV134_C/DCV144_C/DCV173_A
	S000000788	YEL062W	YEL062W	NPR2	Nitrogen Permease Regulator	nitrogen permease regulating protein NPR2	ORF	Verified	4	1	D17-1_C/C115_C/CCV115_C/C125_C	DCV188_A
	S000000789	YEL063C	YEL063C	CAN1	CANavanine resistance	arginine permease CAN1	ORF	Verified	6	0	C102_C/C107_C/C11-2_C/C12-2_C/D17-1_A/D203	NA
	S000000790	YEL064C	YEL064C	AVT2	Amino acid Vacuolar Transport	NA	ORF	Verified	4	0	D188_A/D188_C/D190_A1B/ACV101_C	NA
	S000000791	YEL065W	YEL065W	SIT1	Siderophore Iron Transport	ARN3/siderophore transporter	ORF	Verified	1	0	D17-1_C	NA
	S000000792	YEL066W	YEL066W	HPA3	Histone and other Protein Acetyltransferase	D-amino-acid N-acetyltransferase	ORF	Verified	0	0	NA	NA
	S000000793	YEL067C	YEL067C	NA	NA	NA	ORF	Uncharacterized	0	0	NA	NA
	S000000794	YEL068C	YEL068C	NA	NA	NA	ORF	Uncharacterized	1	0	DCV183_C	NA
	S000000797	YEL071W	YEL071W	DLD3	D-Lactate Dehydrogenase	D-lactate dehydrogenase	ORF	Verified	2	1	CCV114_A1B/CCV116_A1B	DCV198_C
	S000000798	YEL072W	YEL072W	RMD6	Required for Meiotic nuclear Division	NA	ORF	Verified	3	0	C114_C/C127_A/C13_A	NA
	S000000803	YER001W	YER001W	MNN1	MaNNosyltransferase	alpha-1,3-mannosyltransferase MNN1	ORF	Verified	3	0	CCV109_A1B/CCV126_A1B/DCV152_A1B	NA
	S000000804	YER002W	YER002W	NOP16	NucleOlar Protein	NA	ORF	Verified	1	0	CCV109_A1B	NA
	S000000806	YER004W	YER004W	FMP52	Found in Mitochondrial Proteome	NA	ORF	Verified	0	0	NA	NA
	S000000807	YER005W	YER005W	YND1	Yeast Nucleoside Diphosphatase	APY1/apyrase/YEJ5	ORF	Verified	4	0	D103_C/D128_C/CCV116_A1B/DCV151_C	NA
	S000002957	YER007C-A	YER007C-A	TMA20	Translation Machinery Associated	RBF20/translation machinery-associated protein 20	ORF	Verified	4	5	C105_A1B/C106_A1B/C110_A1B/A9_A1B	A102_C/C105_A1B/C106_A1B/C110_A1B/CCV110_A1B
	S000000809	YER007W	YER007W	PAC2	Perish in the Absence of Cin8p	NA	ORF	Verified	11	5	C103_A1B/C103_C/D103_C/D104_A1B/D125_C/D128_C/D141_C/D145_C/C115_A/C115_A1B/A119	A110/A119/C115_A/C115_A1B/D125_C
	S000000812	YER010C	YER010C	NA	NA	bifunctional 4-hydroxy-4-methyl-2-oxoglutarate aldolase/oxaloacetate decarboxylase	ORF	Verified	1	1	A113	DCV196_A1B
	S000000813	YER011W	YER011W	TIR1	TIp1-Related	GPI-anchored mannoprotein/SRP1	ORF	Verified	1	0	DCV17-1_A	NA
	S000007590	YER014C-A	YER014C-A	BUD25	BUD site selection	NA	ORF	Verified	3	0	ACV122_C/A113/A113_A	NA
	S000000816	YER014W	YER014W	HEM14	HEMe biosynthesis	oxygen-dependent protoporphyrinogen oxidase	ORF	Verified	43	18	C101_A1B/C101_C/C102_C/C103_A/C103_C/C104_A/C104_A1B/C104_C/C106_A1B/C108_A1B/C108_C/C109_A1B/C109_C/C11-1_A/C11-1_A1B/C11-1_C/C112_C/C12-1_A/C12-1_A1B/C12-1_C/C128_A1B/C128_C/C13_A/C13_A1B/C13_C/D102_A/D108_C/D116_C/D127_A/D130_C/D132_A1B/D134_C/D135_C/D185_C/D186_C/C115_A/C115_A1B/C115_C/CCV105_A1B/CCV106_A1B/CCV110_A1B/CCV110_C/CCV113_A1B	C101_A1B/C103_A/C104_A/C104_C/C106_A1B/C109_C/C11-1_A/C11-1_C/C115_A/C115_A1B/C12-1_A/C12-1_C/C128_C/C13_A1B/CCV110_A1B/D102_A/D127_A/D135_C
	S000000818	YER016W	YER016W	BIM1	BInding to Microtubules	EB1/microtubule-binding protein BIM1/YEB1	ORF	Verified	20	4	D132_A1B/D152_A1B/ACV8-1_A1B/CCV101_A1B/CCV102_A1B/CCV103_A1B/CCV107_A1B/CCV11-2_A1B/CCV112_A1B/CCV113_A1B/CCV115_A1B/CCV128_A1B/DCV104_A1B/DCV107_A1B/DCV110_A1B/DCV114_A1B/DCV118_A1B/DCV126_A1B/DCV129_A1B/D203	CCV101_A1B/CCV103_A1B/D152_A1B/DCV114_A1B
	S000000819	YER017C	YER017C	AFG3	ATPase Family Gene	AAA family ATPase AFG3/YTA10	ORF	Verified	6	1	CCV11-2_C/CCV113_C/DCV185_C/DCV186_C/DCV197_C/DCV198_C	CCV107_C
	S000002127	YER019C-A	YER019C-A	SBH2	Sec61 beta homolog 2	Arf family guanine nucleotide exchange factor SBH2/SEB2	ORF	Verified	2	0	A9_A1B/DCV173_A	NA
	S000000821	YER019W	YER019W	ISC1	Inositol phosphoSphingolipid phospholipase C	inositol phosphosphingolipid phospholipase	ORF	Verified	8	1	D16-1_A/D16-1_C/D16-2_C/D16-3_C/D192_C/D193_C/DCV190_A1B/C123_C	DCV16-3_A1B
	S000000822	YER020W	YER020W	GPA2	G Protein Alpha subunit	guanine nucleotide-binding protein subunit alpha/SSP101	ORF	Verified	0	0	NA	NA
	S000000826	YER024W	YER024W	YAT2	NA	carnitine O-acetyltransferase YAT2	ORF	Verified	1	0	CCV127_C	NA
	S000000829	YER027C	YER027C	GAL83	GALactose metabolism	SPM1	ORF	Verified	5	3	C103_A/CCV103_A/CCV103_A1B/CCV128_A1B/A110_A1B	C103_A/CCV103_A/CCV103_A1B
	S000000830	YER028C	YER028C	MIG3	Multicopy Inhibitor of Growth	NA	ORF	Verified	0	0	NA	NA
	S000000832	YER030W	YER030W	CHZ1	Chaperone for Htz1/H2A-H2B dimer	NA	ORF	Verified	7	1	C127_A/C127_A1B/D17-1_C/CCV114_A1B/CCV116_A1B/CCV127_C/DCV17-3_A1B	ACV101_C
	S000000833	YER031C	YER031C	YPT31	Yeast Protein Two	Rab family GTPase YPT31/YPT8	ORF	Verified	3	2	C115_A/C115_A1B/C115_C	C115_A/C115_A1B
	S000000834	YER032W	YER032W	FIR1	Factor Interacting with REF2	PIP1	ORF	Verified	7	2	C103_A1B/C127_A/C13_A1B/D197_C/CCV109_A1B/CCV112_A1B/CCV127_C	C103_A1B/D197_C
	S000000835	YER033C	YER033C	ZRG8	Zinc Regulated Gene	NA	ORF	Verified	11	5	C113_C/C127_A1B/D139_C/D156_C/D157_C/D17-1_C/A103_A1B/ACV122_C/CCV112_C/DCV121_C/DCV139_C	A103_A1B/D156_C/D157_C/DCV139_C/DCV17-1_C
	S000000836	YER034W	YER034W	NA	NA	NA	ORF	Verified	4	1	C126_A/C126_A1B/C126_C/ACV7-1_A1B	A101_A1B
	S000000837	YER035W	YER035W	EDC2	Enhancer of mRNA DeCapping	NA	ORF	Verified	6	2	D180_C/ACV7-1_C/ACV8-1_C/CCV115_C/DCV17-3_A1B/DCV184_A1B	CCV115_C/D197_C
	S000000839	YER037W	YER037W	PHM8	PHosphate Metabolism	bifunctional nucleotidase/lysophosphatidic acid phosphatase	ORF	Verified	20	7	C105_A1B/C105_C/C106_A1B/C106_C/C110_A1B/C110_C/C111_A1B/C111_C/C128_C/C13_A/C13_A1B/D141_C/D158_C/D159_C/CCV105_A1B/CCV105_C/CCV106_A1B/CCV113_A1B/C124_C/C125_C	C105_A1B/C106_A1B/C110_A1B/C13_A1B/CCV110_A1B/DCV158_C/DCV159_C
	S000028746	YER038W-A	YER038W-A	FMP49	Found in Mitochondrial Proteome	NA	ORF	Uncharacterized	1	2	C13_A	D121_C/D17-3_A1B
	S000000841	YER039C	YER039C	HVG1	Homologous to VRG4	putative GDP-mannose transporter/YEM9	ORF	Verified	1	0	D17-1_C	NA
	S000007226	YER039C-A	YER039C-A	NA	NA	NA	ORF	Uncharacterized	3	0	C127_A/DCV197_C/DCV198_C	NA
	S000000842	YER040W	YER040W	GLN3	GLutamiNe metabolism	nitrogen-responsive transcriptional regulator GLN3	ORF	Verified	34	9	C105_C/C116_C/C13_A/C13_A1B/C13_C/D141_C/D17-1_A/C115_A/C115_A1B/C115_C/D182_A/CCV101_C/CCV102_C/CCV103_A1B/CCV103_C/CCV108_C/CCV109_A1B/CCV11-1_C/CCV11-2_C/CCV112_C/CCV114_C/CCV117_C/CCV12-1_C/CCV12-2_C/CCV128_A1B/CCV128_C/DCV130_C/DCV173_A/DCV176_A/DCV179_A/DCV185_C/DCV186_C/A113_A/D203	C115_A/C13_A1B/C13_C/CCV103_A1B/CCV107_C/D123_C/D153_C/DCV130_C/DCV134_C
	S000000843	YER041W	YER041W	YEN1	NA	crossover junction endodeoxyribonuclease	ORF	Verified	3	0	CCV116_A1B/A119/C124_C	NA
	S000000844	YER042W	YER042W	MXR1	peptide Methionine sulfoXide Reductase	msrA/peptide-methionine-S-sulfoxide reductase	ORF	Verified	3	0	C107_C/C12-2_C/ACV121_A1B	NA
	S000000846	YER044C	YER044C	ERG28	ERGosterol biosynthesis	BUD18	ORF	Verified	56	18	C104_A1B/C104_C/C105_C/C106_A1B/C106_C/C109_A1B/C11-1_C/C110_A1B/C110_C/C111_C/C112_C/C12-1_C/C128_C/C13_A/C13_A1B/D135_A/D158_C/D159_C/D17-1_A/D17-1_C/D17-3_A1B/D173_A/D174_C/D176_A/D177_C/D185_C/D188_A/A103_A1B/A9_A1B/A9_C/C115_A/C115_A1B/C115_C/D148_A/D182_A/ACV7-2_A1B/ACV8-1_A1B/ACV8-2_A1B/CCV105_A1B/CCV107_A1B/CCV11-2_A1B/CCV11-2_C/DCV125_C/DCV141_C/DCV173_A/DCV176_A/DCV179_A/DCV179_C/DCV184…	A103_A1B/A9_C/C104_C/C105_A1B/C106_A1B/C110_A1B/C111_C/C115_A/C115_A1B/C127_A1B/C13_A1B/CCV107_C/CCV110_A1B/D200/D211/DCV141_C/DCV173_A/DCV188_A
	S000001954	YER044C-A	YER044C-A	MEI4	MEIosis-specific	NA	ORF	Verified	2	0	ACV121_A1B/A113_A	NA
	S000000847	YER045C	YER045C	ACA1	ATF/CREB Activator	NA	ORF	Verified	6	2	ACV120_A/DCV173_A/A113_A1B/A113_C/D200/D211	D200/D211
	S000000848	YER046W	YER046W	SPO73	SPOrulation	NA	ORF	Verified	1	0	DCV183_C	NA
	S000028747	YER046W-A	YER046W-A	NA	NA	NA	ORF	Dubious	2	2	D139_C/A103_A1B	D121_C/D139_C
	S000000849	YER047C	YER047C	SAP1	Sin1 Associated Protein	putative AAA family ATPase SAP1	ORF	Verified	0	0	NA	NA
	S000000850	YER048C	YER048C	CAJ1	NA	NA	ORF	Verified	7	1	D125_C/D141_C/D145_C/ACV121_A1B/A113/A113_A/A113_C	D125_C
	S000000851	YER049W	YER049W	TPA1	Termination and PolyAdenylation	oxidative DNA demethylase	ORF	Verified	2	0	DCV14-1_A/A107_C	NA
	S000000852	YER050C	YER050C	RSM18	Ribosomal Small subunit of Mitochondria	bS18m/mitochondrial 37S ribosomal protein RSM18	ORF	Verified	1	0	A113_C	NA
	S000000853	YER051W	YER051W	JHD1	JmjC domain-containing Histone Demethylase	[Histone H3]-lysine-36 demethylase/JHDM1/KDM2	ORF	Verified	0	0	NA	NA
	S000000854	YER052C	YER052C	HOM3	HOMoserine requiring	aspartate kinase/BOR1/SIL4/THR3	ORF	Verified	0	0	NA	NA
	S000000855	YER053C	YER053C	PIC2	PI Carrier	Cu/Pi carrier	ORF	Verified	10	6	C108_C/C11-2_C/C12-2_C/A9_C/C117_C/C118_C/CCV110_C/CCV111_C/DCV158_C/DCV159_C	A101_A1B/A7-2_C/A9_C/C117_C/C118_C/D207
	S000000856	YER054C	YER054C	GIP2	Glc7-Interacting Protein	NA	ORF	Verified	0	0	NA	NA
	S000000857	YER055C	YER055C	HIS1	HIStidine	ATP phosphoribosyltransferase	ORF	Verified	7	2	ACV101_A1B/ACV8-1_A1B/CCV113_A1B/CCV115_C/DCV116_C/DCV134_C/DCV196_A1B	D14-2_C/D179_A
	S000000858	YER056C	YER056C	FCY2	FluoroCYtosine resistance	BRA7/purine-cytosine permease	ORF	Verified	4	1	D125_C/D141_C/D145_C/CCV13_C	A101_C
	S000002135	YER056C-A	YER056C-A	RPL34A	Ribosomal Protein of the Large subunit	eL34/L34A/L34e/ribosomal 60S subunit protein L34A	ORF	Verified	9	3	C13_A/C13_A1B/A103_A1B/CCV109_A1B/CCV113_C/CCV13_A1B/DCV108_C/DCV130_C/DCV134_C	CCV13_A1B/DCV130_C/DCV134_C
	S000000859	YER057C	YER057C	HMF1	Homologous Mmf1p Factor	HIG1/putative isoleucine biosynthesis protein HMF1	ORF	Verified	14	3	C102_C/C103_A/C103_A1B/C107_C/D102_A/D103_C/D125_C/D127_A/D128_C/D14-2_C/D141_C/D174_C/D177_C/DCV15-3_A1B	A101_A1B/C103_A/D127_A
	S000000860	YER058W	YER058W	PET117	PETite colonies	NA	ORF	Verified	0	1	NA	D197_C
	S000000861	YER059W	YER059W	PCL6	Pho85 CycLin	NA	ORF	Verified	7	3	C13_A/C13_A1B/CCV109_A1B/CCV115_A1B/CCV13_A1B/DCV173_A/DCV176_A	C13_A1B/CCV13_A1B/D198_C
	S000000862	YER060W	YER060W	FCY21	FluoroCYtosine resistance	purine-cytosine permease	ORF	Verified	4	2	D14-2_C/D179_A/D180_C/D197_C	D197_C/D198_C
	S000002958	YER060W-A	YER060W-A	FCY22	FluoroCYtosine resistance	purine-cytosine permease	ORF	Verified	5	0	D125_C/D141_C/D145_C/CCV109_A1B/DCV126_A1B	NA
	S000000863	YER061C	YER061C	CEM1	Condensing Enzyme with Mitochondrial function	fatty acid synthase CEM1	ORF	Verified	4	1	C13_C/ACV101_A1B/CCV13_A1B/A118	C13_C
	S000000864	YER062C	YER062C	GPP2	Glycerol-3-Phosphate Phosphatase	glycerol-1-phosphatase HOR2/HOR2	ORF	Verified	1	1	DCV189_C	D117_C
	S000000865	YER063W	YER063W	THO1	suppressor of the Transcriptional defect of Hpr1 by Overexpression	NA	ORF	Verified	0	0	NA	NA
	S000000866	YER064C	YER064C	VHR2	VHt1 Regulator	NA	ORF	Verified	1	1	A113_C	DCV196_A1B
	S000000867	YER065C	YER065C	ICL1	IsoCitrate Lyase	isocitrate lyase 1	ORF	Verified	3	2	D156_C/D157_C/D167_C	D156_C/D157_C
	S000002959	YER066C-A	YER066C-A	NA	NA	NA	ORF	Dubious	28	19	C114_C/C116_C/C13_C/D108_C/D117_C/D130_C/D135_C/A104_A1B/A9_C/C117_C/C118_C/D147_C/D148_C/ACV9_C/CCV112_C/CCV128_C/A107/A108/A109_C/A111/A118/C119/C121/C125_C/D199/D200/D210/D211	A107/A109_C/A9_C/ACV9_C/C117_C/C118_C/C120/C13_C/D108_C/D116_C/D117_C/D130_C/D134_C/D135_C/D147_C/D200/D211/DCV135_C/DCV148_C
	S000000868	YER066W	YER066W	RRT13	Regulator of rDNA Transcription	NA	ORF	Uncharacterized	0	0	NA	NA
	S000028748	YER067C-A	YER067C-A	NA	NA	NA	ORF	Dubious	1	0	CCV113_A1B	NA
	S000000869	YER067W	YER067W	RGI1	Respiratory Growth Induced	NA	ORF	Verified	1	0	A104_A1B	NA
	S000028749	YER068C-A	YER068C-A	NA	NA	NA	ORF	Dubious	2	0	A122_C/CCV126_A1B	NA
	S000000870	YER068W	YER068W	MOT2	Modulator Of Transcription	CCR4-NOT core ubiquitin-protein ligase subunit MOT2/NOT4/SIG1	ORF	Verified	1	0	DCV155_C	NA
	S000000871	YER069W	YER069W	ARG5,6	ARGinine requiring	argB/argC/bifunctional acetylglutamate kinase/N-acetyl-gamma-glutamyl-phosphate reductase	ORF	Verified	1	1	DCV195_C	DCV195_C
	S000000872	YER070W	YER070W	RNR1	RiboNucleotide Reductase	CRT7/ribonucleotide-diphosphate reductase subunit RNR1/RIR1/SDS12	ORF	Verified	129	53	A7-1_A1B/A7-2_A1B/A7-2_C/C101_A1B/C101_C/C102_A1B/C102_C/C103_A/C103_A1B/C103_C/C105_A1B/C106_A1B/C107_A1B/C107_C/C108_A1B/C109_A1B/C11-1_A/C11-1_A1B/C11-2_A1B/C11-2_C/C111_A1B/C112_A1B/C112_C/C113_A1B/C114_A1B/C114_C/C12-1_A/C12-1_A1B/C12-2_A1B/C12-2_C/C128_A1B/C128_C/C13_A1B/C13_C/D102_A/D104_A1B/D109_C/D116_C/D118_A1B/D119_C/D126_A1B/D127_A/D129_A1B/D134_C/D136_A1B/D137_C/D14-1_A/D142_A1B/D145…	A108/A7-2_A1B/C101_A1B/C102_A1B/C103_A/C103_A1B/C105_A1B/C106_A1B/C11-1_A/C114_A1B/C115_A/C115_A1B/C117_A1B/C118_A1B/C119/C12-1_A/C12-2_A1B/C125_A1B/C13_C/CCV101_A1B/CCV103_A/CCV103_A1B/CCV107_C/CCV11-1_A/CCV110_A1B/CCV112_A1B/CCV115_C/CCV12-1_A/CCV128_C/D102_A/D104_A1B/D107_A1B/D114_A1B/D116_C/D118_A1B/D126_A1B/D127_A/D131_C/D134_C/D145_A1B/D152_A1B/D154_A/D155_A/D200/D210/D211/DCV109_C/DCV130_C…
	S000000873	YER071C	YER071C	TDA2	Topoisomerase I Damage Affected	NA	ORF	Verified	3	1	CCV105_A1B/CCV106_A1B/DCV188_C	CCV110_A1B
	S000000874	YER072W	YER072W	VTC1	Vacuolar Transporter Chaperone	NRF1/PHM4	ORF	Verified	0	0	NA	NA
	S000000875	YER073W	YER073W	ALD5	ALdehyde Dehydrogenase	aldehyde dehydrogenase (NAD(P)(+)) ALD5	ORF	Verified	4	0	A104_A1B/DCV14-2_C/DCV152_A1B/A118	NA
	S000000876	YER074W	YER074W	RPS24A	Ribosomal Protein of the Small subunit	eS24/ribosomal 40S subunit protein S24A/RPS24EA/S24A/S24e	ORF	Verified	22	6	D102_A/D127_A/D14-1_A/D14-2_C/D141_C/D145_C/D154_A/D155_A/D17-1_A/D17-1_C/D173_A/D174_C/D176_A/D177_C/A102_A1B/A104_A1B/D182_A/DCV14-3_C/DCV151_C/DCV173_A/DCV176_A/D203	D102_A/D121_C/D123_C/D127_A/D154_A/DCV173_A
	S000000877	YER075C	YER075C	PTP3	Protein Tyrosine Phosphatase	tyrosine protein phosphatase PTP3	ORF	Verified	0	0	NA	NA
	S000000879	YER077C	YER077C	MRX1	Mitochondrial oRganization of gene eXpression (MIOREX)	NA	ORF	Uncharacterized	1	0	DCV128_C	NA
	S000000880	YER078C	YER078C	ICP55	Intermediate Cleaving Peptidase	aminopeptidase	ORF	Verified	1	0	C127_A1B	NA
	S000000881	YER079W	YER079W	NA	NA	NA	ORF	Uncharacterized	1	1	ACV104_C	ACV101_C
	S000000882	YER080W	YER080W	AIM9	Altered Inheritance rate of Mitochondria	FMP29	ORF	Verified	0	0	NA	NA
	S000000883	YER081W	YER081W	SER3	SERine requiring	phosphoglycerate dehydrogenase SER3	ORF	Verified	1	0	A103_A1B	NA
	S000000885	YER083C	YER083C	GET2	Guided Entry of Tail-anchored proteins	GET complex subunit GET2/HUR2/RMD7	ORF	Verified	22	4	C104_C/C11-1_C/C128_C/C13_A/D117_A/D135_A/D14-1_A/D14-1_C/D14-2_C/D14-3_C/D173_A/D174_C/D176_A/D177_C/D179_A/D179_C/D180_C/C115_A/C115_A1B/D105_A/D148_A/A118	A118/C109_C/C115_A/C115_A1B
	S000000886	YER084W	YER084W	NA	NA	NA	ORF	Uncharacterized	3	3	C109_A1B/CCV103_A1B/CCV109_A1B	C128_C/D104_A1B/D126_A1B
	S000000887	YER085C	YER085C	NA	NA	NA	ORF	Uncharacterized	18	15	A7-2_A1B/C101_A1B/C102_A1B/C105_A1B/C106_A1B/C109_C/C110_A1B/C113_A1B/A9_C/C117_C/C118_C/CCV110_A1B/CCV114_C/CCV12-2_C/DCV16-1_A/DCV191_A/DCV197_C/DCV198_C	A7-2_A1B/A7-2_C/A9_C/C101_A1B/C102_A1B/C103_A1B/C105_A1B/C106_A1B/C110_A1B/C117_C/C118_C/CCV101_A1B/CCV107_C/CCV12-1_A/D126_A1B
	S000000888	YER086W	YER086W	ILV1	IsoLeucine-plus-Valine requiring	ISO1/threonine ammonia-lyase ILV1	ORF	Verified	9	7	C105_C/C106_A1B/C106_C/C110_C/D158_C/D159_C/C117_C/C118_C/CCV113_A1B	C106_A1B/C115_A1B/C117_C/C118_C/CCV110_A1B/DCV158_C/DCV159_C
	S000000889	YER087W	YER087W	AIM10	Altered Inheritance rate of Mitochondria	putative proline--tRNA ligase AIM10	ORF	Verified	2	0	C124_C/C125_C	NA
	S000000890	YER088C	YER088C	DOT6	Disruptor Of Telomeric silencing	PBF2	ORF	Verified	1	0	C127_A1B	NA
	S000000891	YER089C	YER089C	PTC2	Phosphatase Two C	type 2C protein phosphatase PTC2	ORF	Verified	3	0	A108_A1B/A110_A1B/A117	NA
	S000000892	YER090W	YER090W	TRP2	TRyPtophan	anthranilate synthase TRP2	ORF	Verified	0	0	NA	NA
	S000000893	YER091C	YER091C	MET6	METhionine requiring	5-methyltetrahydropteroyltriglutamate-homocysteine S-methyltransferase	ORF	Verified	0	0	NA	NA
	S000007238	YER091C-A	YER091C-A	NA	NA	NA	ORF	Dubious	1	0	DCV14-3_C	NA
	S000000894	YER092W	YER092W	IES5	Ino Eighty Subunit	NA	ORF	Verified	4	0	C103_A1B/C11-1_A/C12-1_A/C128_A1B	NA
	S000002960	YER093C-A	YER093C-A	AIM11	Altered Inheritance rate of Mitochondria	GEP8	ORF	Verified	11	4	A7-1_C/C104_A/C109_A1B/C11-1_A/A101_C/C115_A/ACV123_C/CCV126_A1B/DCV14-1_C/DCV14-2_C/DCV14-3_C	C104_A/C11-1_A/C115_A/C12-1_A
	S000000897	YER095W	YER095W	RAD51	RADiation sensitive	MUT5/recombinase RAD51	ORF	Verified	92	27	A7-1_A1B/A7-2_A1B/A7-2_C/C101_A1B/C102_A1B/C107_A1B/C108_A1B/C11-2_A1B/C12-2_A1B/D104_A1B/D118_A1B/D126_A1B/D142_A1B/D17-3_A1B/D175_A1B/D178_A1B/A101_A1B/C117_A1B/C118_A1B/ACV120_C/ACV121_A1B/ACV121_C/ACV7-2_A1B/ACV8-1_A1B/CCV101_A1B/CCV101_C/CCV102_A1B/CCV102_C/CCV103_A1B/CCV103_C/CCV104_A1B/CCV104_C/CCV107_A1B/CCV108_A1B/CCV108_C/CCV109_A1B/CCV11-1_A1B/CCV11-1_C/CCV11-2_A1B/CCV11-2_C/CCV110_A1B…	A7-2_A1B/ACV7-2_A1B/C117_A1B/C118_A1B/C12-2_A1B/C125_A1B/CCV101_A1B/CCV103_A1B/CCV104_A1B/CCV104_C/CCV107_A1B/CCV107_C/CCV11-2_A1B/CCV112_A1B/CCV12-2_A1B/CCV128_C/DCV103_C/DCV114_A1B/DCV128_C/DCV139_C/DCV14-2_C/DCV141_C/DCV145_C/DCV151_C/DCV177_C/DCV181_A1B/DCV197_C
	S000000898	YER096W	YER096W	SHC1	Sporulation-specific Homolog of CSD4	NA	ORF	Verified	3	7	C122/D202/D213	A110/C119/C122/D202/D210/D213/DCV196_A1B
	S000000899	YER097W	YER097W	NA	NA	NA	ORF	Dubious	27	8	A121_A1B/A121_C/A7-1_A1B/C104_A1B/C104_C/C109_A1B/C109_C/C11-1_A1B/A101_A1B/C115_C/ACV120_C/ACV122_A/ACV122_C/ACV8-1_A/CCV103_A/CCV104_A/CCV11-1_A/CCV12-1_A/DCV161_A1B/A108/A109_A1B/A109_C/A112_A1B/A113_A1B/A113_C/A117/A118	ACV122_C/C101_A1B/C103_A1B/C104_C/C11-1_C/CCV103_A/CCV11-1_A/CCV12-1_A
	S000000900	YER098W	YER098W	UBP9	UBiquitin-specific Protease	putative ubiquitin-specific protease UBP9	ORF	Verified	20	0	D14-1_A/D14-1_C/D14-3_A1B/D14-3_C/D173_A/D174_C/D175_A1B/D176_A/D176_C/D177_C/D178_A1B/D179_A/D188_A/D183_C/ACV123_A1B/CCV109_A1B/A108_A1B/A113/A113_C/A117	NA
	S000000903	YER101C	YER101C	AST2	ATPase STabilizing	NA	ORF	Verified	4	3	C108_C/C11-2_C/D110_A1B/D152_C	C117_C/C118_C/D152_C
	S000000905	YER103W	YER103W	SSA4	Stress-Seventy subfamily A	Hsp70 family chaperone SSA4/YG107	ORF	Verified	0	0	NA	NA
	S000000908	YER106W	YER106W	MAM1	Monopolar microtubule Attachment during Meiosis I	NA	ORF	Verified	7	2	C13_A1B/ACV121_A1B/CCV13_C/A108/C119/D199/D210	A108/C13_A1B
	S000000911	YER109C	YER109C	FLO8	FLOcculation	YER108C	Blocked reading frame	NA	3	0	C127_A1B/D17-1_C/DCV17-1_A	NA
	S000000912	YER110C	YER110C	KAP123	KAryoPherin	YRB4	ORF	Verified	78	33	A7-2_A1B/C101_A1B/C101_C/C102_A1B/C102_C/C103_A/C103_A1B/C103_C/C104_A/C104_A1B/C104_C/C107_A1B/C107_C/C108_A1B/C108_C/C109_A1B/C109_C/C11-1_A/C11-1_A1B/C11-1_C/C11-2_A1B/C11-2_C/C110_A1B/C110_C/C112_A1B/C112_C/C113_A1B/C113_C/C114_A1B/C114_C/C12-1_A/C12-1_A1B/C12-1_C/C12-2_A1B/C12-2_C/C128_A1B/C128_C/D102_A/D104_A1B/D108_C/D109_C/D110_A1B/D116_C/D121_C/D126_A1B/D127_A/D129_A1B/D130_C/D132_A1B/D1…	ACV8-2_A1B/C101_A1B/C101_C/C102_A1B/C102_C/C103_A/C103_A1B/C107_C/C109_C/C11-1_A/C11-1_C/C11-2_C/C110_A1B/C114_A1B/C115_A/C115_A1B/C12-1_A/C12-1_C/C12-2_A1B/C12-2_C/C128_C/D102_A/D104_A1B/D108_C/D110_A1B/D116_C/D121_C/D127_A/D130_C/D132_A1B/D134_C/D139_C/D185_C
	S000000913	YER111C	YER111C	SWI4	SWItching deficient	ART1/SBF complex DNA-binding subunit SWI4	ORF	Verified	107	55	A7-2_A1B/A7-2_C/C101_A1B/C101_C/C102_A1B/C102_C/C103_A/C103_A1B/C103_C/C104_A/C104_A1B/C104_C/C105_A1B/C106_A1B/C106_C/C107_C/C108_A1B/C108_C/C109_A1B/C109_C/C11-1_A/C11-1_A1B/C11-1_C/C11-2_C/C111_A1B/C111_C/C112_A1B/C112_C/C113_A1B/C113_C/C12-1_A/C12-1_A1B/C12-1_C/C12-2_C/C128_A1B/C128_C/C13_A/C13_A1B/D102_A/D103_C/D104_A1B/D108_C/D109_C/D116_C/D117_A/D117_C/D118_A1B/D121_C/D125_C/D126_A1B/D127_…	A110/A119/C101_A1B/C101_C/C102_A1B/C102_C/C103_A/C103_A1B/C104_A/C104_C/C105_A1B/C106_A1B/C107_C/C109_C/C11-1_A/C11-1_C/C11-2_C/C111_C/C115_A/C119/C12-1_A/C12-1_C/C12-2_C/C122/C128_C/C13_A1B/D102_A/D103_C/D104_A1B/D108_C/D109_C/D116_C/D117_A/D117_C/D118_A1B/D121_C/D125_C/D126_A1B/D127_A/D128_C/D130_C/D131_C/D132_A1B/D134_C/D135_A/D139_C/D145_A1B/D185_C/D202/D210/D213/D214/D216/DCV103_C/DCV128_C
	S000000915	YER113C	YER113C	TMN3	TransMembrane Nine	NA	ORF	Verified	3	3	A9_C/DCV15-1_A/DCV15-1_C	A9_C/DCV135_C/DCV148_C
	S000000916	YER114C	YER114C	BOI2	Bem1 (One) Interacting protein	BEB1	ORF	Verified	10	0	A7-1_A1B/A7-1_C/C109_A1B/C13_A/A101_A1B/A101_C/A102_A1B/A103_A1B/CCV127_A/DCV17-1_A	NA
	S000000917	YER115C	YER115C	SPR6	SPorulation Regulated	NA	ORF	Verified	32	8	C101_A1B/C108_A1B/C128_A1B/D155_A/ACV8-1_A1B/CCV101_A1B/CCV101_C/CCV102_A1B/CCV102_C/CCV103_A1B/CCV103_C/CCV104_A/CCV104_A1B/CCV104_C/CCV109_A1B/CCV11-1_A1B/CCV11-1_C/CCV11-2_A1B/CCV11-2_C/CCV112_A1B/CCV112_C/CCV113_A1B/CCV115_A/CCV115_C/CCV12-1_A1B/CCV12-1_C/CCV128_A1B/CCV128_C/DCV118_A1B/DCV126_A1B/DCV185_C/DCV186_C	CCV101_A1B/CCV103_A1B/CCV104_A1B/CCV104_C/CCV11-1_A/CCV112_A1B/D155_A/DCV155_A
	S000000918	YER116C	YER116C	SLX8	Synthetic Lethal of unknown (X) function	SUMO-targeted ubiquitin ligase complex subunit SLX8	ORF	Verified	45	8	A7-2_A1B/C102_A1B/C107_A1B/C108_A1B/C11-2_A1B/C12-2_A1B/D104_A1B/D125_C/D126_A1B/D141_C/D145_C/C117_A1B/C118_A1B/ACV8-1_A1B/CCV101_A1B/CCV101_C/CCV102_A1B/CCV102_C/CCV104_C/CCV11-1_C/CCV11-2_C/CCV112_C/CCV113_A1B/CCV128_A1B/CCV128_C/DCV104_A1B/DCV107_A1B/DCV118_A1B/DCV126_A1B/DCV14-1_A/DCV14-3_A1B/DCV17-1_A/DCV173_A/DCV176_A/DCV185_C/DCV186_C/DCV188_A/DCV189_C/DCV197_C/DCV198_C/C123_C/C125_A1B/D2…	C117_A1B/C118_A1B/C12-2_A1B/CCV101_A1B/CCV103_A1B/CCV107_C/DCV173_A/DCV188_A
	S000000919	YER117W	YER117W	RPL23B	Ribosomal Protein of the Large subunit	L14/L17aB/L23B/ribosomal 60S subunit protein L23B/uL14/YL32	ORF	Verified	0	0	NA	NA
	S000000920	YER118C	YER118C	SHO1	Synthetic, High Osmolarity-sensitive	osmosensor SHO1/SSU81	ORF	Verified	0	0	NA	NA
	S000000921	YER119C	YER119C	AVT6	Amino acid Vacuolar Transport	aspartate/glutamate transporter	ORF	Verified	2	0	A113/A113_A	NA
	S000002961	YER119C-A	YER119C-A	NA	NA	NA	ORF	Dubious	39	23	C103_A/C103_A1B/C103_C/C104_A1B/C107_C/C112_C/C114_A1B/C114_C/C128_A1B/C128_C/C13_A1B/C13_C/D102_A/D103_C/D104_A1B/D121_C/D125_C/D127_A/D128_C/D139_C/D141_C/D145_C/D152_C/D154_A1B/D155_A1B/D162_C/D163_C/C115_A/C115_A1B/C115_C/D112_C/CCV108_C/CCV113_A1B/CCV115_A/CCV115_A1B/CCV115_C/CCV116_C/DCV112_C/DCV119_C	C103_A/C103_A1B/C104_C/C105_A1B/C114_A1B/C115_A/C115_A1B/C13_A1B/C13_C/CCV114_C/D102_A/D103_C/D121_C/D125_C/D127_A/D128_C/D139_C/D152_C/D154_A1B/D155_A1B/D162_C/D163_C/DCV145_C
	S000000922	YER120W	YER120W	SCS2	Suppressor of Choline Sensitivity	phosphatidylinositol-binding protein SCS2	ORF	Verified	50	28	C103_A/C103_A1B/C103_C/C107_C/C112_C/C114_A1B/C114_C/C128_A1B/C128_C/C13_A/C13_A1B/C13_C/D102_A/D103_C/D104_A1B/D121_C/D125_C/D127_A/D128_C/D129_A1B/D130_C/D139_C/D141_C/D143_C/D145_C/D146_C/D151_C/D152_C/D154_A/D154_A1B/D155_A/D155_A1B/D162_C/D163_C/D169_C/D170_C/C115_A/C115_A1B/C115_C/D106_C/D112_C/CCV109_A1B/CCV115_A/CCV115_A1B/CCV115_C/CCV116_A1B/CCV116_C/CCV128_A1B/CCV13_A1B/D205	C103_A/C103_A1B/C104_C/C107_C/C114_A1B/C115_A/C115_A1B/C13_A1B/C13_C/CCV114_A1B/CCV115_C/CCV116_A1B/CCV13_A1B/D102_A/D103_C/D121_C/D125_C/D127_A/D128_C/D130_C/D139_C/D152_C/D154_A/D154_A1B/D155_A/D155_A1B/D162_C/D163_C
	S000000923	YER121W	YER121W	NA	NA	NA	ORF	Uncharacterized	3	0	CCV109_A1B/CCV114_A1B/CCV116_A1B	NA
	S000000924	YER122C	YER122C	GLO3	GLyOxalase	ADP-ribosylation factor GTPase-activating protein	ORF	Verified	5	0	ACV101_C/DCV112_C/A109_C/A118/C124_C	NA
	S000000925	YER123W	YER123W	YCK3	Yeast Casein Kinase	casein kinase YCK3/CKI3	ORF	Verified	2	1	CCV13_A1B/DCV17-1_A	CCV13_A1B
	S000000926	YER124C	YER124C	DSE1	Daughter Specific Expression	NA	ORF	Verified	4	0	C115_C/ACV120_C/ACV121_C/CCV113_A1B	NA
	S000000930	YER128W	YER128W	VFA1	Vps Four-Associated	NA	ORF	Verified	0	5	NA	D113_C/D121_C/D123_C/D144_C/D153_C
	S000000931	YER129W	YER129W	SAK1	Snf1 Activating Kinase	PAK1/serine/threonine protein kinase SAK1	ORF	Verified	2	0	D180_C/A113_A	NA
	S000000932	YER130C	YER130C	COM2	Cousin of Msn2	NA	ORF	Verified	5	0	D103_C/D125_C/D106_C/A113/A113_A	NA
	S000000933	YER131W	YER131W	RPS26B	Ribosomal Protein of the Small subunit	eS26/ribosomal 40S subunit protein S26B/S26B/S26e	ORF	Verified	17	4	D103_C/D125_C/D128_C/D14-1_A/D14-2_C/D141_C/D169_C/D17-1_A/D173_A/D174_C/D176_A/D177_C/D180_C/D106_C/DCV173_A/DCV176_A/D203	D103_C/D125_C/D128_C/DCV173_A
	S000000934	YER132C	YER132C	PMD1	Paralog of MDS3	NA	ORF	Verified	0	0	NA	NA
	S000000936	YER134C	YER134C	NA	NA	MDP-1/Mg-dependent acid phosphatase	ORF	Verified	3	3	D112_C/DCV197_C/DCV198_C	D116_C/D134_C/D144_C
	S000000937	YER135C	YER135C	NA	NA	NA	ORF	Uncharacterized	3	2	C103_A/C11-1_A/C12-1_A	C103_A/C11-1_A
	S000000939	YER137C	YER137C	NA	NA	NA	ORF	Verified	0	0	NA	NA
	S000000941	YER139C	YER139C	RTR1	Regulator of TRanscription	RNA polymerase II subunit B1 CTD phosphatase RTR1	ORF	Verified	6	2	C114_C/C115_A/C115_A1B/C115_C/CCV109_A1B/CCV109_C	C115_A/C115_A1B
	S000000942	YER140W	YER140W	EMP65	ER Membrane Protein of 65 kDa	NA	ORF	Verified	2	0	ACV121_A1B/CCV126_A	NA
	S000000943	YER141W	YER141W	COX15	Cytochrome c OXidase	NA	ORF	Verified	5	3	C114_C/C115_A/C115_A1B/C115_C/CCV116_C	C115_A/C115_A1B/CCV115_C
	S000000944	YER142C	YER142C	MAG1	3-MethylAdenine DNA Glycosylase	DNA-3-methyladenine glycosylase II/MMS5	ORF	Verified	6	3	D139_C/CCV112_C/CCV117_C/CCV118_C/DCV15-3_A1B/A113	CCV107_C/D121_C/D139_C
	S000000945	YER143W	YER143W	DDI1	DNA Damage Inducible	VSM1	ORF	Verified	0	0	NA	NA
	S000000946	YER144C	YER144C	UBP5	UBiquitin-specific Protease	putative ubiquitin-specific protease UBP5	ORF	Verified	0	0	NA	NA
	S000000947	YER145C	YER145C	FTR1	Fe TRansporter	high-affinity iron permease FTR1	ORF	Verified	0	3	NA	D123_C/D144_C/DCV144_C
	S000000951	YER149C	YER149C	PEA2	PEAnut shmoo mutant	DFG9/PPF2	ORF	Verified	19	10	C105_A1B/C106_A1B/C106_C/C109_A1B/C110_A1B/C110_C/C114_A1B/C114_C/D158_C/D159_C/C115_A/C115_A1B/C115_C/CCV103_A1B/CCV11-1_A1B/CCV112_A1B/CCV12-1_A1B/CCV128_A1B/A118	C103_A1B/C105_A1B/C106_A1B/C109_C/C110_A1B/C114_A1B/C115_A/C115_A1B/CCV103_A1B/CCV110_A1B
	S000000952	YER150W	YER150W	SPI1	Stationary Phase Induced	NA	ORF	Verified	4	3	D139_C/CCV107_A1B/CCV11-2_A1B/CCV118_A1B	CCV107_A1B/D121_C/D139_C
	S000000953	YER151C	YER151C	UBP3	UBiquitin-specific Protease	BLM3/mRNA-binding ubiquitin-specific protease UBP3	ORF	Verified	66	23	C101_A1B/C101_C/C102_C/C103_A/C103_A1B/C103_C/C104_A/C104_A1B/C104_C/C109_A1B/C109_C/C11-1_A/C11-1_A1B/C11-1_C/C112_A1B/C112_C/C12-1_A/C12-1_A1B/C12-1_C/C128_A1B/C128_C/C13_A/D102_A/D104_A1B/D108_C/D110_A1B/D127_A/D129_A1B/D130_C/D134_C/D135_A/D14-1_A/D14-1_C/D14-2_C/D14-3_C/D142_A1B/D17-1_A/D17-1_C/D173_A/D173_C/D174_C/D176_A/D176_C/D177_C/D179_A/D179_C/D180_C/D185_C/D186_C/C115_A/D182_A/ACV7-2_…	A101_A1B/C101_A1B/C103_A/C103_A1B/C104_A/C104_C/C106_A1B/C109_C/C11-1_A/C11-1_C/C12-1_A/C12-1_C/C128_C/CCV103_A1B/CCV110_A1B/D102_A/D108_C/D127_A/D130_C/DCV14-1_C/DCV173_A/DCV177_C/DCV181_A1B
	S000000954	YER152C	YER152C	NA	NA	2-aminoadipate transaminase	ORF	Verified	4	0	D14-1_A/D179_A/A113/A113_A	NA
	S000000955	YER153C	YER153C	PET122	PETite colonies	NA	ORF	Verified	14	3	D14-1_C/D17-3_A1B/D173_A/D173_C/D176_A/D176_C/D188_A/D188_C/D182_A/CCV114_A1B/DCV143_C/DCV152_A1B/A118/C124_C	A107/CCV114_A1B/D132_A1B
	S000000956	YER154W	YER154W	OXA1	cytochrome OXidase Activity	membrane insertase OXA1/PET1402	ORF	Verified	3	0	C126_A/C126_A1B/C126_C	NA
	S000000957	YER155C	YER155C	BEM2	Bud EMergence	GTPase-activating protein BEM2/IPL2/SUP9/TSL1	ORF	Verified	172	70	A7-1_A/A7-1_A1B/A7-1_C/A8-1_A/A8-1_C/C101_A1B/C101_C/C102_A1B/C102_C/C103_A/C103_A1B/C103_C/C104_A1B/C104_C/C107_C/C109_A1B/C109_C/C11-1_A/C11-1_A1B/C11-1_C/C11-2_C/C112_A1B/C112_C/C113_C/C114_C/C116_C/C12-1_A/C12-1_A1B/C12-1_C/C12-2_C/C128_A1B/C128_C/C13_A/C13_A1B/C13_C/D102_A/D103_C/D104_A1B/D108_C/D110_A1B/D116_C/D117_C/D125_C/D126_A1B/D127_A/D128_C/D129_A1B/D130_C/D132_A1B/D134_C/D135_C/D139_…	A103_A1B/ACV8-2_A1B/C101_A1B/C101_C/C102_A1B/C102_C/C103_A/C103_A1B/C104_C/C109_C/C11-1_A/C11-1_C/C115_A/C117_A1B/C117_C/C118_A1B/C118_C/C12-1_A/C12-1_C/C120/C125/C128_C/C13_A1B/C13_C/CCV101_A1B/CCV103_A/CCV103_A1B/CCV104_A1B/CCV104_C/CCV107_A1B/CCV107_C/CCV109_A1B/CCV11-1_A/CCV110_A1B/CCV112_A1B/CCV114_A1B/CCV116_A1B/CCV12-1_A/CCV128_C/CCV13_A1B/D102_A/D103_C/D107_A1B/D108_C/D110_A1B/D116_C/D117…
	S000000958	YER156C	YER156C	MYG1	NA	NA	ORF	Verified	0	0	NA	NA
	S000000960	YER158C	YER158C	NA	NA	NA	ORF	Uncharacterized	9	7	D148_C/CCV127_C/DCV103_C/DCV117_C/DCV125_C/DCV128_C/DCV141_C/DCV145_C/C125	C125/D207/DCV103_C/DCV128_C/DCV141_C/DCV145_C/DCV147_C
	S000000963	YER161C	YER161C	SPT2	SuPpressor of Ty's	EXA1/SIN1	ORF	Verified	0	0	NA	NA
	S000000964	YER162C	YER162C	RAD4	RADiation sensitive	NA	ORF	Verified	12	2	D104_A1B/D129_A1B/D14-1_A/D14-2_C/D14-3_C/D170_A1B/D173_A/D174_C/D176_A/D177_C/D179_A/D179_C	DCV135_C/DCV148_C
	S000000965	YER163C	YER163C	GCG1	Gamma-glutamyl Cyclotransferase acting on Glutathione	gamma-glutamylcyclotransferase	ORF	Verified	0	0	NA	NA
	S000000966	YER164W	YER164W	CHD1	Chromatin organization modifier, Helicase, and DNA-binding domains	chromatin-remodeling ATPase CHD1	ORF	Verified	1	0	CCV109_C	NA
	S000000968	YER166W	YER166W	DNF1	Drs2 Neo1 Family	aminophospholipid-translocating P4-type ATPase DNF1	ORF	Verified	2	0	CCV127_A/DCV17-2_C	NA
	S000000969	YER167W	YER167W	BCK2	Bypass of C Kinase	CTR7	ORF	Verified	51	21	C101_A1B/C101_C/C102_A1B/C102_C/C103_A/C103_A1B/C103_C/C104_A/C104_A1B/C104_C/C107_C/C108_A1B/C109_A1B/C11-1_A/C11-1_A1B/C11-1_C/C11-2_C/C112_A1B/C112_C/C113_A1B/C113_C/C12-1_A/C12-1_A1B/C12-1_C/C12-2_C/C128_A1B/C128_C/C13_A/D102_A/D104_A1B/D126_A1B/D127_A/D129_A1B/D135_A/D14-1_A/D14-2_C/D14-3_C/D142_A1B/D145_A1B/D173_A/D174_C/D176_A/D177_C/D179_A/D180_C/D185_C/D186_C/A113/A113_A/A113_C/D203	C101_A1B/C101_C/C102_A1B/C102_C/C103_A/C103_A1B/C104_A/C104_C/C11-1_A/C11-1_C/C12-1_A/C12-1_C/C128_C/D102_A/D104_A1B/D121_C/D127_A/D145_A1B/D185_C/D197_C/D198_C
	S000000971	YER169W	YER169W	RPH1	Regulator of PHR1	KDM4	ORF	Verified	6	3	A102_A1B/A9_A1B/ACV8-1_A1B/A113/A113_A/A113_A1B	A102_A1B/A102_C/A7-1_A1B
	S000000972	YER170W	YER170W	ADK2	ADenylate Kinase	adenylate kinase ADK2/AKY3/PAK3	ORF	Verified	0	0	NA	NA
	S000000975	YER173W	YER173W	RAD24	RADiation sensitive	RS1	ORF	Verified	0	0	NA	NA
	S000000976	YER174C	YER174C	GRX4	GlutaRedoXin	monothiol glutaredoxin GRX4	ORF	Verified	0	0	NA	NA
	S000000977	YER175C	YER175C	TMT1	Trans-aconitate MethylTransferase	TAM1/trans-aconitate 3-methyltransferase	ORF	Verified	1	2	D139_C	D139_C/DCV135_C
	S000000978	YER176W	YER176W	ECM32	ExtraCellular Mutant	HEL1/MTT1/RNA helicase	ORF	Verified	4	0	C13_A1B/CCV109_A1B/CCV116_A1B/A113_A	NA
	S000000979	YER177W	YER177W	BMH1	Brain Modulosignalin Homolog	14-3-3 family protein BMH1/APR6	ORF	Verified	0	0	NA	NA
	S000000980	YER178W	YER178W	PDA1	Pyruvate Dehydrogenase Alpha	pyruvate dehydrogenase (acetyl-transferring) subunit E1 alpha	ORF	Verified	1	0	CCV104_A	NA
	S000000981	YER179W	YER179W	DMC1	Disrupted Meiotic cDNA	ISC2/recombinase DMC1	ORF	Verified	1	0	A110_A1B	NA
	S000000982	YER180C	YER180C	ISC10	message Induced in Sporogenesis in S. Cerevisiae	NA	ORF	Verified	1	0	A113_A1B	NA
	S000000983	YER181C	YER181C	NA	NA	NA	ORF	Verified	0	0	NA	NA
	S000000984	YER182W	YER182W	FMP10	Found in Mitochondrial Proteome	NA	ORF	Uncharacterized	43	13	C101_A1B/C101_C/C102_C/C103_A/C103_A1B/C103_C/C104_A/C104_A1B/C104_C/C107_C/C109_A1B/C11-1_A/C11-1_A1B/C11-1_C/C11-2_C/C112_A1B/C112_C/C12-1_A/C12-1_A1B/C12-1_C/C128_A1B/C128_C/D102_A/D127_A/D14-1_A/D14-2_C/D14-3_C/D173_A/D174_C/D176_A/D177_C/D179_A/D179_C/D180_C/D185_C/D186_C/ACV120_A/ACV121_A/ACV7-2_A1B/CCV103_A/CCV107_A1B/CCV11-2_A1B/CCV12-2_A1B	C101_A1B/C103_A/C103_A1B/C104_A/C109_C/C11-1_A/C11-1_C/C12-1_A/CCV103_A/CCV103_A1B/CCV107_A1B/D102_A/D127_A
	S000000985	YER183C	YER183C	FAU1	Folinic Acid Utilization	5-formyltetrahydrofolate cyclo-ligase	ORF	Verified	2	0	CCV13_A1B/A113_C	NA
	S000000986	YER184C	YER184C	TOG1	Transcriptional regulator of Oleate utilization Genes	NA	ORF	Verified	3	1	A103_A1B/D201/D212	A103_A1B
	S000000987	YER185W	YER185W	PUG1	Protoporphyrin Uptake Gene	NA	ORF	Verified	0	0	NA	NA
	S000000988	YER186C	YER186C	NA	NA	NA	ORF	Uncharacterized	3	0	A113/A113_A/A113_A1B	NA
	S000000989	YER187W	YER187W	NA	NA	NA	ORF	Uncharacterized	5	1	CCV112_A1B/CCV128_A1B/A113/A113_A/A113_A1B	CCV103_A1B
	S000000990	YER188W	YER188W	NA	NA	NA	ORF	Uncharacterized	1	0	C127_A1B	NA
	S000001895	YFL001W	YFL001W	DEG1	DEpressed Growth rate	HRM3/pseudouridine synthase DEG1/PUS3	ORF	Verified	68	41	A7-2_C/C101_C/C102_A1B/C102_C/C103_A/C103_A1B/C103_C/C107_A1B/C107_C/C11-1_A/C11-2_C/C111_A1B/C111_C/C112_A1B/C112_C/C113_C/C114_A1B/C114_C/C12-1_A/C12-1_A1B/C12-1_C/C12-2_C/C128_A1B/C128_C/C13_A/C13_A1B/C13_C/D102_A/D103_C/D104_A1B/D109_C/D121_C/D125_C/D126_A1B/D127_A/D128_C/D129_A1B/D139_C/D141_C/D142_A1B/D144_C/D145_A1B/D145_C/D146_C/D151_C/D152_C/D162_C/D163_C/D185_C/D186_C/C115_A/C115_A1B/C1…	C102_A1B/C102_C/C103_A/C103_A1B/C105_A1B/C107_C/C11-1_A/C11-2_C/C114_A1B/C115_A/C115_A1B/C117_C/C118_C/C12-1_A/C12-1_C/C12-2_C/C128_C/C13_A1B/C13_C/CCV103_A1B/CCV107_A1B/CCV114_C/CCV115_C/CCV116_A1B/CCV13_A1B/D102_A/D103_C/D104_A1B/D109_C/D121_C/D125_C/D126_A1B/D127_A/D128_C/D131_C/D139_C/D145_A1B/D152_C/D162_C/D163_C/D185_C
	S000001891	YFL003C	YFL003C	MSH4	MutS Homolog	MutS family protein MSH4	ORF	Verified	3	1	DCV197_C/DCV198_C/D205	D126_A1B
	S000001890	YFL004W	YFL004W	VTC2	Vacuolar Transporter Chaperone	PHM1/vacuolar transporter chaperone	ORF	Verified	18	1	D14-1_A/D14-1_C/D14-2_C/D14-3_A1B/D14-3_C/D173_A/D173_C/D174_C/D175_A1B/D176_A/D176_C/D177_C/D178_A1B/D179_A/D180_C/D181_A1B/D188_A/D205	C106_A1B
	S000001884	YFL010C	YFL010C	WWM1	WW domain containing protein interacting with Metacaspase	NA	ORF	Verified	48	10	D14-1_A/D173_A/D176_A/D179_A/CCV101_A1B/CCV101_C/CCV102_A1B/CCV103_A/CCV103_A1B/CCV103_C/CCV104_A1B/CCV109_A1B/CCV11-1_A/CCV11-1_A1B/CCV11-1_C/CCV112_A1B/CCV112_C/CCV12-1_A/CCV12-1_A1B/CCV12-1_C/CCV128_A1B/CCV128_C/DCV102_A/DCV104_A1B/DCV107_A1B/DCV108_C/DCV110_A1B/DCV114_A1B/DCV126_A1B/DCV127_A/DCV129_A1B/DCV130_C/DCV134_C/DCV139_C/DCV14-2_C/DCV142_A1B/DCV143_C/DCV145_A1B/DCV15-1_A/DCV15-1_C/DCV…	CCV101_A1B/CCV103_A/CCV103_A1B/CCV104_A1B/CCV11-1_A/CCV112_A1B/CCV12-1_A/CCV128_C/DCV130_C/DCV134_C
	S000001883	YFL011W	YFL011W	HXT10	HeXose Transporter	hexose transporter HXT10	ORF	Verified	0	0	NA	NA
	S000001882	YFL012W	YFL012W	NA	NA	NA	ORF	Uncharacterized	8	1	D14-1_C/D14-3_C/CCV108_A1B/CCV11-2_A1B/CCV117_A1B/CCV118_A1B/CCV12-2_A1B/DCV114_A1B	C127_A1B
	S000001881	YFL013C	YFL013C	IES1	Ino Eighty Subunit	NA	ORF	Verified	4	1	D14-1_C/D14-3_C/D179_C/A113	CCV103_A
	S000001880	YFL014W	YFL014W	HSP12	Heat Shock Protein	GLP1/HOR5/lipid-binding protein HSP12	ORF	Verified	2	1	A118/C125_C	A118
	S000001879	YFL015C	YFL015C	NA	NA	NA	ORF	Uncharacterized	0	0	NA	NA
	S000001878	YFL016C	YFL016C	MDJ1	Mitochondrial DnaJ	NA	ORF	Verified	5	5	D155_A/C115_A/C115_A1B/C115_C/D105_A	C115_A/C115_A1B/D105_A/D155_A/DCV155_A
	S000001876	YFL018C	YFL018C	LPD1	LiPoamide Dehydrogenase	dihydrolipoyl dehydrogenase/HPD1	ORF	Verified	0	0	NA	NA
	S000001875	YFL019C	YFL019C	NA	NA	NA	ORF	Uncharacterized	0	0	NA	NA
	S000001874	YFL020C	YFL020C	PAU5	seriPAUperin family	seripauperin PAU5	ORF	Verified	0	0	NA	NA
	S000001873	YFL021W	YFL021W	GAT1	NA	MEP80/NIL1	ORF	Verified	1	1	DCV197_C	C127_A1B
	S000001871	YFL023W	YFL023W	BUD27	BUD site selection	URI1	ORF	Verified	58	17	C103_A/C103_A1B/C103_C/C109_A1B/C109_C/C114_A1B/C114_C/C128_C/C13_A1B/C13_C/D102_A/D127_A/D14-1_A/D14-1_C/D14-2_C/D14-3_C/D155_A/D166_C/D167_C/D17-1_A/D173_A/D173_C/D174_C/D176_A/D176_C/D177_C/D179_A/D179_C/D180_C/D185_C/D186_C/C115_A/C115_A1B/C115_C/D182_A/ACV120_A/ACV121_A/CCV104_A/CCV108_C/CCV114_C/CCV115_A/CCV116_A1B/CCV116_C/CCV13_A1B/DCV14-1_A/DCV14-1_C/DCV14-2_C/DCV14-3_C/DCV173_A/DCV174_C…	C103_A/C103_A1B/C114_A1B/C115_A/C115_A1B/C13_C/CCV114_C/CCV115_C/CCV13_A1B/D127_A/D167_C/DCV14-1_C/DCV14-2_C/DCV173_A/DCV174_C/DCV177_C/DCV188_A
	S000001869	YFL025C	YFL025C	BST1	Bypass of Sec Thirteen	PER17	ORF	Verified	13	8	C106_A1B/C110_A1B/C114_A1B/C13_A/D145_A1B/C115_A/C115_A1B/C115_C/DCV128_C/DCV15-1_A/DCV197_C/DCV198_C/D205	C105_A1B/C106_A1B/C110_A1B/C115_A/C115_A1B/D104_A1B/D126_A1B/DCV128_C
	S000001868	YFL026W	YFL026W	STE2	STErile	alpha-factor pheromone receptor STE2	ORF	Verified	2	0	DCV197_C/DCV198_C	NA
	S000001867	YFL027C	YFL027C	GYP8	Gtpase-activating protein for Ypt Proteins	GTPase-activating protein GYP8	ORF	Verified	19	8	C104_C/C11-1_C/C12-1_C/D108_C/D116_C/D117_C/D130_C/D134_C/D135_C/D14-2_C/D143_C/D152_C/D179_A/D180_C/D185_C/D186_C/D112_C/D148_C/CCV127_A	A101_C/C127_A1B/D108_C/D116_C/D130_C/D134_C/D135_C/D152_C
	S000001866	YFL028C	YFL028C	CAF16	CCR4 Associated Factor	putative ATP-binding cassette family ATPase CAF16	ORF	Verified	30	3	C101_C/C102_C/C103_A1B/C103_C/C104_C/C11-1_C/C112_C/C12-1_C/C128_A1B/C128_C/D14-1_A/D14-1_C/D14-2_C/D14-3_A1B/D14-3_C/D173_A/D174_C/D176_A/D176_C/D177_C/D179_A/D179_C/D180_C/D181_A1B/D185_C/D186_C/CCV107_A1B/CCV11-2_A1B/CCV113_A1B/CCV12-2_A1B	C104_C/C127_A1B/CCV107_A1B
	S000001864	YFL030W	YFL030W	AGX1	Alanine:Glyoxylate aminotrans(X)ferase	alanine--glyoxylate transaminase	ORF	Verified	0	1	NA	C127_A1B
	S000001863	YFL031W	YFL031W	HAC1	Homologous to Atf/Creb1	ERN4/IRE15/transcription factor HAC1	ORF	Verified	5	1	C126_A/C126_A1B/C126_C/D179_A/CCV113_C	C109_C
	S000001862	YFL032W	YFL032W	NA	NA	NA	ORF	Dubious	11	6	D151_C/A9_C/C117_C/C118_C/CCV114_C/DCV189_C/DCV190_A1B/C119/C125_C/D199/D210	A9_C/ACV9_C/C117_C/C118_C/D130_C/DCV130_C
	S000001861	YFL033C	YFL033C	RIM15	Regulator of IME2	protein kinase RIM15/TAK1	ORF	Verified	24	0	C101_C/C102_C/C108_A1B/C128_C/D135_C/D14-1_A/D14-1_C/D14-3_A1B/D14-3_C/D173_A/D173_C/D174_C/D175_A1B/D176_A/D176_C/D177_C/D178_A1B/D179_A/D179_C/D181_A1B/D185_C/D186_C/D188_C/C125_C	NA
	S000001860	YFL034W	YFL034W	MIL1	Medium adaptin-Interacting Ligand	NA	ORF	Uncharacterized	16	7	C103_A/C103_C/C104_A/C108_A1B/C109_A1B/C11-1_A/C11-1_C/C12-1_A/D102_A/D127_A/D128_C/D14-1_A/D14-2_C/D14-3_C/D179_A/D180_C	C103_A/C104_A/C109_C/C11-1_A/C12-1_A/C13_A1B/D127_A
	S000001858	YFL036W	YFL036W	RPO41	RNA POlymerase	DNA-directed RNA polymerase	ORF	Verified	2	0	DCV165_A1B/DCV183_C	NA
	S000001854	YFL040W	YFL040W	NA	NA	NA	ORF	Uncharacterized	1	0	CCV111_C	NA
	S000001853	YFL041W	YFL041W	FET5	FErrous Transport	ferroxidase FET5	ORF	Verified	0	0	NA	NA
	S000001850	YFL044C	YFL044C	OTU1	Ovarian TUmor	ubiquitin-specific protease OTU1/YOD1	ORF	Verified	0	0	NA	NA
	S000001848	YFL046W	YFL046W	FMP32	Found in Mitochondrial Proteome	PUT6	ORF	Verified	1	2	DCV135_C	DCV135_C/DCV148_C
	S000001847	YFL047W	YFL047W	RGD2	RhoGAP domain	GTPase-activating protein RGD2	ORF	Verified	0	0	NA	NA
	S000001846	YFL048C	YFL048C	EMP47	NA	NA	ORF	Verified	2	1	A110/A119	A110
	S000001845	YFL049W	YFL049W	SWP82	SWi/snf-associated Protein	NA	ORF	Verified	1	0	A113_A	NA
	S000001844	YFL050C	YFL050C	ALR2	ALuminum Resistance	putative Mg(2+) transporter ALR2	ORF	Verified	7	0	CCV108_C/DCV198_C/A109_C/A113/A113_A/A113_C/A118	NA
	S000001843	YFL051C	YFL051C	NA	NA	NA	ORF	Uncharacterized	2	0	ACV120_A/ACV121_A	NA
	S000001842	YFL052W	YFL052W	ZNF1	ZiNc Finger protein	DNA-binding domain containing protein/ROP1	ORF	Verified	0	0	NA	NA
	S000001841	YFL053W	YFL053W	DAK2	DihydroxyAcetone Kinase	dihydroxyacetone kinase	ORF	Verified	4	0	A108/A108_A1B/A113_C/A117	NA
	S000001840	YFL054C	YFL054C	AQY3	AQuaporin from Yeast	NA	ORF	Uncharacterized	3	0	ACV121_C/A113_A/A113_A1B	NA
	S000001839	YFL055W	YFL055W	AGP3	high-Affinity Glutamine Permease	NA	ORF	Verified	1	0	DCV176_A	NA
	S000001838	YFL056C	YFL056C	AAD6	Aryl-Alcohol Dehydrogenase	YFL057C	Pseudogene	NA	4	1	CCV113_C/CCV117_C/CCV118_C/D199	C120
	S000001831	YFL063W	YFL063W	NA	NA	NA	ORF	Dubious	11	9	C105_A1B/C106_A1B/C110_A1B/D154_A1B/C117_C/CCV106_C/CCV110_C/CCV115_C/CCV13_C/A113/A113_A	C104_C/C105_A1B/C106_A1B/C11-1_C/C110_A1B/C117_C/C118_C/C12-1_C/CCV104_C
	S000001897	YFR001W	YFR001W	LOC1	LOCalization of mRNA	NA	ORF	Verified	39	28	A7-2_A1B/C101_C/C102_C/C103_A/C103_A1B/C103_C/C107_C/C108_C/C11-1_A/C11-2_C/C12-1_A/C12-2_C/C128_C/D102_A/D104_A1B/D108_C/D109_C/D116_C/D119_C/D127_A/D129_A1B/D130_C/D134_C/D143_C/D144_C/D17-1_A/D173_A/D185_C/D186_C/A9_A1B/A9_C/C115_A1B/D112_C/D182_A/ACV101_A1B/DCV173_A/DCV176_A/DCV194_A/D203	A7-2_A1B/A9_C/C101_C/C102_C/C103_A/C103_A1B/C107_C/C11-1_A/C11-1_C/C11-2_C/C115_A1B/C12-1_A/C12-1_C/C12-2_C/C128_C/D102_A/D104_A1B/D108_C/D109_C/D116_C/D126_A1B/D127_A/D130_C/D131_C/D134_C/D144_C/D185_C/DCV173_A
	S000001902	YFR006W	YFR006W	NA	NA	putative Xaa-Pro dipeptidase	ORF	Uncharacterized	0	0	NA	NA
	S000001903	YFR007W	YFR007W	YFH7	NA	AIM12	ORF	Verified	3	2	DCV103_C/DCV128_C/A113_A1B	A101_A1B/DCV103_C
	S000001904	YFR008W	YFR008W	FAR7	Factor ARrest	NA	ORF	Verified	0	0	NA	NA
	S000001905	YFR009W	YFR009W	GCN20	General Control Nonderepressible	putative AAA family ATPase GCN20	ORF	Verified	3	3	CCV115_A1B/CCV13_A1B/D205	A7-2_A1B/ACV123_A1B/CCV13_A1B
	S000001906	YFR010W	YFR010W	UBP6	UBiquitin-specific Protease	ubiquitin-specific protease UBP6	ORF	Verified	35	2	C101_C/C102_C/C103_C/C104_C/C107_C/C108_C/C109_A1B/C11-1_C/C11-2_C/C112_C/C12-1_C/C12-2_C/C128_C/D108_C/D116_C/D130_C/D134_C/D14-1_A/D14-1_C/D14-2_C/D14-3_A1B/D14-3_C/D173_A/D175_A1B/D176_A/D178_A1B/D179_A/D179_C/D180_C/D181_A1B/D185_C/D186_C/DCV126_A1B/A113/A113_A1B	D108_C/D116_C
	S000001907	YFR011C	YFR011C	MIC19	MItochondrial contact site and Cristae organizing system	AIM13/MCS19	ORF	Verified	4	3	A113_A1B/A119/D207/D214	A110/D198_C/D202
	S000001908	YFR012W	YFR012W	DCV1	Demands Cdc28 kinase activity for Viability	NA	ORF	Verified	1	0	CCV127_A	NA
	S000001909	YFR013W	YFR013W	IOC3	Iswi One Complex	NA	ORF	Verified	3	1	CCV114_C/CCV116_C/CCV13_A1B	CCV114_C
	S000001910	YFR014C	YFR014C	CMK1	CalModulin dependent protein Kinase	calmodulin-dependent protein kinase CMK1	ORF	Verified	2	0	DCV197_C/DCV198_C	NA
	S000001911	YFR015C	YFR015C	GSY1	Glycogen SYnthase	glycogen (starch) synthase GSY1	ORF	Verified	0	0	NA	NA
	S000001912	YFR016C	YFR016C	AIP5	Actin Interacting Protein	NA	ORF	Verified	10	9	A7-2_C/C109_A1B/C114_C/A102_A1B/A9_A1B/A9_C/C115_A/C115_A1B/C115_C/ACV8-1_A1B	A101_A1B/A101_C/A102_A1B/A7-1_A1B/A7-2_C/A9_C/C115_A/C115_A1B/C127_A1B
	S000001913	YFR017C	YFR017C	IGD1	Inhibitor of Glycogen Debranching	NA	ORF	Verified	32	9	D141_C/A9_C/CCV101_A1B/CCV101_C/CCV102_A1B/CCV102_C/CCV103_A/CCV103_A1B/CCV103_C/CCV108_C/CCV11-1_A1B/CCV11-1_C/CCV11-2_C/CCV112_A1B/CCV112_C/CCV114_C/CCV115_C/CCV116_C/CCV12-1_A1B/CCV12-1_C/CCV12-2_C/CCV128_A1B/CCV128_C/DCV104_A1B/DCV126_A1B/DCV15-1_C/DCV15-3_A1B/DCV185_C/DCV186_C/DCV189_C/DCV197_C/DCV198_C	A9_C/CCV101_A1B/CCV103_A/CCV103_A1B/CCV107_C/CCV114_C/CCV115_C/CCV128_C/D121_C
	S000001914	YFR018C	YFR018C	NA	NA	NA	ORF	Uncharacterized	5	2	DCV14-1_C/DCV14-2_C/DCV14-3_C/DCV197_C/DCV198_C	A9_C/C127_A1B
	S000001915	YFR019W	YFR019W	FAB1	Forms Aploid and Binucleate cells	1-phosphatidylinositol-3-phosphate 5-kinase/SVL7	ORF	Verified	61	23	C103_A/C103_A1B/C104_A/C108_A1B/C109_A1B/C11-1_A/C12-1_A/D102_A/D103_C/D104_A1B/D117_A/D118_A1B/D125_C/D127_A/D128_C/D135_A/D14-1_A/D141_C/D145_C/D152_C/D154_A/D155_A/D162_C/D163_C/D169_A1B/D169_C/D170_A1B/D170_C/D173_A/D176_A/D179_A/D105_A/D106_C/D112_C/D148_A/CCV101_A1B/CCV103_A1B/CCV104_A1B/CCV107_A1B/CCV109_A1B/CCV11-1_A1B/CCV11-2_A1B/CCV111_A1B/CCV112_A1B/CCV12-1_A1B/CCV12-2_A1B/CCV128_A1B/C…	C103_A/C11-1_A/C12-1_A/CCV101_A1B/CCV103_A1B/CCV104_A1B/CCV112_A1B/D102_A/D103_C/D105_A/D117_A/D125_C/D127_A/D128_C/D130_C/D135_A/D154_A/D155_A/D162_C/D163_C/D169_A1B/D170_A1B/DCV130_C
	S000001916	YFR020W	YFR020W	CSS2	Condition Specific Secretion	NA	ORF	Verified	4	2	D14-1_A/D179_A/CCV13_A1B/DCV139_C	CCV13_A1B/DCV139_C
	S000001917	YFR021W	YFR021W	ATG18	AuTophaGy related	AUT10/CVT18/NMR1/phosphoinositide binding protein ATG18/SVP1	ORF	Verified	0	0	NA	NA
	S000001918	YFR022W	YFR022W	ROG3	Revertant Of Glycogen synthase kinase mutation	ART7	ORF	Verified	0	0	NA	NA
	S000001919	YFR023W	YFR023W	PES4	Polymerase Epsilon Suppressor	NA	ORF	Verified	0	0	NA	NA
	S000001921	YFR025C	YFR025C	HIS2	HIStidine requiring	histidinol-phosphatase	ORF	Verified	2	0	D14-2_C/D180_C	NA
	S000001922	YFR026C	YFR026C	ULI1	Upr-L-Inducible gene	NA	ORF	Verified	0	2	NA	C127_A1B/DCV17-1_C
	S000001926	YFR030W	YFR030W	MET10	METhionine requiring	sulfite reductase subunit alpha	ORF	Verified	1	0	DCV14-3_C	NA
	S000002104	YFR031C-A	YFR031C-A	RPL2A	Ribosomal Protein of the Large subunit	L2/L2A/L5A/ribosomal 60S subunit protein L2A/rp8/RPL5B/uL2/YL6	ORF	Verified	11	12	D14-1_A/D173_A/D176_A/D179_A/D194_A/D196_A1B/CCV106_A1B/DCV151_C/DCV173_A/DCV176_A/D203	C101_A1B/C102_A1B/C103_A1B/C109_C/C127_A1B/CCV109_A1B/CCV114_A1B/D135_C/D197_C/DCV103_C/DCV106_C/DCV141_C
	S000001928	YFR032C	YFR032C	RRT5	Regulator of rDNA Transcription	NA	ORF	Uncharacterized	0	0	NA	NA
	S000006437	YFR032C-A	YFR032C-A	RPL29	Ribosomal Protein of the Large subunit	eL29/L29/L29e/ribosomal 60S subunit protein L29/YL43	ORF	Verified	0	0	NA	NA
	S000001929	YFR033C	YFR033C	QCR6	ubiQuinol-cytochrome C oxidoReductase	COR3/ubiquinol--cytochrome-c reductase subunit 6/UCR6	ORF	Verified	1	0	CCV113_C	NA
	S000001930	YFR034C	YFR034C	PHO4	PHOsphate metabolism	phoD/phosphate-sensing transcription factor PHO4	ORF	Verified	0	0	NA	NA
	S000001931	YFR035C	YFR035C	NA	NA	NA	ORF	Uncharacterized	6	2	CCV114_C/CCV116_C/A109_C/A113/A113_A/A118	C104_A/C12-1_A
	S000001932	YFR036W	YFR036W	CDC26	Cell Division Cycle	anaphase promoting complex subunit CDC26/HIT3/SCD26	ORF	Verified	41	21	A7-2_C/C102_A1B/C107_A1B/C108_A1B/C108_C/C11-2_A1B/C110_A1B/C113_A1B/C114_A1B/C114_C/C116_A1B/C116_C/C12-2_A1B/C127_A1B/C127_C/C13_C/D108_C/D130_C/D134_C/D143_C/D151_C/A102_C/A9_C/C117_A1B/C117_C/C118_A1B/C118_C/D112_C/ACV9_C/CCV110_A1B/CCV114_C/A108/A109_C/C119/C121/D199/D200/D201/D210/D211/D212	A108/A7-2_A1B/A7-2_C/A9_C/ACV9_C/C101_A1B/C102_A1B/C110_A1B/C117_A1B/C117_C/C118_A1B/C118_C/C12-2_A1B/C13_C/CCV114_C/D108_C/D116_C/D130_C/D134_C/D17-3_A1B/D211
	S000001934	YFR038W	YFR038W	IRC5	Increased Recombination Centers	putative ATPase	ORF	Verified	0	1	NA	C115_A
	S000001935	YFR039C	YFR039C	OSW7	Outer Spore Wall	NA	ORF	Verified	6	2	CCV101_A1B/CCV104_A1B/DCV118_A1B/DCV126_A1B/A113_A/A113_A1B	CCV101_A1B/DCV15-2_C
	S000001936	YFR040W	YFR040W	SAP155	Sit4 Associated Protein	NA	ORF	Verified	0	0	NA	NA
	S000001937	YFR041C	YFR041C	ERJ5	Endoplasmic Reticulum located J-protein	NA	ORF	Verified	0	0	NA	NA
	S000001939	YFR043C	YFR043C	IRC6	Increased Recombination Centers	NA	ORF	Verified	2	0	C109_C/C127_A1B	NA
	S000001940	YFR044C	YFR044C	DUG1	Deficient in Utilization of Glutathione	metallodipeptidase	ORF	Verified	2	0	C127_A/C127_A1B	NA
	S000001941	YFR045W	YFR045W	MRX20	Mitochondrial oRganization of gene eXpression (MIOREX)	NA	ORF	Uncharacterized	6	1	C127_A/C127_A1B/DCV116_C/DCV134_C/DCV143_C/DCV188_C	DCV134_C
	S000001942	YFR046C	YFR046C	CNN1	Co-purified with NNf1p	centromere-binding protein CNN1	ORF	Verified	3	2	C127_A/C127_A1B/D189_C	D17-3_A1B/D189_C
	S000001943	YFR047C	YFR047C	BNA6	Biosynthesis of Nicotinic Acid	nicotinate-nucleotide diphosphorylase (carboxylating)/QPT1	ORF	Verified	24	12	C108_C/C116_C/C12-2_C/C127_A1B/C13_C/D121_C/D139_C/D156_C/D17-1_C/C117_C/C118_C/D112_C/CCV111_C/CCV112_C/CCV114_C/CCV128_C/A108/A110/C119/C121/C123/C125_C/D199/D210	C117_C/C118_C/C13_C/CCV114_C/D121_C/D123_C/D139_C/D156_C/D157_C/D17-3_A1B/DCV174_C/DCV196_A1B
	S000001944	YFR048W	YFR048W	RMD8	Required for Meiotic nuclear Division	NA	ORF	Verified	9	2	C127_A/C127_A1B/C127_C/C13_A1B/C115_A/CCV109_A1B/CCV114_A1B/A113/A113_A	C115_A/DCV188_A
	S000001945	YFR049W	YFR049W	YMR31	Yeast Mitochondrial Ribosomal protein	KGD4/mitochondrial 37S ribosomal protein YMR31	ORF	Verified	12	3	C101_A1B/C101_C/C102_A1B/C102_C/C103_A1B/C107_C/C109_A1B/C11-1_A1B/C11-2_C/C12-2_C/D127_A/D14-2_C	C103_A1B/C127_A1B/D127_A
	S000001949	YFR053C	YFR053C	HXK1	HeXoKinase	hexokinase 1	ORF	Verified	0	0	NA	NA
	S000001950	YFR054C	YFR054C	NA	NA	NA	ORF	Uncharacterized	0	0	NA	NA
	S000001952	YFR055W	YFR055W	IRC7	Increased Recombination Centers	cysteine-S-conjugate beta-lyase IRC7	ORF	Verified	8	0	C107_C/C11-2_C/C12-2_C/D14-2_C/D180_C/D185_C/D186_C/CCV13_C	NA
	S000001951	YFR056C	YFR056C	NA	NA	NA	ORF	Dubious	1	3	D139_C	C127_A1B/D121_C/D139_C
	S000001953	YFR057W	YFR057W	NA	NA	NA	ORF	Uncharacterized	1	1	A103_A1B	C127_A1B
	S000002970	YGL002W	YGL002W	ERP6	Emp24p/Erv25p Related Protein	NA	ORF	Verified	4	2	C118_C/DCV197_C/DCV198_C/D201	C117_C/C118_C
	S000002971	YGL003C	YGL003C	CDH1	CDC20 Homolog	HCT1	ORF	Verified	18	13	D103_C/D125_C/D128_C/D141_C/D155_C/D106_C/ACV121_A/CCV103_A/CCV103_A1B/CCV12-1_A1B/CCV128_A1B/DCV127_A/DCV173_A/DCV176_A/A113/A113_A/A113_C/C124_C	CCV103_A/CCV103_A1B/CCV107_C/D103_C/D125_C/D128_C/D14-1_C/D14-3_C/D152_C/D173_C/D176_C/DCV103_C/DCV106_C
	S000002972	YGL004C	YGL004C	RPN14	Regulatory Particle Non-ATPase	NA	ORF	Verified	0	0	NA	NA
	S000002973	YGL005C	YGL005C	COG7	Conserved Oligomeric Golgi complex	COD5/Golgi transport complex subunit COG7	ORF	Verified	0	0	NA	NA
	S000002974	YGL006W	YGL006W	PMC1	Plasma Membrane Calcium	calcium-transporting ATPase PMC1	ORF	Verified	1	1	A118	CCV113_C
	S000002975	YGL007W	YGL007W	BRP1	NA	NA	ORF	Uncharacterized	0	0	NA	NA
	S000002977	YGL009C	YGL009C	LEU1	LEUcine biosynthesis	3-isopropylmalate dehydratase LEU1	ORF	Verified	0	0	NA	NA
	S000002978	YGL010W	YGL010W	MPO1	Metabolism of PHS to Odd-numbered fatty acids	NA	ORF	Verified	0	0	NA	NA
	S000002980	YGL012W	YGL012W	ERG4	ERGosterol biosynthesis	delta(24(24(1)))-sterol reductase	ORF	Verified	4	1	C115_A/C115_A1B/A107_C/A113_C	C115_A1B
	S000002981	YGL013C	YGL013C	PDR1	Pleiotropic Drug Resistance	AMY1/ANT1/BOR2/CYH3/drug-responsive transcription factor PDR1/NRA2/SMR2/TIL1/TPE1/TPE3	ORF	Verified	2	3	D197_C/D198_C	D197_C/D198_C/DCV196_A1B
	S000002982	YGL014W	YGL014W	PUF4	PUmilio-homology domain Family	YGL023	ORF	Verified	3	0	CCV112_C/CCV128_C/A107_C	NA
	S000002983	YGL015C	YGL015C	BIL2	Bud6-interacting ligand 2	NA	ORF	Verified	6	1	C109_C/DCV17-2_C/DCV177_C/DCV183_C/DCV189_C/DCV198_C	DCV17-2_C
	S000002984	YGL016W	YGL016W	KAP122	KAryoPherin	PDR6	ORF	Verified	4	3	C109_A1B/C13_C/C115_A1B/C115_C	C104_A/C115_A/C13_C
	S000002985	YGL017W	YGL017W	ATE1	Arginyl-tRNA-protein transfErase	arginyltransferase	ORF	Verified	0	0	NA	NA
	S000002987	YGL019W	YGL019W	CKB1	Casein Kinase Beta subunit	casein kinase 2 regulatory subunit CKB1	ORF	Verified	0	1	NA	C122
	S000002988	YGL020C	YGL020C	GET1	Guided Entry of Tail-anchored proteins	GET complex subunit GET1/MDM39	ORF	Verified	0	0	NA	NA
	S000002989	YGL021W	YGL021W	ALK1	NA	protein kinase ALK1	ORF	Verified	1	0	D182_A	NA
	S000002991	YGL023C	YGL023C	PIB2	PhosphatidylInositol(3)-phosphate Binding	NA	ORF	Verified	1	0	CCV116_C	NA
	S000002992	YGL024W	YGL024W	NA	NA	SST3	ORF	Dubious	12	5	A106/A108_C/A110/A110_C/A112_C/A119/D202/D203/D207/D213/D214/D216	A110/A119/D202/D213/D214
	S000002993	YGL025C	YGL025C	PGD1	PolyGlutamine Domain	HRS1/MED3	ORF	Verified	10	9	D132_A1B/D145_A1B/D152_A1B/D179_C/D197_C/DCV14-2_C/DCV180_C/A110_A1B/A119/C125_A1B	A110/A119/CCV12-1_A/D104_A1B/D117_A/D147_A/D148_A/DCV135_C/DCV148_C
	S000002994	YGL026C	YGL026C	TRP5	TRyPtophan	tryptophan synthase TRP5	ORF	Verified	0	0	NA	NA
	S000002995	YGL027C	YGL027C	CWH41	Calcofluor White Hypersensitive	DER7/GLS1/mannosyl-oligosaccharide glucosidase	ORF	Verified	2	0	C106_C/C115_A	NA
	S000002996	YGL028C	YGL028C	SCW11	Soluble Cell Wall protein	putative glucan endo-1,3-beta-D-glucosidase	ORF	Verified	2	0	D158_C/D159_C	NA
	S000002997	YGL029W	YGL029W	CGR1	Coiled-coil Growth-Regulated	NA	ORF	Verified	1	0	A103_A1B	NA
	S000002999	YGL031C	YGL031C	RPL24A	Ribosomal Protein of the Large subunit	eL24/L24A/L24e/L30A/ribosomal 60S subunit protein L24A/rp29/RPL30A/YL21	ORF	Verified	3	0	ACV120_A/CCV13_C/D203	NA
	S000003000	YGL032C	YGL032C	AGA2	a-AGglutinin	NA	ORF	Verified	0	0	NA	NA
	S000003001	YGL033W	YGL033W	HOP2	HOmologous Pairing	NA	ORF	Verified	89	44	A7-2_A1B/A7-2_C/C101_A1B/C101_C/C102_A1B/C102_C/C103_A/C103_A1B/C103_C/C104_A/C104_A1B/C104_C/C107_A1B/C107_C/C108_A1B/C108_C/C109_A1B/C11-1_A/C11-1_A1B/C11-1_C/C11-2_A1B/C11-2_C/C110_A1B/C110_C/C111_A1B/C112_A1B/C112_C/C113_A1B/C113_C/C114_A1B/C114_C/C116_C/C12-1_A/C12-1_A1B/C12-1_C/C12-2_A1B/C12-2_C/C128_A1B/C128_C/D102_A/D103_C/D104_A1B/D108_C/D109_C/D110_A1B/D116_C/D117_C/D118_A1B/D121_C/D125…	A7-2_A1B/C101_A1B/C101_C/C102_A1B/C102_C/C103_A/C103_A1B/C104_A/C104_C/C107_C/C109_C/C11-1_A/C11-1_C/C11-2_C/C110_A1B/C114_A1B/C115_A/C115_A1B/C12-1_A/C12-1_C/C12-2_A1B/C12-2_C/C128_C/D102_A/D103_C/D104_A1B/D108_C/D109_C/D110_A1B/D116_C/D117_C/D121_C/D125_C/D126_A1B/D127_A/D128_C/D130_C/D131_C/D134_C/D135_C/D139_C/D145_A1B/D185_C/DCV196_A1B
	S000003002	YGL034C	YGL034C	NA	NA	NA	ORF	Uncharacterized	2	2	ACV121_A1B/ACV8-2_A1B	DCV135_C/DCV148_C
	S000003003	YGL035C	YGL035C	MIG1	Multicopy Inhibitor of GAL gene expression	CAT4/SSN1/TDS22/transcription factor MIG1	ORF	Verified	7	5	C104_A/C109_C/C114_C/C115_A/C115_A1B/CCV114_C/CCV116_C	C101_A1B/C104_A/C109_C/C115_A/CCV114_C
	S000003004	YGL036W	YGL036W	NA	NA	NA	ORF	Uncharacterized	0	0	NA	NA
	S000003005	YGL037C	YGL037C	PNC1	Pyrazinamidase and NiCotinamidase	nicotinamidase	ORF	Verified	1	1	A118	DCV196_A1B
	S000003006	YGL038C	YGL038C	OCH1	Outer CHain elongation	initiation-specific alpha-1,6-mannosyltransferase/LDB12/NGD29	ORF	Verified	94	43	C104_A/C104_A1B/C104_C/C105_A1B/C106_A1B/C106_C/C107_A1B/C109_A1B/C109_C/C11-1_A/C11-1_C/C110_A1B/C110_C/C111_C/C114_A1B/C114_C/C116_A1B/C13_A/C13_A1B/D110_A1B/D117_A/D118_A1B/D119_C/D132_A1B/D137_C/D14-1_A/D14-1_C/D14-2_C/D14-3_C/D15-1_A/D158_C/D159_C/D166_C/D167_C/D173_A/D176_A/D179_A/D179_C/D180_C/A103_A1B/C115_A/C115_A1B/C115_C/C117_A1B/C118_A1B/D105_A/D107_A1B/D114_A1B/D147_A/D147_A1B/D147_C…	A110/A119/C104_A/C104_C/C105_A1B/C106_A1B/C109_C/C11-1_A/C110_A1B/C114_A1B/C115_A/C115_A1B/C12-2_A1B/C13_A1B/CCV101_A1B/CCV103_A1B/CCV104_A1B/CCV107_C/CCV110_A1B/CCV112_A1B/D105_A/D107_A1B/D110_A1B/D114_A1B/D117_A/D118_A1B/D132_A1B/D137_C/D147_A/D147_A1B/D147_C/D148_A/D167_C/D202/D207/D213/D214/D216/DCV114_A1B/DCV158_C/DCV159_C/DCV17-1_A/DCV188_A
	S000003007	YGL039W	YGL039W	NA	NA	carbonyl reductase (NADPH-dependent)	ORF	Verified	1	0	CCV111_A1B	NA
	S000003009	YGL041C	YGL041C	NA	NA	NA	ORF	Dubious	1	0	ACV123_C	NA
	S000003010	YGL042C	YGL042C	NA	NA	NA	ORF	Dubious	2	2	D197_C/D198_C	D197_C/D198_C
	S000003011	YGL043W	YGL043W	DST1	DNA Strand Transfer	P37/PPR2/SII/S-II/TFIIS/transcription elongation factor DST1	ORF	Verified	1	2	C109_A1B	D14-1_C/D197_C
	S000003017	YGL049C	YGL049C	TIF4632	Translation Initiation Factor	eIF4G2/translation initiation factor eIF4G	ORF	Verified	4	3	A102_C/A9_A1B/A107_C/A112_C	A102_A1B/A102_C/A7-1_A1B
	S000003018	YGL050W	YGL050W	TYW3	Trna-YW synthesizing protein	tRNA methyltransferase TYW3	ORF	Verified	0	0	NA	NA
	S000003019	YGL051W	YGL051W	MST27	Multicopy suppressor of Sec Twenty one	DUP240 family protein MST27	ORF	Verified	6	2	CCV101_A1B/CCV103_A1B/CCV11-1_A1B/CCV112_A1B/CCV12-1_A1B/CCV128_A1B	CCV101_A1B/CCV103_A1B
	S000003021	YGL053W	YGL053W	PRM8	Pheromone-Regulated Membrane protein	pheromone-regulated DUP240 family protein PRM8	ORF	Verified	0	1	NA	C111_C
	S000003022	YGL054C	YGL054C	ERV14	ER Vesicle	cornichon family protein	ORF	Verified	27	10	C103_C/C105_A1B/C105_C/C106_A1B/C106_C/C109_A1B/C110_A1B/C111_A1B/C111_C/C112_C/C114_C/C128_A1B/C128_C/D125_C/D139_C/D141_C/D145_C/D158_C/D159_C/D185_C/D186_C/A9_A1B/A9_C/C115_A/C115_A1B/C115_C/CCV113_A1B	A7-2_A1B/A9_C/C105_A1B/C106_A1B/C110_A1B/C111_C/C115_A/C115_A1B/CCV110_A1B/D125_C
	S000003024	YGL056C	YGL056C	SDS23	homolog of S. pombe SDS23	NA	ORF	Verified	0	0	NA	NA
	S000003025	YGL057C	YGL057C	GEP7	GEnetic interactors of Prohibitins	NA	ORF	Verified	0	5	NA	C105_A1B/C107_C/C11-2_C/C110_A1B/D185_C
	S000003026	YGL058W	YGL058W	RAD6	RADiation sensitive	E2 ubiquitin-conjugating protein RAD6/PSO8/UBC2	ORF	Verified	63	17	A7-1_A/A7-2_A1B/C101_A1B/C101_C/C102_A1B/C102_C/C103_A1B/C103_C/C104_A1B/C104_C/C107_A1B/C108_A1B/C109_A1B/C11-1_A1B/C11-1_C/C11-2_A1B/C112_A1B/C112_C/C113_A1B/C113_C/C116_C/C12-1_A1B/C12-1_C/C12-2_A1B/C128_A1B/C128_C/C13_A1B/D104_A1B/D108_C/D118_A1B/D126_A1B/D129_A1B/D130_C/D134_C/D136_A1B/D14-1_A/D14-1_C/D14-2_C/D14-3_C/D142_A1B/D145_A1B/D173_A/D173_C/D174_C/D176_A/D176_C/D177_C/D179_A/D185_C/D…	A7-2_A1B/C101_A1B/C102_A1B/C103_A1B/C104_C/C11-1_C/C115_A1B/C12-1_C/C12-2_A1B/C128_C/C13_A1B/CCV101_A1B/D104_A1B/D118_A1B/D130_C/D145_A1B/DCV103_C
	S000003027	YGL059W	YGL059W	PKP2	Protein Kinase of PDH	protein kinase PKP2	ORF	Verified	0	0	NA	NA
	S000003028	YGL060W	YGL060W	YBP2	Yap1-Binding Protein	YBH1	ORF	Verified	0	1	NA	D197_C
	S000003030	YGL062W	YGL062W	PYC1	PYruvate Carboxylase	pyruvate carboxylase 1	ORF	Verified	1	0	CCV12-1_A1B	NA
	S000003031	YGL063W	YGL063W	PUS2	PseudoUridine Synthase	pseudouridine synthase PUS2	ORF	Verified	1	0	ACV122_A	NA
	S000003032	YGL064C	YGL064C	MRH4	Mitochondrial RNA Helicase	ATP-dependent RNA helicase	ORF	Verified	0	0	NA	NA
	S000003034	YGL066W	YGL066W	SGF73	SaGa associated Factor, 73 kDa	deubiquitination module subunit SGF73/SCA7	ORF	Verified	12	7	C103_A/C107_C/C114_A1B/C114_C/D163_C/C115_A/C115_A1B/C115_C/CCV114_C/CCV116_A1B/CCV116_C/C125_C	C103_A/C114_A1B/C115_A/C115_A1B/C117_C/CCV114_C/D147_A
	S000003035	YGL067W	YGL067W	NPY1	NADH PYrophosphatase	NAD(+) diphosphatase	ORF	Verified	16	8	C115_A/C115_A1B/C115_C/CCV113_A1B/CCV115_A/A108_C/A110/A112_C/A119/C122/D202/D207/D209/D213/D214/D216	A110/C115_A/C115_A1B/C122/D104_A1B/D202/D213/DCV148_C
	S000003038	YGL070C	YGL070C	RPB9	RNA Polymerase B	B12.6/DNA-directed RNA polymerase II core subunit RPB9/SHI/SSU73	ORF	Verified	103	52	A7-2_C/C101_A1B/C101_C/C102_A1B/C102_C/C103_A/C103_A1B/C103_C/C105_A1B/C105_C/C107_C/C11-1_A/C11-1_A1B/C11-1_C/C11-2_C/C111_A1B/C111_C/C112_A1B/C112_C/C113_C/C114_A1B/C114_C/C116_A1B/C12-1_A/C12-1_A1B/C12-1_C/C12-2_C/C128_A1B/C128_C/C13_A/C13_A1B/D102_A/D103_C/D104_A1B/D109_C/D116_C/D118_A1B/D121_C/D125_C/D126_A1B/D127_A/D128_C/D129_A1B/D134_C/D136_A1B/D139_C/D14-1_A/D14-2_C/D14-3_C/D141_C/D142_A…	C101_A1B/C101_C/C102_A1B/C102_C/C103_A/C103_A1B/C105_A1B/C107_C/C11-1_A/C11-1_C/C11-2_C/C111_C/C114_A1B/C115_A/C115_A1B/C118_C/C12-1_A/C12-1_C/C12-2_C/C128_C/CCV103_A1B/CCV104_A1B/CCV107_A1B/CCV109_A1B/CCV110_A1B/CCV112_A1B/CCV114_A1B/CCV114_C/CCV115_C/CCV116_A1B/D102_A/D103_C/D104_A1B/D109_C/D116_C/D118_A1B/D121_C/D125_C/D126_A1B/D127_A/D128_C/D131_C/D134_C/D139_C/D145_A1B/D154_A1B/D155_A1B/D185…
	S000003039	YGL071W	YGL071W	AFT1	Activator of Ferrous Transport	DNA-binding transcription factor AFT1/RCS1	ORF	Verified	0	0	NA	NA
	S000003040	YGL072C	YGL072C	NA	NA	NA	ORF	Dubious	53	21	C101_A1B/C102_A1B/C102_C/C103_A/C103_A1B/C107_C/C108_C/C11-1_A/C11-2_A1B/C11-2_C/C111_A1B/C111_C/C112_A1B/C112_C/C12-1_A/C12-2_A1B/C12-2_C/C128_A1B/C128_C/D102_A/D104_A1B/D109_C/D116_C/D119_C/D127_A/D134_C/D137_C/D144_C/D153_C/D185_C/D186_C/C115_A/C117_C/C118_C/ACV101_C/ACV120_A/ACV120_C/ACV121_A/ACV121_A1B/ACV121_C/ACV123_A1B/CCV101_A1B/CCV103_A/CCV103_A1B/CCV113_A1B/CCV115_A/CCV115_A1B/CCV127_A…	C102_A1B/C103_A/C103_A1B/C105_A1B/C107_C/C11-1_A/C115_A/C117_C/C118_C/C12-1_A/C12-2_C/CCV101_A1B/CCV103_A/CCV103_A1B/D102_A/D109_C/D116_C/D127_A/D131_C/D134_C/D185_C
	S000003044	YGL076C	YGL076C	RPL7A	Ribosomal Protein of the Large subunit	L30/L6A/L7A/ribosomal 60S subunit protein L7A/rp11/uL30/YL8	ORF	Verified	19	2	D14-1_A/D17-1_A/D173_A/D176_A/A103_A1B/ACV101_A1B/CCV116_C/DCV14-1_A/DCV14-2_C/DCV173_A/DCV176_A/DCV177_C/DCV179_A/DCV180_C/DCV188_A/A113/A113_A/A113_A1B/D203	DCV173_A/DCV188_A
	S000003045	YGL077C	YGL077C	HNM1	Hyper-resistance to Nitrogen Mustard	CTR1	ORF	Verified	1	0	CCV113_A1B	NA
	S000003046	YGL078C	YGL078C	DBP3	Dead Box Protein	RNA-dependent ATPase DBP3	ORF	Verified	7	2	D196_C/DCV14-1_C/DCV14-3_C/DCV173_A/DCV176_A/DCV176_C/D203	D196_A1B/DCV173_A
	S000003047	YGL079W	YGL079W	KXD1	KxDL homolog	KIB1	ORF	Verified	0	0	NA	NA
	S000003048	YGL080W	YGL080W	MPC1	Mitochondrial Pyruvate Carrier	FMP37/pyruvate transporter MPC1	ORF	Verified	0	0	NA	NA
	S000003049	YGL081W	YGL081W	NA	NA	NA	ORF	Uncharacterized	1	0	DCV14-3_A1B	NA
	S000003050	YGL082W	YGL082W	NA	NA	NA	ORF	Uncharacterized	1	0	CCV113_A1B	NA
	S000003051	YGL083W	YGL083W	SCY1	NA	NA	ORF	Verified	0	0	NA	NA
	S000003052	YGL084C	YGL084C	GUP1	Glycerol UPtake	O-acyltransferase	ORF	Verified	26	13	C105_C/C106_A1B/C106_C/C109_A1B/C110_A1B/C110_C/C111_C/C13_A/D158_C/D159_C/C115_A/C115_A1B/C115_C/DCV147_A/DCV153_C/DCV165_A1B/C119/C122/D199/D202/D207/D209/D210/D213/D214/D216	A110/C105_A1B/C106_A1B/C110_A1B/C115_A/C115_A1B/C119/C122/D202/D210/D213/D214/D216
	S000003053	YGL085W	YGL085W	LCL3	Long Chronological Lifespan 3	NA	ORF	Uncharacterized	0	0	NA	NA
	S000003054	YGL086W	YGL086W	MAD1	Mitotic Arrest-Deficient	coiled-coil domain-containing protein MAD1	ORF	Verified	1	0	C109_C	NA
	S000003055	YGL087C	YGL087C	MMS2	Methyl MethaneSulfonate sensitivity	E2 ubiquitin-conjugating protein MMS2	ORF	Verified	4	3	D195_C/CCV111_A1B/CCV13_A1B/DCV17-1_A	CCV13_A1B/D197_C/DCV196_A1B
	S000003056	YGL088W	YGL088W	NA	NA	NA	ORF	Uncharacterized	1	0	C13_A	NA
	S000003057	YGL089C	YGL089C	MF(ALPHA)2	Mating Factor ALPHA	NA	ORF	Verified	9	1	C109_C/C13_C/CCV105_A1B/A113/A113_A/A113_A1B/C119/D199/D210	C13_C
	S000003058	YGL090W	YGL090W	LIF1	Ligase Interacting Factor	NA	ORF	Verified	0	1	NA	CCV103_A1B
	S000003062	YGL094C	YGL094C	PAN2	Poly(A)-binding protein-dependent poly(A) riboNuclease	poly(A)-specific ribonuclease	ORF	Verified	0	0	NA	NA
	S000003063	YGL095C	YGL095C	VPS45	Vacuolar Protein Sorting	STT10/VPL28	ORF	Verified	0	2	NA	D173_A/D176_A
	S000003064	YGL096W	YGL096W	TOS8	Target Of Sbf	NA	ORF	Verified	3	2	C117_C/C118_C/CCV13_A1B	C117_C/C118_C
	S000003069	YGL101W	YGL101W	YGK1	NA	5'-deoxynucleotidase	ORF	Verified	0	2	NA	D197_C/D198_C
	S000003072	YGL104C	YGL104C	VPS73	Vacuolar Protein Sorting	putative sugar transporter	ORF	Verified	1	0	DCV161_A1B	NA
	S000003073	YGL105W	YGL105W	ARC1	Aminoacyl-tRNA synthetase Cofactor	NA	ORF	Verified	18	8	C104_A1B/C104_C/C112_A1B/D103_C/D125_C/D128_C/D141_C/D145_C/D152_C/D170_C/C115_A/C115_A1B/C115_C/D106_C/D112_C/DCV173_A/DCV176_A/D203	C115_A/C115_A1B/D103_C/D125_C/D128_C/D152_C/D157_C/DCV173_A
	S000003075	YGL107C	YGL107C	RMD9	Required for Meiotic nuclear Division	NA	ORF	Verified	0	0	NA	NA
	S000003076	YGL108C	YGL108C	NA	NA	NA	ORF	Verified	2	0	DCV151_C/C125_C	NA
	S000003077	YGL109W	YGL109W	NA	NA	NA	ORF	Dubious	2	0	CCV114_C/DCV17-2_C	NA
	S000003078	YGL110C	YGL110C	CUE3	Coupling of Ubiquitin conjugation to ER degradation	RQT3	ORF	Verified	2	1	CCV13_A1B/C125_C	CCV13_A1B
	S000003082	YGL114W	YGL114W	NA	NA	OPT3	ORF	Uncharacterized	0	0	NA	NA
	S000003083	YGL115W	YGL115W	SNF4	Sucrose NonFermenting	AMP-activated serine/threonine-protein kinase regulatory subunit SNF4/CAT3/SCI1	ORF	Verified	16	2	C107_C/C108_C/C11-2_C/C113_C/C12-2_C/C117_C/C118_C/ACV9_C/CCV112_C/CCV113_C/CCV114_C/CCV128_C/DCV108_C/DCV117_C/DCV185_C/DCV186_C	C117_C/C118_C
	S000003085	YGL117W	YGL117W	NA	NA	NA	ORF	Uncharacterized	1	1	D196_A1B	D196_A1B
	S000003086	YGL118C	YGL118C	NA	NA	NA	ORF	Uncharacterized	0	0	NA	NA
	S000003089	YGL121C	YGL121C	GPG1	G Protein Gamma	NA	ORF	Verified	0	0	NA	NA
	S000003092	YGL124C	YGL124C	MON1	MONensin sensitivity	AUT12	ORF	Verified	9	2	D132_A1B/D182_C/CCV106_C/DCV103_C/DCV106_C/DCV128_C/DCV141_C/A113/A113_A	D182_C/DCV14-1_C
	S000003093	YGL125W	YGL125W	MET13	METhionine requiring	MET11/methylenetetrahydrofolate reductase (NAD(P)H) MET13/MRPL45	ORF	Verified	0	0	NA	NA
	S000003094	YGL126W	YGL126W	SCS3	Suppressor of Choline Sensitivity	FIT2B	ORF	Verified	1	0	C114_C	NA
	S000003095	YGL127C	YGL127C	SOH1	Suppressor Of Hpr1	MED31/mediator complex subunit SOH1	ORF	Verified	5	5	D182_A/DCV103_C/DCV106_C/DCV128_C/DCV141_C	DCV103_C/DCV106_C/DCV128_C/DCV139_C/DCV141_C
	S000003097	YGL129C	YGL129C	RSM23	Ribosomal Small subunit of Mitochondria	mitochondrial 37S ribosomal protein RSM23/mS29	ORF	Verified	3	3	C109_C/CCV111_C/DCV159_C	A7-2_C/D14-1_A/D176_A
	S000003099	YGL131C	YGL131C	SNT2	NA	DNA-binding E3 ubiquitin-protein ligase SNT2	ORF	Verified	0	0	NA	NA
	S000003100	YGL132W	YGL132W	NA	NA	NA	ORF	Dubious	14	9	C108_C/C114_C/C12-2_C/A9_C/C117_C/C118_C/CCV111_A1B/CCV114_C/A106/A108/C119/C122/D199/D210	A101_C/A106/A7-2_A1B/A7-2_C/A9_C/ACV9_C/C110_A1B/C117_C/C118_C
	S000003101	YGL133W	YGL133W	ITC1	Imitation switch Two Complex	NA	ORF	Verified	0	0	NA	NA
	S000003103	YGL135W	YGL135W	RPL1B	Ribosomal Protein of the Large subunit	L1/L1B/ribosomal 60S subunit protein L1B/SSM2/uL1	ORF	Verified	8	9	C117_C/C118_C/CCV103_A/CCV11-1_A/CCV12-1_A/C124/C124_C/C125_C	C107_C/C11-2_C/C12-2_C/CCV103_A/CCV11-1_A/CCV12-1_A/D109_C/D173_A/D176_A
	S000003104	YGL136C	YGL136C	MRM2	Mitochondrial rRNA Methyl transferase	21S rRNA (uridine2791-2'-O) methyltransferase	ORF	Verified	41	15	C101_A1B/C102_A1B/C103_A1B/C11-1_A1B/C112_A1B/C113_A1B/C12-1_A1B/C128_A1B/D104_A1B/D126_A1B/D129_A1B/D142_A1B/D145_A1B/C115_A/ACV8-2_A1B/CCV101_A1B/CCV101_C/CCV102_A1B/CCV102_C/CCV103_A/CCV103_A1B/CCV103_C/CCV104_A1B/CCV11-1_A1B/CCV11-1_C/CCV11-2_C/CCV112_A1B/CCV112_C/CCV114_C/CCV115_A/CCV115_A1B/CCV115_C/CCV116_C/CCV12-1_A1B/CCV12-1_C/CCV128_A1B/CCV128_C/DCV185_C/DCV186_C/D200/D211	C101_A1B/C102_A1B/C103_A1B/C115_A/C120/CCV101_A1B/CCV103_A/CCV103_A1B/CCV104_A1B/CCV107_C/CCV112_A1B/CCV115_C/D145_A1B/D200/D211
	S000003106	YGL138C	YGL138C	NA	NA	NA	ORF	Uncharacterized	0	0	NA	NA
	S000003107	YGL139W	YGL139W	FLC3	FLavin Carrier	HUF3/putative flavin adenine dinucleotide transporter	ORF	Verified	0	0	NA	NA
	S000003108	YGL140C	YGL140C	NA	NA	NA	ORF	Uncharacterized	0	0	NA	NA
	S000003109	YGL141W	YGL141W	HUL5	Hect Ubiquitin Ligase	ubiquitin-ubiquitin ligase HUL5	ORF	Verified	4	3	DCV137_C/DCV197_C/DCV198_C/A108_C	D121_C/DCV119_C/DCV137_C
	S000003111	YGL143C	YGL143C	MRF1	Mitochondrial peptide chain Release Factor	NA	ORF	Verified	1	0	A113_C	NA
	S000003112	YGL144C	YGL144C	ROG1	Revertant Of Glycogen synthase kinase mutation	putative lipase ROG1	ORF	Verified	2	0	ACV121_A1B/A113_C	NA
	S000003114	YGL146C	YGL146C	RRT6	Regulator of rDNA Transcription	NA	ORF	Verified	0	0	NA	NA
	S000003115	YGL147C	YGL147C	RPL9A	Ribosomal Protein of the Large subunit	L6/L8A/L9A/ribosomal 60S subunit protein L9A/rp24/uL6/YL11	ORF	Verified	0	1	NA	D134_C
	S000003116	YGL148W	YGL148W	ARO2	AROmatic amino acid requiring	bifunctional chorismate synthase/riboflavin reductase [NAD(P)H] ARO2	ORF	Verified	2	0	CCV104_A1B/CCV11-1_A1B	NA
	S000003117	YGL149W	YGL149W	NA	NA	NA	ORF	Uncharacterized	4	2	C116_C/C115_A/C115_A1B/C115_C	C115_A/C115_A1B
	S000003119	YGL151W	YGL151W	NUT1	Negative regulation of URS Two	MED5/SSX4	ORF	Verified	2	0	A110_A1B/A119	NA
	S000003120	YGL152C	YGL152C	NA	NA	NA	ORF	Dubious	2	0	A118/C123_C	NA
	S000003121	YGL153W	YGL153W	PEX14	PEroXisome related	NA	ORF	Verified	16	4	CCV101_C/CCV102_C/CCV103_C/CCV104_C/CCV109_A1B/CCV11-1_C/CCV11-2_C/CCV112_C/CCV114_A1B/CCV12-1_C/CCV128_C/DCV185_C/DCV186_C/A113/A113_A/D199	CCV104_C/CCV107_C/CCV128_C/DCV196_A1B
	S000003122	YGL154C	YGL154C	LYS5	LYSine requiring	holo-[acyl-carrier-protein] synthase	ORF	Verified	0	0	NA	NA
	S000003124	YGL156W	YGL156W	AMS1	Alpha-MannoSidase	alpha-mannosidase	ORF	Verified	3	2	A109_C/A110_A1B/A118	DCV135_C/DCV148_C
	S000003125	YGL157W	YGL157W	ARI1	Aldehyde Reductase Intermediate, subclass of SDR	carbonyl reductase (NADPH-dependent) ARI1	ORF	Verified	2	1	DCV173_A/A113_C	DCV155_A
	S000003126	YGL158W	YGL158W	RCK1	Radiation sensitivity Complementing Kinase	putative serine/threonine protein kinase RCK1	ORF	Verified	1	0	A118	NA
	S000003127	YGL159W	YGL159W	NA	NA	NA	ORF	Uncharacterized	1	0	CCV113_A1B	NA
	S000003128	YGL160W	YGL160W	AIM14	Altered Inheritance rate of Mitochondria	putative metalloreductase/YNO1	ORF	Verified	4	2	C13_C/CCV112_C/DCV103_C/DCV128_C	C13_C/DCV103_C
	S000003129	YGL161C	YGL161C	YIP5	Ypt-Interacting Protein	NA	ORF	Verified	2	0	CCV113_C/C125_C	NA
	S000003130	YGL162W	YGL162W	SUT1	Sterol UpTake	NA	ORF	Verified	1	0	D195_C	NA
	S000003131	YGL163C	YGL163C	RAD54	RADiation sensitive	DNA-dependent ATPase RAD54/XRS1	ORF	Verified	96	39	A7-1_A1B/A7-2_A1B/C101_A1B/C102_A1B/C103_A1B/C107_A1B/C108_A1B/C11-2_A1B/C111_A1B/C113_A1B/C114_A1B/C12-2_A1B/C128_A1B/D104_A1B/D110_A1B/D118_A1B/D125_C/D126_A1B/D129_A1B/D136_A1B/D14-1_A/D14-3_A1B/D141_C/D142_A1B/D151_C/D17-3_A1B/D175_A1B/D178_A1B/D196_A1B/A101_A1B/C115_A/C115_A1B/C115_C/C117_A1B/C118_A1B/D107_A1B/D112_C/D114_A1B/ACV121_A1B/ACV8-1_A1B/ACV8-2_A1B/CCV101_A1B/CCV101_C/CCV102_A1B/CC…	A7-2_A1B/ACV8-2_A1B/C101_A1B/C102_A1B/C103_A1B/C114_A1B/C115_A/C115_A1B/C117_A1B/C118_A1B/C12-2_A1B/C122/C123/C125/C125_A1B/CCV101_A1B/CCV103_A1B/CCV104_A1B/CCV104_C/CCV112_A1B/CCV115_C/CCV12-2_A1B/CCV13_A1B/D104_A1B/D107_A1B/D110_A1B/D114_A1B/D118_A1B/D126_A1B/D196_A1B/DCV112_C/DCV114_A1B/DCV134_C/DCV142_A1B/DCV153_C/DCV175_A1B/DCV178_A1B/DCV181_A1B/DCV188_A
	S000003132	YGL164C	YGL164C	YRB30	Yeast Ran Binder	NA	ORF	Verified	0	0	NA	NA
	S000003133	YGL165C	YGL165C	NA	NA	NA	ORF	Dubious	0	0	NA	NA
	S000003134	YGL166W	YGL166W	CUP2	NA	ACE1	ORF	Verified	0	0	NA	NA
	S000003135	YGL167C	YGL167C	PMR1	Plasma Membrane ATPase Related	BSD1/Ca(2+)/Mn(2+)-transporting P-type ATPase PMR1/LDB1/SSC1	ORF	Verified	42	21	C101_A1B/C101_C/C102_C/C103_A1B/C103_C/C104_A/C104_A1B/C104_C/C106_A1B/C106_C/C109_A1B/C11-1_A1B/C11-1_C/C111_C/C112_A1B/C112_C/C113_C/C12-1_A1B/C12-1_C/C128_A1B/C128_C/C13_A/D132_A1B/D185_C/D186_C/A103_A1B/C115_A/C115_A1B/C115_C/CCV110_C/A110/A110_C/A119/C122/C124_C/C125_C/D202/D207/D209/D213/D214/D216	A101_C/A102_A1B/A103_A1B/A110/A119/C104_C/C106_A1B/C11-1_C/C115_A/C115_A1B/C12-1_C/C122/C128_C/C13_A1B/CCV103_A/D185_C/D202/D213/D214/D216/DCV159_C
	S000003136	YGL168W	YGL168W	HUR1	HydroxyUrea Resistance	NA	ORF	Verified	29	13	C101_C/C102_C/C104_A1B/C104_C/C106_A1B/C106_C/C11-1_C/C110_A1B/C112_C/C113_C/C12-1_C/C128_A1B/C128_C/C13_A/C13_A1B/D110_A1B/D132_A1B/D185_C/D186_C/C115_A/C115_A1B/C115_C/CCV110_C/CCV117_C/DCV151_C/C123_C/C124_C/C125_C/D203	A101_A1B/A7-1_A1B/C104_C/C105_A1B/C106_A1B/C110_A1B/C115_A/C115_A1B/C13_A1B/CCV107_C/D110_A1B/D132_A1B/DCV151_C
	S000003138	YGL170C	YGL170C	SPO74	SPOrulation	NA	ORF	Verified	0	0	NA	NA
	S000003141	YGL173C	YGL173C	XRN1	eXoRiboNuclease	chromatin-binding exonuclease XRN1/DST2/KEM1/RAR5/SEP1/SKI1	ORF	Verified	156	62	A7-1_A/A7-2_A1B/A7-2_C/C101_A1B/C101_C/C102_A1B/C102_C/C103_A/C103_A1B/C103_C/C104_A/C104_A1B/C104_C/C105_A1B/C107_A1B/C107_C/C108_A1B/C108_C/C109_A1B/C11-1_A/C11-1_A1B/C11-1_C/C11-2_A1B/C11-2_C/C111_A1B/C111_C/C112_A1B/C112_C/C113_A1B/C113_C/C114_A1B/C114_C/C12-1_A/C12-1_A1B/C12-1_C/C12-2_A1B/C12-2_C/C128_A1B/C128_C/D102_A/D103_C/D104_A1B/D109_C/D110_A1B/D116_C/D117_A/D118_A1B/D121_C/D125_C/D126…	A102_C/A7-2_A1B/ACV8-2_A1B/ACV8-2_C/C101_A1B/C101_C/C102_A1B/C102_C/C103_A/C103_A1B/C104_A/C104_C/C105_A1B/C107_C/C11-1_A/C11-1_C/C11-2_C/C111_C/C114_A1B/C115_A1B/C12-1_A/C12-1_C/C12-2_A1B/C12-2_C/C128_C/CCV101_A1B/CCV103_A/CCV103_A1B/CCV104_A1B/CCV104_C/CCV107_A1B/CCV107_C/CCV11-1_A/CCV110_A1B/CCV112_A1B/CCV114_C/CCV115_C/CCV12-2_A1B/CCV128_C/D102_A/D103_C/D104_A1B/D110_A1B/D118_A1B/D121_C/D125_…
	S000003142	YGL174W	YGL174W	BUD13	BUD site selection	CWC26	ORF	Verified	78	43	C101_C/C102_C/C103_A/C103_A1B/C103_C/C105_A1B/C107_C/C11-2_C/C111_A1B/C111_C/C112_A1B/C112_C/C113_C/C114_A1B/C114_C/C12-1_A/C12-1_A1B/C12-2_C/C128_A1B/C128_C/C13_A1B/D102_A/D104_A1B/D109_C/D116_C/D119_C/D121_C/D125_C/D126_A1B/D127_A/D129_A1B/D134_C/D137_C/D139_C/D141_C/D142_A1B/D144_C/D145_A1B/D145_C/D151_C/D154_C/D185_C/D186_C/A9_C/C115_A/C115_A1B/C115_C/C117_C/C118_C/ACV121_A/ACV121_C/CCV108_C/…	A9_C/ACV9_C/C102_C/C103_A/C103_A1B/C105_A1B/C107_C/C11-2_C/C114_A1B/C115_A/C115_A1B/C117_C/C118_C/C12-1_A/C12-2_C/C13_A1B/CCV103_A1B/CCV109_A1B/CCV112_A1B/CCV114_C/CCV115_C/CCV116_A1B/CCV13_A1B/D102_A/D104_A1B/D109_C/D116_C/D121_C/D127_A/D131_C/D139_C/D144_C/D145_A1B/D185_C/D197_C/DCV103_C/DCV106_C/DCV112_C/DCV128_C/DCV130_C/DCV134_C/DCV17-1_A/DCV173_A
	S000003143	YGL175C	YGL175C	SAE2	Sporulation in the Absence of spo Eleven	COM1/ssDNA endodeoxyribonuclease SAE2	ORF	Verified	10	2	A7-2_A1B/C11-2_A1B/CCV101_A1B/CCV128_A1B/DCV104_A1B/DCV118_A1B/DCV126_A1B/DCV173_A/DCV176_A/C125_A1B	C118_A1B/CCV101_A1B
	S000003144	YGL176C	YGL176C	NA	NA	NA	ORF	Uncharacterized	0	1	NA	D197_C
	S000003145	YGL177W	YGL177W	NA	NA	NA	ORF	Dubious	1	0	A110_A1B	NA
	S000003147	YGL179C	YGL179C	TOS3	Target Of Sbf	serine/threonine protein kinase TOS3	ORF	Verified	1	0	A118	NA
	S000003148	YGL180W	YGL180W	ATG1	AuTophaGy related	APG1/AUT3/CVT10/serine/threonine protein kinase ATG1	ORF	Verified	1	1	DCV17-1_A	DCV196_A1B
	S000003149	YGL181W	YGL181W	GTS1	Glycine Threonine Serine repeat protein	FHT1/LSR1	ORF	Verified	5	2	C127_A1B/C115_C/CCV104_A1B/CCV11-1_A1B/CCV12-1_A1B	CCV104_A1B/DCV196_A1B
	S000003162	YGL194C	YGL194C	HOS2	Hda One Similar	histone deacetylase HOS2/RTL1	ORF	Verified	5	1	C103_A1B/C103_C/C110_A1B/C114_C/C115_A	C115_A
	S000003163	YGL195W	YGL195W	GCN1	General Control Nonderepressible	AAS103/NDR1	ORF	Verified	0	0	NA	NA
	S000003164	YGL196W	YGL196W	DSD1	NA	D-serine ammonia-lyase DSD1	ORF	Verified	0	0	NA	NA
	S000003165	YGL197W	YGL197W	MDS3	Mck1 Dosage Suppressor	NA	ORF	Verified	0	0	NA	NA
	S000003166	YGL198W	YGL198W	YIP4	Ypt-Interacting Protein	NA	ORF	Verified	2	0	A113_C/A118	NA
	S000003167	YGL199C	YGL199C	NA	NA	NA	ORF	Dubious	1	0	CCV13_C	NA
	S000003168	YGL200C	YGL200C	EMP24	EndoMembrane Protein	BST2	ORF	Verified	0	0	NA	NA
	S000003170	YGL202W	YGL202W	ARO8	AROmatic amino acid requiring	bifunctional 2-aminoadipate transaminase/aromatic-amino-acid:2-oxoglutarate transaminase	ORF	Verified	0	0	NA	NA
	S000003171	YGL203C	YGL203C	KEX1	Killer EXpression defective	serine-type carboxypeptidase	ORF	Verified	0	2	NA	D104_A1B/D126_A1B
	S000003173	YGL205W	YGL205W	POX1	NA	acyl-CoA oxidase/FOX1	ORF	Verified	3	6	D109_C/D113_C/D123_C	C120/D109_C/D113_C/D123_C/D131_C/D144_C
	S000003174	YGL206C	YGL206C	CHC1	Clathrin Heavy Chain	clathrin heavy chain/SWA5	ORF	Verified	152	63	A7-1_A/A7-1_C/A7-2_A1B/A7-2_C/A8-1_A/A8-1_C/A8-2_A1B/A8-2_C/C101_A1B/C101_C/C102_A1B/C102_C/C103_A/C103_A1B/C103_C/C104_A/C104_A1B/C104_C/C105_A1B/C105_C/C106_A1B/C106_C/C107_A1B/C107_C/C108_A1B/C108_C/C109_A1B/C109_C/C11-1_A/C11-1_A1B/C11-1_C/C11-2_A1B/C11-2_C/C111_A1B/C111_C/C112_A1B/C112_C/C113_A1B/C113_C/C12-1_A/C12-1_A1B/C12-1_C/C12-2_A1B/C12-2_C/C128_A1B/C128_C/D102_A/D103_C/D104_A1B/D108_C…	A102_A1B/A110/A119/A7-2_A1B/C101_A1B/C101_C/C102_A1B/C102_C/C103_A/C103_A1B/C104_A/C104_C/C105_A1B/C106_A1B/C107_C/C109_C/C11-1_A/C11-1_C/C11-2_C/C111_C/C115_A/C115_A1B/C12-1_A/C12-1_C/C12-2_A1B/C12-2_C/C122/C128_C/CCV110_A1B/CCV13_A1B/D102_A/D103_C/D104_A1B/D105_A/D108_C/D109_C/D110_A1B/D116_C/D117_C/D121_C/D125_C/D126_A1B/D127_A/D128_C/D130_C/D131_C/D132_A1B/D134_C/D135_A/D135_C/D139_C/D152_A1B…
	S000003176	YGL208W	YGL208W	SIP2	SNF1-Interacting Protein	SPM2	ORF	Verified	3	0	A113/A113_A/A113_A1B	NA
	S000003177	YGL209W	YGL209W	MIG2	Multicopy Inhibitor of GAL gene expression	MLZ1	ORF	Verified	3	0	ACV7-1_C/A113/A113_C	NA
	S000003178	YGL210W	YGL210W	YPT32	Yeast Protein Two	Rab family GTPase YPT32	ORF	Verified	0	0	NA	NA
	S000003180	YGL212W	YGL212W	VAM7	VAcuolar Morphogenesis	VPL24/VPS43	ORF	Verified	11	12	C105_A1B/C106_A1B/C110_A1B/C13_A1B/C13_C/D104_A1B/D129_A1B/D142_A1B/C117_C/C118_C/CCV109_A1B	C103_A1B/C105_A1B/C106_A1B/C110_A1B/C117_C/C118_C/C13_C/CCV12-1_A/D104_A1B/D126_A1B/D197_C/DCV196_A1B
	S000003181	YGL213C	YGL213C	SKI8	SuperKIller	REC103/SKI complex subunit WD repeat protein SKI8	ORF	Verified	1	1	A103_A1B	D197_C
	S000003182	YGL214W	YGL214W	NA	NA	NA	ORF	Dubious	6	4	C103_A/C103_A1B/C104_A/C11-1_A/C12-1_A/D102_A	C103_A/C11-1_A/C12-1_A/D102_A
	S000003183	YGL215W	YGL215W	CLG1	Cyclin-Like Gene	NA	ORF	Verified	2	0	C114_C/C115_C	NA
	S000003184	YGL216W	YGL216W	KIP3	KInesin related Protein	tubulin-dependent ATPase KIP3	ORF	Verified	5	0	A7-1_A1B/D154_A/D105_A/ACV123_A/DCV107_A1B	NA
	S000003185	YGL217C	YGL217C	NA	NA	NA	ORF	Dubious	8	1	D152_A1B/D105_A/DCV104_A1B/DCV107_A1B/DCV110_A1B/DCV114_A1B/DCV126_A1B/DCV152_A1B	D128_C
	S000003186	YGL218W	YGL218W	NA	NA	SRF1	ORF	Dubious	26	7	ACV101_A1B/ACV101_C/CCV101_A1B/CCV101_C/CCV102_A1B/CCV103_A/CCV103_A1B/CCV104_A/CCV104_A1B/CCV107_A1B/CCV11-1_A/CCV11-1_A1B/CCV11-2_A1B/CCV111_A1B/CCV112_A1B/CCV12-1_A/CCV12-1_A1B/CCV12-2_A1B/CCV128_A1B/DCV104_A1B/DCV126_A1B/DCV127_A/DCV185_C/DCV186_C/A113/A113_A	CCV101_A1B/CCV103_A/CCV103_A1B/CCV104_A1B/CCV11-1_A/CCV112_A1B/CCV12-1_A
	S000003187	YGL219C	YGL219C	MDM34	Mitochondrial Distribution and Morphology	ERMES complex subunit MDM34/MMM2	ORF	Verified	1	0	D203	NA
	S000003188	YGL220W	YGL220W	BOL2	BolA-like protein	AIM15/FRA2	ORF	Verified	3	2	CCV115_A1B/CCV116_A1B/CCV13_A1B	CCV13_A1B/DCV196_A1B
	S000003189	YGL221C	YGL221C	NIF3	Ngg1p-Interacting Factor	hypothetical protein	ORF	Verified	1	0	A107_C	NA
	S000003190	YGL222C	YGL222C	EDC1	Enhancer of mRNA DeCapping	NA	ORF	Verified	1	0	A113_C	NA
	S000003191	YGL223C	YGL223C	COG1	Conserved Oligomeric Golgi complex	COD3/Golgi transport complex subunit COG1/LDB11/SEC36	ORF	Verified	88	39	C105_C/C106_A1B/C106_C/C109_A1B/C109_C/C110_A1B/C110_C/C111_C/C114_A1B/C13_A/D109_C/D116_C/D119_C/D134_C/D137_C/D14-1_A/D14-1_C/D14-2_C/D14-3_C/D144_C/D158_C/D159_C/D173_A/D173_C/D174_C/D176_A/D176_C/D177_C/D179_A/D179_C/D180_C/A103_A1B/C115_A/C115_A1B/C115_C/D147_A/D149_C/D150_C/ACV8-1_A1B/CCV101_C/CCV102_C/CCV103_A1B/CCV103_C/CCV105_A1B/CCV105_C/CCV109_A1B/CCV11-1_C/CCV112_A1B/CCV112_C/CCV12-1_…	A110/A119/C105_A1B/C106_A1B/C109_C/C110_A1B/C114_A1B/C115_A/C115_A1B/C119/C122/C123/C125/CCV103_A1B/CCV107_C/CCV110_A1B/D104_A1B/D107_A1B/D109_C/D116_C/D117_A/D131_C/D134_C/D137_C/D144_C/D147_A/D148_A/D202/D207/D210/D213/D214/D216/DCV14-1_C/DCV14-2_C/DCV158_C/DCV159_C/DCV177_C/DCV179_C
	S000003192	YGL224C	YGL224C	SDT1	Suppressor of Disruption of TFIIS	nucleotidase/SSM1	ORF	Verified	0	0	NA	NA
	S000003194	YGL226C-A	YGL226C-A	OST5	OligoSaccharylTransferase	dolichyl-diphosphooligosaccharide--protein glycotransferase subunit	ORF	Verified	78	41	A7-2_A1B/A7-2_C/C101_A1B/C101_C/C102_A1B/C102_C/C103_A/C103_A1B/C103_C/C104_A/C104_A1B/C104_C/C107_A1B/C107_C/C108_A1B/C108_C/C109_A1B/C109_C/C11-1_A/C11-1_A1B/C11-1_C/C11-2_A1B/C11-2_C/C110_C/C111_C/C112_A1B/C112_C/C113_A1B/C113_C/C114_C/C12-1_A/C12-1_A1B/C12-1_C/C12-2_A1B/C12-2_C/C128_A1B/C128_C/D102_A/D104_A1B/D108_C/D109_C/D110_A1B/D116_C/D121_C/D126_A1B/D127_A/D129_A1B/D130_C/D132_A1B/D134_C…	A7-2_A1B/C101_A1B/C101_C/C102_A1B/C102_C/C103_A/C103_A1B/C104_A/C104_C/C107_C/C109_C/C11-1_A/C11-1_C/C11-2_C/C115_A/C115_A1B/C12-1_A/C12-1_C/C12-2_A1B/C12-2_C/C128_C/CCV107_A1B/CCV114_A1B/CCV116_A1B/CCV13_A1B/D102_A/D104_A1B/D108_C/D109_C/D110_A1B/D116_C/D121_C/D127_A/D130_C/D131_C/D132_A1B/D134_C/D139_C/D145_A1B/D185_C/D207
	S000003195	YGL226W	YGL226W	MTC3	Maintenance of Telomere Capping	NA	ORF	Verified	1	0	DCV151_C	NA
	S000003196	YGL227W	YGL227W	VID30	Vacuolar Import and Degradation	GID1/glucose-induced degradation complex subunit VID30	ORF	Verified	1	0	A110_A1B	NA
	S000003197	YGL228W	YGL228W	SHE10	Sensitivity to High Expression	NA	ORF	Verified	1	0	A107_C	NA
	S000003198	YGL229C	YGL229C	SAP4	Sit4 Associated Protein	NA	ORF	Verified	4	2	DCV14-1_A/A118/D202/D213	D202/D213
	S000003199	YGL230C	YGL230C	NA	NA	NA	ORF	Uncharacterized	3	2	A113/A113_A/D211	D211/DCV198_C
	S000003200	YGL231C	YGL231C	EMC4	ER Membrane protein Complex	chaperone EMC4	ORF	Verified	3	0	CCV113_A1B/A113/A113_A	NA
	S000003201	YGL232W	YGL232W	TAN1	Trna AcetylatioN	putative tRNA acetyltransferase	ORF	Verified	4	3	CCV105_C/CCV113_C/DCV158_C/DCV159_C	C105_A1B/DCV158_C/DCV159_C
	S000003203	YGL234W	YGL234W	ADE5,7	ADEnine requiring	bifunctional aminoimidazole ribotide synthase/glycinamide ribotide synthase	ORF	Verified	6	3	C105_C/C106_C/C110_C/D158_C/D159_C/ACV8-1_A1B	C105_A1B/C106_A1B/DCV196_A1B
	S000003204	YGL235W	YGL235W	NA	NA	NA	ORF	Uncharacterized	1	0	CCV13_A1B	NA
	S000003205	YGL236C	YGL236C	MTO1	Mitochondrial Translation Optimization	IPS1/tRNA modification protein MTO1	ORF	Verified	1	0	C125_C	NA
	S000003206	YGL237C	YGL237C	HAP2	Heme Activator Protein	transcription activator HAP2	ORF	Verified	7	11	C109_A1B/D116_C/D130_C/D134_C/A118/C124_C/C125_C	C101_C/C102_C/C107_C/C11-2_C/C12-2_C/C128_C/D116_C/D130_C/D134_C/D185_C/DCV135_C
	S000003209	YGL240W	YGL240W	DOC1	Destruction Of Cyclin B	anaphase promoting complex subunit DOC1/APC10	ORF	Verified	33	8	D17-1_A/D170_A1B/C117_C/C118_C/D150_C/D182_A/ACV7-2_C/CCV112_C/CCV12-1_C/CCV128_A1B/CCV13_C/DCV103_C/DCV104_A1B/DCV107_A1B/DCV110_A1B/DCV114_A1B/DCV118_A1B/DCV125_C/DCV126_A1B/DCV128_C/DCV139_C/DCV14-1_A/DCV141_C/DCV145_C/DCV173_A/A109_C/A110_A1B/A113/A113_A/A118/C125_A1B/C125_C/D203	C117_C/C118_C/DCV103_C/DCV106_C/DCV128_C/DCV139_C/DCV141_C/DCV145_C
	S000003210	YGL241W	YGL241W	KAP114	KAryoPherin	NA	ORF	Verified	0	0	NA	NA
	S000003211	YGL242C	YGL242C	NA	NA	NA	ORF	Verified	3	1	C13_A/C13_C/CCV109_A1B	C13_C
	S000003212	YGL243W	YGL243W	TAD1	tRNA-specific Adenosine Deaminase	tRNA-specific adenosine deaminase	ORF	Verified	19	6	C12-2_C/C127_C/C13_C/D125_C/D139_C/D141_C/A9_C/C117_C/C118_C/ACV102_C/CCV112_C/CCV113_C/A109_C/A110/A113/A113_A/C119/D199/D210	A9_C/ACV9_C/C117_C/C118_C/C13_C/D139_C
	S000003213	YGL244W	YGL244W	RTF1	Restores TBP Function	CSL3	ORF	Verified	7	2	CCV101_A1B/CCV101_C/CCV102_A1B/CCV103_A1B/CCV11-1_C/CCV113_A1B/DCV17-1_A	CCV101_A1B/CCV103_A1B
	S000003215	YGL246C	YGL246C	RAI1	Rat1p Interacting Protein	decapping nuclease	ORF	Verified	29	17	C103_A/C103_A1B/C103_C/C107_C/C109_C/C12-1_A/D102_A/D14-1_A/D145_A1B/D17-1_A/D173_A/D176_A/A103_A1B/C115_A/C115_A1B/C115_C/ACV121_A1B/CCV117_C/CCV118_C/DCV14-1_C/DCV14-2_C/DCV14-3_C/DCV177_C/DCV189_C/A105/A108/C124_C/C125_C/D203	A103_A1B/C103_A/C103_A1B/C107_C/C109_C/C11-1_A/C11-2_C/C115_A/C115_A1B/C12-1_A/CCV107_C/D102_A/D104_A1B/D109_C/D126_A1B/D134_C/D185_C
	S000003217	YGL248W	YGL248W	PDE1	PhosphoDiEsterase	3',5'-cyclic-nucleotide phosphodiesterase PDE1	ORF	Verified	0	0	NA	NA
	S000003218	YGL249W	YGL249W	ZIP2	ZIPping up meiotic chromosomes	NA	ORF	Verified	1	1	D196_A1B	D196_A1B
	S000003219	YGL250W	YGL250W	RMR1	Reduced Meiotic Recombination	NA	ORF	Verified	0	0	NA	NA
	S000003220	YGL251C	YGL251C	HFM1	Helicase Family Member	DNA helicase/MER3	ORF	Verified	0	2	NA	A101_C/A7-2_C
	S000003221	YGL252C	YGL252C	RTG2	ReTroGrade regulation	NA	ORF	Verified	13	1	D125_C/D141_C/D112_C/CCV101_C/CCV102_C/CCV108_C/CCV11-2_C/CCV112_C/CCV12-1_C/CCV12-2_C/CCV128_C/DCV185_C/DCV186_C	CCV107_C
	S000003222	YGL253W	YGL253W	HXK2	HeXoKinase	HEX1/hexokinase 2/HKB/SCI2	ORF	Verified	34	18	C104_A/C104_A1B/C104_C/C108_C/C109_A1B/C109_C/C114_A1B/C114_C/C13_C/D103_C/D108_C/D116_C/D125_C/D128_C/D130_C/D134_C/D141_C/D143_C/D145_C/D152_C/D162_C/D163_C/C115_A/C115_A1B/C115_C/D106_C/D112_C/ACV8-1_A1B/CCV108_A1B/CCV109_C/CCV116_A1B/CCV116_C/DCV128_C/C125_C	C104_A/C104_C/C114_A1B/C115_A/C115_A1B/C13_C/CCV115_C/CCV116_A1B/D103_C/D108_C/D116_C/D125_C/D128_C/D130_C/D134_C/D152_C/D162_C/D163_C
	S000003223	YGL254W	YGL254W	FZF1	Five Zinc Fingers	NRC299/RSU1/SUL1	ORF	Verified	0	1	NA	C127_A1B
	S000003224	YGL255W	YGL255W	ZRT1	Zinc-Regulated Transporter	high-affinity Zn(2+) transporter ZRT1	ORF	Verified	0	0	NA	NA
	S000003225	YGL256W	YGL256W	ADH4	Alcohol DeHydrogenase	alcohol dehydrogenase ADH4/NRC465/ZRG5	ORF	Verified	2	1	CCV109_A1B/CCV114_C	D196_A1B
	S000003226	YGL257C	YGL257C	MNT2	MaNnosylTransferase	alpha-1,3-mannosyltransferase MNT2	ORF	Verified	1	0	A113_C	NA
	S000003227	YGL258W	YGL258W	VEL1	VELum formation	NA	ORF	Verified	2	2	ACV8-1_C/DCV185_C	CCV107_C/DCV196_A1B
	S000003228	YGL259W	YGL259W	YPS5	YaPSin	NA	ORF	Uncharacterized	1	0	A113_C	NA
	S000003229	YGL260W	YGL260W	NA	NA	NA	ORF	Uncharacterized	11	6	C105_A1B/C105_C/C106_A1B/C106_C/C110_A1B/C110_C/C111_A1B/D158_C/D159_C/A102_A1B/A9_A1B	A102_A1B/C105_A1B/C106_A1B/C110_A1B/CCV110_A1B/DCV159_C
	S000003230	YGL261C	YGL261C	PAU11	seriPAUperin	seripauperin PAU11	ORF	Uncharacterized	0	0	NA	NA
	S000003231	YGL262W	YGL262W	NA	NA	NA	ORF	Uncharacterized	0	0	NA	NA
	S000003232	YGL263W	YGL263W	COS12	COnserved Sequence	NA	ORF	Verified	23	8	C109_C/D108_C/D130_C/D151_C/A9_C/C117_C/C118_C/D112_C/CCV112_C/CCV114_C/DCV14-2_C/DCV177_C/DCV197_C/A108/A110/C119/C121/D199/D200/D201/D210/D211/D212	A9_C/ACV9_C/C117_C/C118_C/CCV114_C/D108_C/D130_C/D211
	S000003233	YGR001C	YGR001C	EFM5	Elongation Factor Methyltransferase	AML1/protein-lysine N-methyltransferase	ORF	Verified	20	11	D108_C/D130_C/D135_C/D151_C/D152_C/D157_C/A9_C/C117_C/C118_C/D112_C/D148_C/CCV109_A1B/CCV114_C/CCV116_C/DCV198_C/A110/A110_C/C119/D199/D210	A9_C/ACV9_C/C117_C/C118_C/CCV114_C/D108_C/D117_C/D130_C/D134_C/D135_C/D157_C
	S000003235	YGR003W	YGR003W	CUL3	CULlin	CULB/CULLIN B/cullin CUL3	ORF	Verified	0	0	NA	NA
	S000003236	YGR004W	YGR004W	PEX31	PEroXisome related	peroxisome biogenesis protein	ORF	Verified	2	0	CCV128_C/A113_C	NA
	S000003238	YGR006W	YGR006W	PRP18	Pre-mRNA Processing	mRNA splicing protein PRP18	ORF	Verified	128	59	C101_A1B/C101_C/C102_A1B/C102_C/C103_A/C103_A1B/C103_C/C105_A1B/C107_A1B/C107_C/C108_C/C11-1_A/C11-1_A1B/C11-1_C/C11-2_A1B/C11-2_C/C110_C/C111_A1B/C111_C/C112_A1B/C112_C/C113_A1B/C113_C/C114_A1B/C114_C/C12-1_A/C12-1_A1B/C12-1_C/C12-2_A1B/C12-2_C/C128_A1B/C128_C/C13_A/C13_A1B/D102_A/D103_C/D104_A1B/D109_C/D116_C/D117_A/D118_A1B/D119_C/D121_C/D125_C/D126_A1B/D127_A/D128_C/D129_A1B/D134_C/D135_A/D13…	A102_A1B/A9_C/ACV9_C/C101_A1B/C101_C/C102_A1B/C102_C/C103_A/C103_A1B/C105_A1B/C107_C/C11-1_A/C11-1_C/C11-2_C/C114_A1B/C115_A/C115_A1B/C117_C/C118_C/C12-1_A/C12-1_C/C12-2_A1B/C12-2_C/C128_C/C13_C/CCV103_A1B/CCV104_A1B/CCV107_C/CCV110_A1B/CCV112_A1B/CCV114_C/CCV115_C/CCV116_A1B/CCV13_A1B/D102_A/D103_C/D104_A1B/D109_C/D116_C/D118_A1B/D121_C/D125_C/D126_A1B/D127_A/D128_C/D131_C/D134_C/D137_C/D139_C/D…
	S000003239	YGR007W	YGR007W	ECT1	Ethanolamine-phosphate CytidylylTransferase	ethanolamine-phosphate cytidylyltransferase/MUQ1	ORF	Verified	25	8	C109_A1B/CCV101_A1B/CCV101_C/CCV102_A1B/CCV102_C/CCV103_A1B/CCV103_C/CCV104_A1B/CCV109_A1B/CCV11-1_A1B/CCV11-1_C/CCV112_A1B/CCV112_C/CCV113_A1B/CCV114_A1B/CCV116_A1B/CCV12-1_A1B/CCV12-1_C/CCV128_A1B/CCV128_C/DCV104_A1B/DCV126_A1B/DCV153_C/DCV185_C/DCV186_C	CCV101_A1B/CCV103_A1B/CCV107_C/CCV109_A1B/CCV110_A1B/CCV112_A1B/CCV114_A1B/CCV128_C
	S000003240	YGR008C	YGR008C	STF2	STabilizing Factor	ATPase-stabilizing factor family protein	ORF	Verified	2	1	ACV104_A1B/CCV116_A1B	C13_C
	S000003242	YGR010W	YGR010W	NMA2	Nicotinamide Mononucleotide Adenylyltransferase	nicotinamide-nucleotide adenylyltransferase NMA2	ORF	Verified	16	8	C109_C/D198_C/A9_C/C117_C/C118_C/ACV102_C/DCV197_C/DCV198_C/A110/A110_C/C119/C121/D199/D200/D210/D211	A9_C/ACV9_C/C117_C/C118_C/D197_C/D198_C/D200/D211
	S000003243	YGR011W	YGR011W	NA	NA	NA	ORF	Dubious	3	2	C13_C/A9_C/CCV114_C	A9_C/C13_C
	S000003244	YGR012W	YGR012W	MCY1	putative Mitochondrial CYsteine synthase	putative cysteine synthase	ORF	Verified	12	1	C109_C/A103_A1B/DCV110_A1B/DCV114_A1B/DCV145_A1B/DCV197_C/DCV198_C/C119/D199/D200/D210/D211	D211
	S000003246	YGR014W	YGR014W	MSB2	Multicopy Suppression of a Budding defect	NA	ORF	Verified	2	0	A7-1_A1B/A101_A1B	NA
	S000003247	YGR015C	YGR015C	EAT1	Ethanol AcetylTransferase	putative hydrolase	ORF	Uncharacterized	19	3	CCV101_A1B/CCV101_C/CCV102_C/CCV103_A1B/CCV103_C/CCV109_A1B/CCV11-1_A1B/CCV11-1_C/CCV112_A1B/CCV112_C/CCV12-1_A1B/CCV128_A1B/CCV128_C/DCV104_A1B/DCV126_A1B/DCV154_A1B/DCV185_C/DCV186_C/C123_C	CCV101_A1B/CCV103_A1B/CCV112_A1B
	S000003248	YGR016W	YGR016W	NA	NA	NA	ORF	Uncharacterized	1	1	D148_C	A7-1_C
	S000003249	YGR017W	YGR017W	NA	NA	NA	ORF	Uncharacterized	1	0	ACV7-1_C	NA
	S000003250	YGR018C	YGR018C	NA	NA	NA	ORF	Uncharacterized	4	2	C106_A1B/C106_C/D14-1_A/D179_A	C105_A1B/C106_A1B
	S000003251	YGR019W	YGR019W	UGA1	Utilization of GAba	4-aminobutyrate transaminase	ORF	Verified	101	42	C101_A1B/C101_C/C102_A1B/C102_C/C103_A/C103_A1B/C103_C/C104_A1B/C105_A1B/C105_C/C106_A1B/C106_C/C107_C/C108_A1B/C108_C/C109_A1B/C11-1_A/C11-1_A1B/C11-1_C/C11-2_C/C110_A1B/C110_C/C111_A1B/C111_C/C112_A1B/C112_C/C113_A1B/C12-1_A/C12-1_A1B/C12-1_C/C12-2_C/C128_A1B/C128_C/D102_A/D104_A1B/D109_C/D110_A1B/D116_C/D118_A1B/D125_C/D126_A1B/D127_A/D129_A1B/D132_A1B/D134_C/D141_C/D142_A1B/D145_A1B/D158_C/D1…	ACV7-2_A1B/ACV8-2_A1B/ACV8-2_C/C101_A1B/C101_C/C102_A1B/C102_C/C103_A/C103_A1B/C105_A1B/C106_A1B/C11-1_A/C11-1_C/C110_A1B/C111_C/C12-1_A/C12-1_C/C128_C/CCV101_A1B/CCV103_A/CCV103_A1B/CCV104_A1B/CCV104_C/CCV107_A1B/CCV107_C/CCV11-1_A/CCV110_A1B/CCV112_A1B/CCV12-1_A/CCV12-2_A1B/CCV128_C/D102_A/D104_A1B/D110_A1B/D116_C/D126_A1B/D127_A/D131_C/D145_A1B/D185_C/DCV134_C/DCV196_A1B
	S000003252	YGR020C	YGR020C	VMA7	Vacuolar Membrane Atpase	H(+)-transporting V1 sector ATPase subunit F	ORF	Verified	75	23	A7-1_A/C101_A1B/C101_C/C104_A/C104_A1B/C104_C/C105_A1B/C106_A1B/C106_C/C108_A1B/C109_A1B/C109_C/C11-1_A/C11-1_A1B/C11-1_C/C110_A1B/C111_A1B/C111_C/C112_A1B/C112_C/C114_A1B/C12-1_A/C12-1_A1B/C12-1_C/C128_A1B/C128_C/C13_A/C13_A1B/C13_C/D110_A1B/D125_C/D127_A/D132_A1B/D14-1_A/D14-1_C/D14-2_C/D14-3_A1B/D14-3_C/D141_C/D143_A1B/D145_C/D151_C/D152_A1B/D173_A/D173_C/D174_C/D175_A1B/D176_A/D176_C/D177_C/D…	A103_A1B/C104_A/C104_C/C105_A1B/C106_A1B/C109_C/C11-1_A/C11-1_C/C110_A1B/C114_A1B/C115_A/C115_A1B/C12-1_A/C13_A1B/CCV110_A1B/D110_A1B/D125_C/D127_A/D132_A1B/D152_A1B/DCV130_C/DCV151_C/DCV158_C
	S000003253	YGR021W	YGR021W	DPC29	Delta-Psi dependent mitochondrial import and Cleavage protein of ~29 kDa	HAH1	ORF	Uncharacterized	2	0	DCV14-1_A/DCV179_A	NA
	S000003254	YGR022C	YGR022C	NA	NA	NA	ORF	Dubious	2	0	A113_C/C123_C	NA
	S000003255	YGR023W	YGR023W	MTL1	Mid-Two Like	NA	ORF	Verified	0	0	NA	NA
	S000003257	YGR025W	YGR025W	NA	NA	NA	ORF	Uncharacterized	2	0	DCV126_A1B/A113	NA
	S000003258	YGR026W	YGR026W	NA	NA	NA	ORF	Uncharacterized	2	1	D17-1_A/DCV179_A	D123_C
	S000003259	YGR027C	YGR027C	RPS25A	Ribosomal Protein of the Small subunit	eS25/ribosomal 40S subunit protein S25A/rp45/RPS31A/S25A/S25e/S31A/YS23	ORF	Verified	17	7	C11-1_A1B/C112_A1B/C113_C/D103_C/D104_A1B/D125_C/D128_C/D141_C/D145_C/D169_C/D170_C/CCV104_A1B/CCV113_C/D199/D200/D210/D211	C120/C125_A1B/CCV104_A1B/D125_C/D128_C/D200/D211
	S000003260	YGR028W	YGR028W	MSP1	Mitochondrial Sorting of Proteins	YTA4	ORF	Verified	1	1	D196_A1B	D196_A1B
	S000003263	YGR031W	YGR031W	IMO32	Intermediate cleaved by Mitochondrial Octapeptidyl aminopeptidase	NA	ORF	Verified	1	0	A113_A	NA
	S000003264	YGR032W	YGR032W	GSC2	Glucan Synthase of Cerevisiae	1,3-beta-glucan synthase GSC2/FKS2	ORF	Verified	2	0	D196_C/DCV198_C	NA
	S000003265	YGR033C	YGR033C	TIM21	Translocase of the Inner Mitochondrial membrane	FMP17	ORF	Verified	0	0	NA	NA
	S000003266	YGR034W	YGR034W	RPL26B	Ribosomal Protein of the Large subunit	L24/L26B/L33B/ribosomal 60S subunit protein L26B/uL24/YL33	ORF	Verified	0	0	NA	NA
	S000003267	YGR035C	YGR035C	NA	NA	NA	ORF	Uncharacterized	3	0	ACV120_A/CCV127_C/A113_A	NA
	S000003268	YGR036C	YGR036C	CAX4	CAlmodulin-dependent in cmd one two twenty-siX	CWH8/dolichyldiphosphatase	ORF	Verified	61	28	C104_A/C104_A1B/C104_C/C106_A1B/C106_C/C109_A1B/C109_C/C11-1_C/C110_A1B/C110_C/C114_A1B/C114_C/D104_A1B/D110_A1B/D132_A1B/D14-1_A/D14-1_C/D14-3_C/D145_A1B/D152_A1B/D158_C/D159_C/D173_A/D173_C/D176_A/D176_C/D179_A/D179_C/D181_A1B/C115_A/C115_A1B/C115_C/D107_A1B/D114_A1B/CCV103_A/CCV103_A1B/CCV105_A1B/CCV105_C/CCV11-1_A1B/CCV112_A1B/CCV112_C/CCV113_A1B/CCV12-1_A1B/CCV127_A/CCV128_A1B/CCV13_A1B/CCV1…	C104_A/C104_C/C106_A1B/C109_C/C110_A1B/C114_A1B/C115_A/C115_A1B/CCV103_A/CCV103_A1B/CCV110_A1B/CCV112_A1B/D104_A1B/D107_A1B/D110_A1B/D114_A1B/D132_A1B/D152_A1B/D154_A1B/D155_A1B/D202/D213/DCV145_A1B/DCV155_A1B/DCV158_C/DCV159_C/DCV173_A/DCV181_A1B
	S000003269	YGR037C	YGR037C	ACB1	Acyl-CoA-Binding	long-chain fatty acid transporter ACB1	ORF	Verified	3	7	ACV102_C/A113_A/C120	A101_C/A7-2_C/C120/D109_C/D113_C/D123_C/D153_C
	S000003270	YGR038W	YGR038W	ORM1	NA	sphingolipid homeostasis protein ORM1	ORF	Verified	2	0	ACV8-1_C/ACV8-2_A1B	NA
	S000003271	YGR039W	YGR039W	NA	NA	NA	ORF	Uncharacterized	1	0	A113_A	NA
	S000003272	YGR040W	YGR040W	KSS1	Kinase Suppressor of Sst2 mutations	mitogen-activated serine/threonine-protein kinase KSS1	ORF	Verified	2	1	C109_C/D196_A1B	D196_A1B
	S000003273	YGR041W	YGR041W	BUD9	BUD site selection	NA	ORF	Verified	2	0	A113/A113_A	NA
	S000003274	YGR042W	YGR042W	MTE1	Mph1-associated TElomere maintenance protein	NA	ORF	Verified	0	0	NA	NA
	S000003275	YGR043C	YGR043C	NQM1	Non-Quiescent Mutant	sedoheptulose-7-phosphate:D-glyceraldehyde-3-phosphate transaldolase NQM1	ORF	Verified	2	0	A113_A1B/A113_C	NA
	S000003276	YGR044C	YGR044C	RME1	Regulator of MEiosis	CSP1	ORF	Verified	1	0	CCV13_A1B	NA
	S000003277	YGR045C	YGR045C	NA	NA	NA	ORF	Uncharacterized	1	0	C114_C	NA
	S000003281	YGR049W	YGR049W	SCM4	Suppressor of Cdc4 Mutation	NA	ORF	Verified	1	0	DCV151_C	NA
	S000003282	YGR050C	YGR050C	NA	NA	NA	ORF	Uncharacterized	0	0	NA	NA
	S000003283	YGR051C	YGR051C	NA	NA	NA	ORF	Dubious	2	0	CCV11-1_A1B/CCV128_A1B	NA
	S000003284	YGR052W	YGR052W	FMP48	Found in Mitochondrial Proteome	protein kinase FMP48	ORF	Uncharacterized	0	0	NA	NA
	S000003285	YGR053C	YGR053C	MCO32	Mitochondrial Class One protein of 32 kDa	NA	ORF	Uncharacterized	2	1	DCV15-1_A/DCV15-3_A1B	D134_C
	S000003286	YGR054W	YGR054W	NA	NA	NA	ORF	Verified	0	0	NA	NA
	S000003287	YGR055W	YGR055W	MUP1	Methionine UPtake	NA	ORF	Verified	0	0	NA	NA
	S000003288	YGR056W	YGR056W	RSC1	Remodel the Structure of Chromatin	RSC subunit protein RSC1	ORF	Verified	68	32	A7-2_A1B/A8-2_A1B/C101_A1B/C101_C/C102_A1B/C102_C/C103_A/C103_A1B/C103_C/C104_A1B/C104_C/C107_A1B/C107_C/C108_A1B/C108_C/C109_A1B/C11-1_A/C11-1_A1B/C11-1_C/C11-2_A1B/C11-2_C/C111_A1B/C111_C/C112_A1B/C112_C/C113_A1B/C113_C/C12-1_A/C12-1_A1B/C12-1_C/C12-2_A1B/C12-2_C/C128_A1B/C128_C/D102_A/D104_A1B/D108_C/D109_C/D116_C/D117_C/D118_A1B/D126_A1B/D127_A/D129_A1B/D130_C/D134_C/D14-1_A/D14-1_C/D14-2_C/D…	A7-2_A1B/C101_A1B/C101_C/C102_A1B/C102_C/C103_A/C103_A1B/C104_C/C107_C/C109_C/C11-1_A/C11-1_C/C114_A1B/C115_A/C12-1_A/C12-1_C/C12-2_A1B/C12-2_C/C128_C/D102_A/D104_A1B/D108_C/D116_C/D117_C/D126_A1B/D127_A/D130_C/D131_C/D134_C/D145_A1B/D185_C/DCV106_C
	S000003289	YGR057C	YGR057C	LST7	Lethal with Sec Thirteen	NA	ORF	Verified	1	0	D117_A	NA
	S000003290	YGR058W	YGR058W	PEF1	Penta-EF-Hand protein	NA	ORF	Verified	1	0	C127_A1B	NA
	S000003291	YGR059W	YGR059W	SPR3	SPorulation Regulated	septin SPR3	ORF	Verified	2	0	C127_A1B/CCV127_C	NA
	S000003293	YGR061C	YGR061C	ADE6	ADEnine requiring	phosphoribosylformylglycinamidine synthase	ORF	Verified	2	1	CCV114_C/DCV165_A1B	DCV196_A1B
	S000003294	YGR062C	YGR062C	COX18	Cytochrome c OXidase	membrane insertase COX18/OXA2	ORF	Verified	7	4	A102_C/ACV101_A1B/CCV104_A/CCV115_A/A118/C124_C/C125_C	C11-2_C/CCV11-1_A/D109_C/D132_A1B
	S000003295	YGR063C	YGR063C	SPT4	SuPpressor of Ty's	transcription elongation factor SPT4	ORF	Verified	20	15	C103_A1B/C104_A1B/C11-1_A1B/C12-1_A1B/C13_C/D155_A/C115_A/C117_A1B/C117_C/C118_A1B/C118_C/CCV103_A1B/CCV112_A1B/CCV115_A1B/CCV128_A1B/CCV13_A1B/A118/C122/C125/C125_A1B	C103_A1B/C104_A/C104_C/C11-1_C/C115_A/C117_A1B/C117_C/C118_A1B/C118_C/C12-1_C/C122/C13_C/CCV103_A1B/CCV112_A1B/CCV13_A1B
	S000003296	YGR064W	YGR064W	NA	NA	NA	ORF	Dubious	15	10	C103_A1B/C115_A/A110/C119/C122/C123/C124_C/C125/C125_C/D199/D202/D209/D210/D213/D216	A110/C103_A1B/C119/C122/C123/C125/D104_A1B/D202/D210/D213
	S000003298	YGR066C	YGR066C	GID10	Glucose Induced Degradation deficient	NA	ORF	Verified	1	1	CCV13_A1B	CCV13_A1B
	S000003299	YGR067C	YGR067C	NA	NA	NA	ORF	Uncharacterized	0	0	NA	NA
	S000003300	YGR068C	YGR068C	ART5	Arrestin-Related Trafficking adaptors	NA	ORF	Verified	0	0	NA	NA
	S000003301	YGR069W	YGR069W	NA	NA	NA	ORF	Dubious	0	0	NA	NA
	S000003302	YGR070W	YGR070W	ROM1	RhO1 Multicopy suppressor	Rho family guanine nucleotide exchange factor ROM1/SKC1	ORF	Verified	2	1	ACV101_A1B/CCV127_A	C105_A1B
	S000003303	YGR071C	YGR071C	ENV11	late ENdosome and Vacuole interface function	NA	ORF	Verified	10	6	C108_C/C109_A1B/C114_A1B/C116_A1B/A9_A1B/ACV7-1_A/CCV104_A/A113_A/C124_C/C125_C	A7-2_C/C11-2_C/C114_A1B/C12-2_C/CCV103_A1B/CCV11-1_A
	S000003304	YGR072W	YGR072W	UPF3	UP Frameshift	SUA6/SUP112	ORF	Verified	17	6	C103_A/C103_A1B/C103_C/C112_A1B/C114_C/C12-1_A1B/C128_A1B/D102_A/D104_A1B/D118_A1B/D126_A1B/D127_A/D129_A1B/D142_A1B/D145_A1B/C115_A/ACV121_A	C103_A/C103_A1B/C115_A/D102_A/D127_A/D145_A1B
	S000003308	YGR076C	YGR076C	MRPL25	Mitochondrial Ribosomal Protein, Large subunit	AFO1/mitochondrial 54S ribosomal protein YmL25/mL59/YmL25/YMR26	ORF	Verified	0	0	NA	NA
	S000003309	YGR077C	YGR077C	PEX8	PEroXin	PAS6	ORF	Verified	1	0	A107_C	NA
	S000003310	YGR078C	YGR078C	PAC10	Perish in the Absence of Cin8p	GIM2/PFD3/RKS2/tubulin-binding prefolding complex subunit PAC10	ORF	Verified	55	18	C101_C/C102_C/C103_A/C103_A1B/C103_C/C107_C/C108_C/C11-1_A/C11-2_C/C12-1_A/C12-1_C/C12-2_C/C128_A1B/C128_C/C13_A1B/D102_A/D103_C/D119_C/D121_C/D125_C/D127_A/D128_C/D132_A1B/D137_C/D139_C/D14-1_A/D14-2_C/D14-3_C/D141_C/D145_C/D152_C/D162_C/D163_C/D169_C/D170_C/D173_A/D174_C/D176_A/D177_C/D179_A/D180_C/D185_C/D186_C/D106_C/D112_C/CCV109_A1B/CCV113_A1B/CCV117_A1B/CCV118_A1B/DCV109_C/DCV113_C/DCV131_…	C103_A/C11-1_A/C118_C/C12-1_A/D102_A/D103_C/D121_C/D125_C/D127_A/D128_C/D139_C/D152_C/D162_C/D163_C/DCV109_C/DCV113_C/DCV144_C/DCV179_C
	S000003311	YGR079W	YGR079W	NA	NA	NA	ORF	Verified	3	2	C106_C/C110_C/D158_C	C105_A1B/C106_A1B
	S000003312	YGR080W	YGR080W	TWF1	TWinFilin	NA	ORF	Verified	6	0	DCV183_C/A110_C/A113/A113_A/A113_A1B/A113_C	NA
	S000003313	YGR081C	YGR081C	SLX9	NA	NA	ORF	Verified	16	1	D14-1_A/D14-2_C/D14-3_C/D17-1_A/D173_A/D174_C/D176_A/D176_C/D177_C/D179_A/D180_C/CCV13_A1B/DCV14-1_A/DCV173_A/DCV176_A/DCV179_A	DCV173_A
	S000003316	YGR084C	YGR084C	MRP13	Mitochondrial Ribosomal Protein	mitochondrial 37S ribosomal protein YmS-A/mS44	ORF	Verified	1	0	C124_C	NA
	S000003317	YGR085C	YGR085C	RPL11B	Ribosomal Protein of the Large subunit	L11B/L16A/L5/ribosomal 60S subunit protein L11B/rp39B/uL5/YL22	ORF	Verified	2	0	DCV197_C/DCV198_C	NA
	S000003318	YGR086C	YGR086C	PIL1	Phosphorylation Inhibited by Long chain bases	lipid-binding protein PIL1	ORF	Verified	1	0	A113_A	NA
	S000003319	YGR087C	YGR087C	PDC6	Pyruvate DeCarboxylase	indolepyruvate decarboxylase 6	ORF	Verified	1	0	CCV13_A1B	NA
	S000003320	YGR088W	YGR088W	CTT1	CaTalase T	catalase T/SPS101	ORF	Verified	1	0	ACV121_C	NA
	S000003321	YGR089W	YGR089W	NNF2	NA	NA	ORF	Verified	3	0	D196_C/A113_A/A118	NA
	S000003324	YGR092W	YGR092W	DBF2	DumbBell Former	serine/threonine-protein kinase DBF2	ORF	Verified	116	62	A7-2_A1B/C101_A1B/C101_C/C102_A1B/C102_C/C103_A/C103_A1B/C103_C/C105_A1B/C105_C/C107_A1B/C107_C/C108_A1B/C108_C/C11-1_A/C11-2_A1B/C11-2_C/C111_A1B/C111_C/C112_A1B/C112_C/C113_A1B/C113_C/C114_A1B/C114_C/C12-1_A/C12-1_C/C12-2_A1B/C12-2_C/C127_A/C128_A1B/C128_C/C13_A/C13_A1B/C13_C/D102_A/D104_A1B/D108_C/D109_C/D110_A1B/D116_C/D117_C/D119_C/D127_A/D130_C/D132_A1B/D134_C/D135_C/D137_C/D139_C/D14-1_A/D…	A110/A119/C101_A1B/C101_C/C102_A1B/C102_C/C103_A/C103_A1B/C105_A1B/C107_C/C11-1_A/C11-2_C/C111_C/C114_A1B/C115_A/C115_A1B/C117_A1B/C117_C/C118_A1B/C118_C/C119/C12-1_A/C12-2_A1B/C12-2_C/C122/C123/C125/C125_A1B/C128_C/C13_A1B/C13_C/CCV103_A1B/CCV11-1_A/CCV115_C/CCV12-1_A/D102_A/D108_C/D109_C/D110_A1B/D116_C/D127_A/D130_C/D131_C/D134_C/D135_C/D137_C/D139_C/D144_C/D167_C/D169_A1B/D185_C/D202/D210/D21…
	S000003325	YGR093W	YGR093W	DRN1	Debranching enzyme-associated RiboNuclease	NA	ORF	Verified	0	0	NA	NA
	S000003328	YGR096W	YGR096W	TPC1	Thiamine Pyrophosphate Carrier	thiamine transporter TPC1	ORF	Verified	0	2	NA	D197_C/D198_C
	S000003329	YGR097W	YGR097W	ASK10	Activator of SKn7	RGC2	ORF	Verified	2	0	DCV15-3_A1B/DCV191_A	NA
	S000003332	YGR100W	YGR100W	MDR1	Mac1-Dependent Regulator	GTPase-activating protein MDR1/GYP2/MIC1	ORF	Verified	3	2	D198_C/DCV173_A/DCV184_A1B	D197_C/D198_C
	S000003333	YGR101W	YGR101W	PCP1	Processing of Cytochrome c Peroxidase	MDM37/RBD1/rhomboid protease PCP1/UGO2	ORF	Verified	5	2	A103_A1B/A9_A1B/A9_C/A107_C/D203	A9_C/ACV9_C
	S000003334	YGR102C	YGR102C	GTF1	Glutaminyl Transamidase subunit F	glutamyl-tRNA(Gln) amidotransferase subunit F	ORF	Verified	2	0	D195_C/A113_C	NA
	S000003336	YGR104C	YGR104C	SRB5	Suppressor of RNA polymerase B	MED18	ORF	Verified	113	60	A7-1_A/A7-1_C/A7-2_A1B/A7-2_C/A8-2_C/C101_A1B/C101_C/C102_A1B/C102_C/C103_A/C103_A1B/C103_C/C104_A/C107_A1B/C107_C/C108_A1B/C11-1_A/C11-1_A1B/C11-1_C/C11-2_A1B/C11-2_C/C110_C/C111_A1B/C112_A1B/C112_C/C113_A1B/C113_C/C114_A1B/C114_C/C12-1_A/C12-1_A1B/C12-1_C/C12-2_A1B/C12-2_C/C128_A1B/C128_C/D102_A/D104_A1B/D108_C/D109_C/D116_C/D117_A/D117_C/D118_A1B/D119_C/D126_A1B/D127_A/D129_A1B/D130_C/D134_C/D…	A108/A7-2_A1B/C101_A1B/C101_C/C102_A1B/C102_C/C103_A/C103_A1B/C107_C/C11-1_A/C11-1_C/C11-2_C/C114_A1B/C115_A/C115_A1B/C117_C/C118_C/C12-1_A/C12-1_C/C12-2_A1B/C12-2_C/C122/C128_C/CCV114_C/CCV115_C/D102_A/D104_A1B/D107_A1B/D108_C/D109_C/D114_A1B/D116_C/D117_C/D118_A1B/D126_A1B/D127_A/D130_C/D131_C/D134_C/D135_A/D135_C/D137_C/D139_C/D144_C/D145_A1B/D152_A1B/D152_C/D185_C/D196_A1B/D197_C/D198_C/DCV10…
	S000003337	YGR105W	YGR105W	VMA21	Vacuolar Membrane Atpase	NA	ORF	Verified	80	17	C104_A/C104_C/C108_A1B/C109_A1B/C13_A/D110_A1B/D125_C/D14-1_A/D14-1_C/D14-2_C/D14-3_A1B/D14-3_C/D141_C/D17-1_A/D17-3_A1B/D173_A/D173_C/D174_C/D175_A1B/D176_A/D176_C/D177_C/D178_A1B/D179_A/D179_C/D181_A1B/D188_A/D188_C/D189_C/D190_A1B/D197_C/A103_A1B/C115_A/D183_C/ACV7-2_A1B/ACV8-1_A1B/ACV8-1_C/CCV107_A1B/CCV11-2_A1B/CCV11-2_C/CCV113_A1B/CCV117_A1B/CCV117_C/CCV118_A1B/CCV118_C/CCV12-2_A1B/CCV12-2_…	A103_A1B/C109_C/C115_A/CCV107_A1B/CCV107_C/D110_A1B/D147_A/D179_A/D197_C/DCV130_C/DCV134_C/DCV14-2_C/DCV145_A1B/DCV151_C/DCV173_A/DCV177_C/DCV181_A1B
	S000003338	YGR106C	YGR106C	VOA1	V0 Assembly protein	NA	ORF	Verified	2	2	C13_C/A113_A	C104_A/C13_C
	S000003339	YGR107W	YGR107W	NA	NA	NA	ORF	Dubious	40	16	A7-2_A1B/C107_A1B/C109_C/C11-2_A1B/C12-2_A1B/C12-2_C/D108_C/D117_C/D130_C/D135_C/D141_C/D152_C/A9_C/C115_A/C117_A1B/C117_C/C118_A1B/C118_C/D112_C/D148_C/ACV102_C/ACV9_C/CCV108_C/CCV114_C/CCV116_C/DCV143_C/A108/A108_A1B/A109_C/A110/A117/C119/C121/C122/D199/D200/D210/D211/D212/D213	A108/A7-2_A1B/A9_C/ACV9_C/C109_C/C115_A/C117_C/C118_C/C12-2_A1B/CCV114_C/D108_C/D117_C/D130_C/D135_C/D147_C/D211
	S000003340	YGR108W	YGR108W	CLB1	CycLin B	B-type cyclin CLB1/SCB1	ORF	Verified	10	6	C109_C/C114_C/C115_A/C115_A1B/C115_C/C117_C/CCV108_C/CCV114_C/CCV116_C/C125_C	C115_A/C115_A1B/C117_C/C118_C/CCV114_C/DCV196_A1B
	S000003341	YGR109C	YGR109C	CLB6	CycLin B	B-type cyclin CLB6	ORF	Verified	0	1	NA	ACV122_C
	S000003342	YGR110W	YGR110W	CLD1	CardioLipin-specific Deacylase	carboxylic ester hydrolase	ORF	Verified	0	0	NA	NA
	S000003343	YGR111W	YGR111W	NA	NA	NA	ORF	Uncharacterized	10	4	D125_C/D128_C/D139_C/D141_C/D145_C/C115_A/D112_C/CCV110_C/CCV114_C/A108_C	A108_C/A7-2_C/C115_A/D130_C
	S000003344	YGR112W	YGR112W	SHY1	SURF Homolog of Yeast	NA	ORF	Verified	15	11	C103_A/C104_A/C109_A1B/C11-1_A/C12-1_A/C13_A/C115_A/A105/A108/A113/A113_A/C119/C122/D199/D210	C101_C/C102_C/C103_A/C104_A/C107_C/C11-1_A/C11-1_C/C11-2_C/C115_A/C12-1_A/D185_C
	S000003349	YGR117C	YGR117C	NA	NA	NA	ORF	Uncharacterized	21	5	C109_C/C12-2_C/C127_A1B/C127_C/C13_A/C13_C/D139_C/D17-1_C/C117_C/C118_C/D112_C/ACV9_C/CCV114_C/DCV197_C/DCV198_C/A108/C119/D199/D202/D210/D213	ACV9_C/C117_C/C118_C/C13_C/CCV114_C
	S000003350	YGR118W	YGR118W	RPS23A	Ribosomal Protein of the Small subunit	ribosomal 40S subunit protein S23A/rp37/S12/S23A/S28A/uS12/YS14	ORF	Verified	9	1	D17-1_A/D174_C/D177_C/CCV113_A1B/DCV14-1_C/DCV173_A/DCV176_A/DCV176_C/D203	DCV173_A
	S000003353	YGR121C	YGR121C	MEP1	NA	ammonium permease MEP1/AMT1	ORF	Verified	2	0	DCV174_C/DCV177_C	NA
	S000007240	YGR122C-A	YGR122C-A	NA	NA	NA	ORF	Dubious	7	0	D152_A1B/DCV126_A1B/DCV152_A1B/DCV167_C/DCV180_C/DCV197_C/DCV198_C	NA
	S000003354	YGR122W	YGR122W	NA	NA	NA	ORF	Verified	31	11	C111_C/D154_A/D169_A1B/D170_A1B/A9_C/C115_C/D105_A/CCV108_C/CCV11-2_C/CCV117_C/CCV118_C/CCV12-2_C/CCV127_C/DCV104_A1B/DCV107_A1B/DCV110_A1B/DCV114_A1B/DCV126_A1B/DCV132_A1B/DCV145_A1B/DCV152_A1B/A110_A1B/A112/A112_A1B/A113/A113_A/A113_A1B/A118/C124/C124_C/C125_C	A9_C/C107_C/C11-2_C/C111_C/C120/C124/CCV107_C/D105_A/D154_A/D185_C/DCV114_A1B
	S000003355	YGR123C	YGR123C	PPT1	Protein Phosphatase T	protein serine/threonine phosphatase	ORF	Verified	0	0	NA	NA
	S000003356	YGR124W	YGR124W	ASN2	ASparagiNe requiring	asparagine synthase (glutamine-hydrolyzing) 2	ORF	Verified	0	0	NA	NA
	S000003357	YGR125W	YGR125W	VSB1	Vacuolar Storage of Basic amino acids	NA	ORF	Verified	1	1	C125_A1B	C125_A1B
	S000003358	YGR126W	YGR126W	NA	NA	NA	ORF	Uncharacterized	0	0	NA	NA
	S000003359	YGR127W	YGR127W	NA	NA	NA	ORF	Uncharacterized	1	0	ACV101_A1B	NA
	S000003361	YGR129W	YGR129W	SYF2	SYnthetic lethal with cdc40 (Forty)	NTC31	ORF	Verified	0	0	NA	NA
	S000003362	YGR130C	YGR130C	NA	NA	NA	ORF	Verified	1	0	A118	NA
	S000003363	YGR131W	YGR131W	FHN1	Functional Homolog of Nce102	NA	ORF	Verified	2	5	C13_A/C13_C	C101_C/C11-1_C/C13_C/D104_A1B/D185_C
	S000003364	YGR132C	YGR132C	PHB1	ProHiBitin	prohibitin subunit PHB1	ORF	Verified	19	5	A7-2_A1B/C109_C/A9_C/C117_C/C118_C/CCV102_C/CCV108_C/CCV11-2_C/CCV112_A1B/CCV114_C/CCV116_C/CCV117_C/CCV118_C/CCV12-2_C/DCV102_A/DCV127_A/DCV151_C/C124_C/C125_C	A101_A1B/A7-2_A1B/A7-2_C/A9_C/CCV107_C
	S000003365	YGR133W	YGR133W	PEX4	PEroXin	E2 ubiquitin-protein ligase peroxin 4/PAS2/UBC10	ORF	Verified	3	0	D169_A1B/C124_C/C125_C	NA
	S000003366	YGR134W	YGR134W	CAF130	CCR4 Associated Factor	CCR4-NOT core subunit CAF130	ORF	Verified	3	1	DCV132_A1B/DCV170_A1B/D205	DCV170_A1B
	S000003367	YGR135W	YGR135W	PRE9	PRoteinase yscE	proteasome core particle subunit alpha 3	ORF	Verified	3	0	DCV151_C/A113/A113_A	NA
	S000003368	YGR136W	YGR136W	LSB1	Las Seventeen Binding protein	NA	ORF	Verified	2	1	DCV119_C/DCV149_C	DCV149_C
	S000003369	YGR137W	YGR137W	NA	NA	NA	ORF	Dubious	0	0	NA	NA
	S000003370	YGR138C	YGR138C	TPO2	Transporter of POlyamines	spermine transporter	ORF	Verified	10	0	D17-1_A/D17-1_C/DCV14-2_C/DCV14-3_C/DCV174_C/DCV177_C/A113/A113_A/A113_A1B/A113_C	NA
	S000003371	YGR139W	YGR139W	NA	NA	NA	ORF	Dubious	0	0	NA	NA
	S000003373	YGR141W	YGR141W	VPS62	Vacuolar Protein Sorting	NA	ORF	Verified	0	0	NA	NA
	S000003374	YGR142W	YGR142W	BTN2	BaTteN disease	NA	ORF	Verified	0	0	NA	NA
	S000003375	YGR143W	YGR143W	SKN1	Suppressor of Kre Null	beta-glucan synthesis-associated protein SKN1	ORF	Verified	0	0	NA	NA
	S000003376	YGR144W	YGR144W	THI4	THIamine metabolism	ESP35/MOL1/thiamine thiazole synthase	ORF	Verified	0	2	NA	D155_A/DCV155_A
	S000003378	YGR146C	YGR146C	ECL1	Extends Chronological Lifespan	NA	ORF	Verified	1	0	A118	NA
	S000003380	YGR148C	YGR148C	RPL24B	Ribosomal Protein of the Large subunit	eL24/L24B/L24e/L30B/ribosomal 60S subunit protein L24B/rp29/RPL30B/YL21	ORF	Verified	1	0	A113_C	NA
	S000003381	YGR149W	YGR149W	GPC1	GlyceroPhosphoCholine acyltransferase	glycerophosphocholine acyltransferase	ORF	Verified	3	0	ACV120_A/ACV121_A/A113_C	NA
	S000003382	YGR150C	YGR150C	CCM1	COB and COX1 mRNA maturation	DMR1/RRG2	ORF	Verified	4	2	A113/A113_A/A113_A1B/A113_C	A7-2_C/D14-1_A
	S000003383	YGR151C	YGR151C	NA	NA	NA	ORF	Dubious	20	6	C105_A1B/C105_C/C106_A1B/C111_A1B/C111_C/C13_A/C13_A1B/C13_C/D104_A1B/D129_A1B/D159_C/D107_A1B/CCV106_A1B/CCV109_A1B/CCV115_A/CCV116_A1B/CCV126_A1B/CCV128_A1B/CCV128_C/A107_C	C105_A1B/C111_C/C13_A1B/C13_C/D104_A1B/D107_A1B
	S000003384	YGR152C	YGR152C	RSR1	RaS-Related	BUD1/Ras family GTPase RSR1	ORF	Verified	16	10	C103_A1B/C105_A1B/C111_A1B/C128_A1B/C13_A/C13_A1B/C13_C/D104_A1B/CCV105_A1B/CCV106_A1B/CCV106_C/CCV111_A1B/CCV111_C/CCV115_A1B/CCV126_A/CCV128_A1B	C101_C/C102_C/C103_A1B/C111_C/C128_C/C13_A1B/C13_C/CCV126_A/D104_A1B/D185_C
	S000003385	YGR153W	YGR153W	NA	NA	TOS10	ORF	Uncharacterized	0	0	NA	NA
	S000003386	YGR154C	YGR154C	GTO1	Glutathione Transferase Omega-like	omega-class glutathione transferase	ORF	Verified	0	0	NA	NA
	S000003387	YGR155W	YGR155W	CYS4	CYStathionine beta-synthase	cystathionine beta-synthase CYS4/NHS5/STR4/VMA41	ORF	Verified	0	0	NA	NA
	S000003389	YGR157W	YGR157W	CHO2	CHOline requiring	PEM1/phosphatidylethanolamine N-methyltransferase	ORF	Verified	1	0	ACV121_A	NA
	S000003391	YGR159C	YGR159C	NSR1	NA	SHE5	ORF	Verified	26	15	A7-2_A1B/C103_C/C109_C/C11-1_C/D104_A1B/D126_A1B/D142_A1B/D152_A1B/C117_C/C118_C/D107_A1B/D114_A1B/CCV102_A1B/CCV107_A1B/CCV108_C/CCV11-2_A1B/CCV113_A1B/CCV116_A1B/CCV117_A1B/CCV118_A1B/CCV12-2_A1B/CCV12-2_C/DCV116_C/DCV134_C/DCV197_C/DCV198_C	A7-2_A1B/C104_C/C11-1_C/C117_C/C118_C/C12-1_C/C128_C/CCV107_A1B/CCV11-2_A1B/CCV12-2_A1B/D104_A1B/D107_A1B/D114_A1B/D118_A1B/D126_A1B
	S000003392	YGR160W	YGR160W	NA	NA	NA	ORF	Dubious	58	10	C116_A1B/C116_C/C13_A/D14-1_A/D17-1_A/D173_A/D173_C/D176_A/D176_C/D177_C/C115_A1B/C115_C/D182_A/D183_C/CCV101_C/CCV103_A/CCV103_A1B/CCV103_C/CCV104_C/CCV109_A1B/CCV11-1_C/CCV110_A1B/CCV111_A1B/CCV112_A1B/CCV112_C/CCV115_A/CCV115_A1B/CCV115_C/CCV116_A1B/CCV12-1_A1B/CCV12-1_C/CCV128_A1B/CCV128_C/DCV108_C/DCV128_C/DCV130_C/DCV14-1_A/DCV14-1_C/DCV14-2_C/DCV14-3_C/DCV141_C/DCV145_C/DCV15-1_C/DCV151_C/…	C114_A1B/C115_A1B/CCV103_A/CCV103_A1B/CCV107_C/DCV130_C/DCV173_A/DCV177_C/DCV179_C/DCV188_A
	S000003393	YGR161C	YGR161C	RTS3	NA	NA	ORF	Uncharacterized	0	0	NA	NA
	S000003394	YGR162W	YGR162W	TIF4631	Translation Initiation Factor	eIF4G1/translation initiation factor eIF4G	ORF	Verified	39	24	C109_A1B/C111_A1B/C114_A1B/D103_C/D104_A1B/D108_C/D116_C/D121_C/D125_C/D128_C/D130_C/D134_C/D139_C/D14-1_A/D141_C/D143_C/D145_C/D146_C/D152_C/D153_C/D155_A/D155_A1B/D162_C/D163_C/D169_C/D170_C/A103_A1B/D106_C/D107_A1B/D112_C/D113_C/D123_C/DCV103_C/DCV128_C/DCV14-1_A/DCV141_C/DCV173_A/DCV176_A/DCV179_A	C105_A1B/C114_A1B/D103_C/D107_A1B/D108_C/D109_C/D113_C/D116_C/D121_C/D123_C/D125_C/D128_C/D130_C/D134_C/D139_C/D144_C/D152_C/D153_C/D162_C/D163_C/DCV106_C/DCV141_C/DCV145_C/DCV173_A
	S000003395	YGR163W	YGR163W	GTR2	GTp binding protein Resemblance	NA	ORF	Verified	4	1	D169_A1B/D170_A1B/DCV151_C/A107_C	DCV151_C
	S000003396	YGR164W	YGR164W	NA	NA	NA	ORF	Uncharacterized	4	4	A9_A1B/A9_C/A113/A113_A	A102_C/A9_C/C105_A1B/DCV134_C
	S000003397	YGR165W	YGR165W	MRPS35	Mitochondrial Ribosomal Protein, Small subunit	mitochondrial 37S ribosomal protein MRPS35/mS45	ORF	Verified	5	1	CCV116_A1B/A110/A113/A113_A/C123_C	D157_C
	S000003398	YGR166W	YGR166W	TRS65	TRapp Subunit	KRE11	ORF	Verified	1	1	C115_A	C115_A
	S000003399	YGR167W	YGR167W	CLC1	Clathrin Light Chain	SCD4	ORF	Verified	3	2	C115_A/D202/D213	D202/D213
	S000003400	YGR168C	YGR168C	PEX35	PEroXin	NA	ORF	Verified	0	0	NA	NA
	S000003401	YGR169C	YGR169C	PUS6	PseudoUridine Synthase	pseudouridine synthase PUS6	ORF	Verified	2	0	A113_A/A113_C	NA
	S000003402	YGR170W	YGR170W	PSD2	PhosphatidylSerine Decarboxylase	phosphatidylserine decarboxylase 2	ORF	Verified	4	1	D194_A/D196_A1B/D196_C/CCV109_C	D196_A1B
	S000003403	YGR171C	YGR171C	MSM1	Mitochondrial aminoacyl-tRNA Synthetase, Methionine	methionine--tRNA ligase MSM1	ORF	Verified	4	2	D194_A/D195_C/D196_A1B/D196_C	D196_A1B/DCV196_A1B
	S000003405	YGR173W	YGR173W	RBG2	RiBosome interacting Gtpase	GIR1	ORF	Verified	0	0	NA	NA
	S000003406	YGR174C	YGR174C	CBP4	Cytochrome B mRNA Processing	NA	ORF	Verified	5	1	D195_C/D196_C/CCV103_A1B/CCV128_A1B/CCV13_C	CCV103_A1B
	S000003408	YGR176W	YGR176W	NA	NA	NA	ORF	Dubious	1	0	A113_A1B	NA
	S000003409	YGR177C	YGR177C	ATF2	AcetylTransFerase	alcohol O-acetyltransferase	ORF	Verified	6	1	A108/C119/D199/D200/D210/D211	D211
	S000003410	YGR178C	YGR178C	PBP1	Pab1p-Binding Protein	MRS16	ORF	Verified	5	3	D194_A/D195_C/D196_A1B/D196_C/DCV151_C	D196_A1B/D197_C/DCV196_A1B
	S000003412	YGR180C	YGR180C	RNR4	RiboNucleotide Reductase	CRT3/PSO3/ribonucleotide-diphosphate reductase subunit RNR4	ORF	Verified	101	62	A7-2_A1B/A7-2_C/C101_A1B/C101_C/C102_A1B/C102_C/C103_A/C103_A1B/C103_C/C104_A/C104_A1B/C104_C/C105_A1B/C105_C/C107_A1B/C107_C/C108_A1B/C108_C/C109_A1B/C109_C/C11-1_A/C11-1_A1B/C11-1_C/C11-2_A1B/C11-2_C/C111_A1B/C111_C/C112_A1B/C112_C/C113_A1B/C113_C/C114_A1B/C114_C/C12-1_A/C12-1_A1B/C12-1_C/C12-2_A1B/C12-2_C/C128_A1B/C128_C/D102_A/D104_A1B/D108_C/D109_C/D116_C/D117_A/D117_C/D118_A1B/D119_C/D126_A…	A102_A1B/A103_A1B/A7-2_A1B/C101_A1B/C101_C/C102_A1B/C102_C/C103_A/C103_A1B/C104_A/C104_C/C105_A1B/C107_C/C109_C/C11-1_A/C11-1_C/C11-2_C/C111_C/C114_A1B/C115_A/C115_A1B/C12-1_A/C12-1_C/C12-2_A1B/C12-2_C/C128_C/CCV101_A1B/CCV103_A/CCV103_A1B/CCV112_A1B/D102_A/D104_A1B/D107_A1B/D108_C/D109_C/D116_C/D117_A/D117_C/D118_A1B/D121_C/D126_A1B/D127_A/D130_C/D131_C/D134_C/D135_A/D135_C/D137_C/D144_C/D145_A1…
	S000003413	YGR181W	YGR181W	TIM13	Translocase of the Inner Mitochondrial membrane	protein translocase subunit TIM13	ORF	Verified	1	0	CCV115_A1B	NA
	S000003414	YGR182C	YGR182C	NA	NA	NA	ORF	Dubious	11	2	D194_A/D194_C/D195_C/D196_A1B/D196_C/ACV123_C/DCV14-1_A/DCV17-1_A/DCV173_A/DCV176_A/D203	D196_A1B/DCV173_A
	S000003415	YGR183C	YGR183C	QCR9	ubiQuinol-cytochrome C oxidoReductase	ubiquinol--cytochrome-c reductase subunit 9/UCR9	ORF	Verified	2	1	CCV117_C/CCV118_C	CCV107_C
	S000003416	YGR184C	YGR184C	UBR1	NA	E3 ubiquitin-protein ligase UBR1/PTR1	ORF	Verified	7	2	C13_C/D194_A/D196_A1B/D196_C/DCV14-3_A1B/DCV154_A1B/DCV17-1_A	C13_C/D196_A1B
	S000003419	YGR187C	YGR187C	HGH1	HmG1/2 Homolog	NA	ORF	Verified	3	2	D194_A/D196_C/DCV17-1_A	C105_A1B/C110_A1B
	S000003420	YGR188C	YGR188C	BUB1	Budding Uninhibited by Benzimidazole	protein kinase BUB1	ORF	Verified	8	0	ACV120_A/ACV8-1_A1B/CCV111_A1B/CCV112_A1B/CCV115_A/CCV115_A1B/CCV128_A1B/A113_A	NA
	S000003421	YGR189C	YGR189C	CRH1	Congo Red Hypersensitive	transglycosylase	ORF	Verified	1	1	CCV114_C	CCV114_C
	S000003424	YGR192C	YGR192C	TDH3	Triose-phosphate DeHydrogenase	GAPDH/GLD1/glyceraldehyde-3-phosphate dehydrogenase (phosphorylating) TDH3/GPD/HSP35/HSP36/SSS2	ORF	Verified	0	0	NA	NA
	S000003425	YGR193C	YGR193C	PDX1	Pyruvate Dehydrogenase complex protein X	NA	ORF	Verified	3	1	D194_A/D196_A1B/D196_C	D196_A1B
	S000003426	YGR194C	YGR194C	XKS1	XyluloKinaSe	xylulokinase	ORF	Verified	9	2	D194_A/D195_C/D196_A1B/D196_C/DCV14-1_A/DCV173_A/DCV176_A/DCV179_A/C125_C	D196_A1B/D197_C
	S000003428	YGR196C	YGR196C	FYV8	Function required for Yeast Viability	NA	ORF	Verified	1	0	C115_C	NA
	S000003429	YGR197C	YGR197C	SNG1	NA	NA	ORF	Verified	1	0	D196_C	NA
	S000003431	YGR199W	YGR199W	PMT6	Protein O-MannosylTransferase	dolichyl-phosphate-mannose-protein mannosyltransferase PMT6	ORF	Verified	10	5	D14-1_A/D14-1_C/D173_A/D173_C/D176_A/D179_A/D179_C/D194_A/D196_A1B/ACV121_A1B	A102_C/A108_C/A112_C/A7-1_C/ACV101_C
	S000003432	YGR200C	YGR200C	ELP2	ELongator Protein	Elongator subunit ELP2/KTI3/TOT2	ORF	Verified	12	2	C115_A/C115_A1B/C115_C/CCV114_A1B/CCV114_C/CCV116_C/DCV197_C/DCV198_C/A113/A113_A/A113_A1B/C125_C	C115_A/D135_C
	S000003433	YGR201C	YGR201C	NA	NA	NA	ORF	Uncharacterized	1	0	C127_A1B	NA
	S000003434	YGR202C	YGR202C	PCT1	Phosphocholine CytidylylTransferase	BSR2/CCT1/choline-phosphate cytidylyltransferase	ORF	Verified	1	0	DCV17-1_A	NA
	S000003435	YGR203W	YGR203W	YCH1	Yeast Cdc25 Homolog	phosphatase YCH1	ORF	Verified	0	0	NA	NA
	S000003436	YGR204W	YGR204W	ADE3	ADEnine requiring	trifunctional formate-tetrahydrofolate ligase/methenyltetrahydrofolate cyclohydrolase/methylenetetrahydrofolate dehydrogenase ADE3	ORF	Verified	1	0	C123_C	NA
	S000003437	YGR205W	YGR205W	TDA10	Topoisomerase I Damage Affected	putative ATP-dependent kinase	ORF	Verified	2	3	D197_C/D198_C	D197_C/D198_C/DCV196_A1B
	S000003438	YGR206W	YGR206W	MVB12	MultiVesicular Body sorting factor of 12 kilodaltons	ubiquitin-binding ESCRT-I subunit protein MVB12	ORF	Verified	2	1	D194_A/CCV113_A1B	D196_A1B
	S000003439	YGR207C	YGR207C	CIR1	Changed Intracellular Redox state	NA	ORF	Verified	3	2	D194_A/D195_C/D196_A1B	D196_A1B/DCV198_C
	S000003440	YGR208W	YGR208W	SER2	SERine requiring	phosphoserine phosphatase	ORF	Verified	3	1	D196_C/CCV126_A1B/DCV17-1_A	D196_A1B
	S000003441	YGR209C	YGR209C	TRX2	ThioRedoXin	LMA1/thioredoxin TRX2	ORF	Verified	1	0	CCV109_A1B	NA
	S000003442	YGR210C	YGR210C	NA	NA	NA	ORF	Uncharacterized	2	0	C127_A1B/CCV113_C	NA
	S000003444	YGR212W	YGR212W	SLI1	Sphingosine-Like Immunosuppressant resistant gene	N-acetyltransferase	ORF	Verified	7	1	D14-1_A/D179_A/D194_A/D195_C/D196_A1B/D196_C/DCV153_C	D196_A1B
	S000003445	YGR213C	YGR213C	RTA1	Resistance To 7-Aminocholesterol	NA	ORF	Verified	3	0	DCV197_C/DCV198_C/D205	NA
	S000003446	YGR214W	YGR214W	RPS0A	Ribosomal Protein of the Small subunit	NAB1/NAB1A/ribosomal 40S subunit protein S0A/S0A/S2/uS2/YST1	ORF	Verified	6	6	A7-2_A1B/ACV8-1_C/CCV104_A/CCV11-1_A/CCV12-1_A/C122	A110/C122/C123/CCV11-1_A/CCV12-1_A/D202
	S000003447	YGR215W	YGR215W	RSM27	Ribosomal Small subunit of Mitochondria	mitochondrial 37S ribosomal protein RSM27/mS33	ORF	Verified	0	1	NA	DCV196_A1B
	S000003449	YGR217W	YGR217W	CCH1	Calcium Channel Homolog	NA	ORF	Verified	14	3	D14-1_A/D152_C/D179_A/D194_A/D196_C/DCV15-1_A/DCV15-1_C/DCV15-2_C/DCV15-3_A1B/DCV15-3_C/DCV16-3_C/DCV17-1_A/DCV197_C/DCV198_C	A101_A1B/D152_C/D196_A1B
	S000003451	YGR219W	YGR219W	NA	NA	NA	ORF	Dubious	1	1	C13_A	C127_A1B
	S000003452	YGR220C	YGR220C	MRPL9	Mitochondrial Ribosomal Protein, Large subunit	mitochondrial 54S ribosomal protein YmL9/uL3m/YmL9	ORF	Verified	2	2	C106_C/D170_A1B	A101_A1B/C127_A1B
	S000003453	YGR221C	YGR221C	TOS2	Target Of Sbf	NA	ORF	Verified	4	0	DCV15-1_A/DCV15-3_C/DCV17-1_A/DCV191_A	NA
	S000003454	YGR222W	YGR222W	PET54	PETite colonies	NA	ORF	Verified	11	5	C106_A1B/D158_C/D159_C/D170_C/A103_A1B/ACV8-1_C/CCV104_A/CCV113_A1B/CCV115_A/C124_C/C125_C	C106_A1B/D109_C/DCV134_C/DCV158_C/DCV159_C
	S000003455	YGR223C	YGR223C	HSV2	Homologous with SVP1	NA	ORF	Verified	48	16	C101_C/C102_C/C103_A/C104_A/C104_A1B/C104_C/C107_C/C108_C/C109_C/C11-1_A/C11-1_A1B/C11-1_C/C11-2_C/C12-1_A/C12-1_A1B/C12-2_C/C128_A1B/C128_C/C13_A/D102_A/D127_A/D134_C/D14-1_A/D14-2_C/D14-3_C/D173_A/D174_C/D176_A/D177_C/D179_A/D180_C/D181_A1B/D185_C/D186_C/D197_C/C115_A/C115_A1B/C115_C/CCV107_A1B/CCV11-2_A1B/CCV117_A1B/CCV118_A1B/CCV12-2_A1B/A107/C120/C124_A1B/D200/D211	C103_A/C104_A/C104_C/C109_C/C11-1_A/C115_A/C115_A1B/C12-1_A/C120/C13_A1B/CCV107_A1B/D102_A/D127_A/D197_C/D200/D211
	S000003456	YGR224W	YGR224W	AZR1	Acetic Acid and AZoles Resistance	azole transporter	ORF	Verified	0	0	NA	NA
	S000003457	YGR225W	YGR225W	AMA1	Activator of Meiotic APC/C	SPO70	ORF	Verified	1	0	DCV14-3_C	NA
	S000003458	YGR226C	YGR226C	NA	NA	NA	ORF	Dubious	0	0	NA	NA
	S000003459	YGR227W	YGR227W	DIE2	Derepression of ITR1 Expression	ALG10/dolichyl-P-Glc:Glc(2)Man(9)GlcNAc(2)-PP-dolichol alpha-1,2- glucosyltransferase	ORF	Verified	8	0	D14-1_A/D14-2_C/D14-3_C/D173_A/D176_A/D179_A/D180_C/C125_A1B	NA
	S000003460	YGR228W	YGR228W	NA	NA	NA	ORF	Dubious	3	5	C109_A1B/C13_A/C115_A	C109_C/C115_A/C127_A1B/CCV114_A1B/CCV116_A1B
	S000003461	YGR229C	YGR229C	SMI1	Suppressor of MAR Inhibitor	KNR4	ORF	Verified	4	3	C109_A1B/C115_A/CCV115_C/CCV13_A1B	C115_A/C115_A1B/CCV13_A1B
	S000003462	YGR230W	YGR230W	BNS1	Bypasses Need for Spo12p	NA	ORF	Verified	0	1	NA	DCV132_A1B
	S000003463	YGR231C	YGR231C	PHB2	ProHiBitin	prohibitin subunit PHB2	ORF	Verified	11	6	C103_A/C104_A/C11-1_A/C12-1_A/CCV11-1_C/A113/A113_A/C119/D199/D210/D211	C103_A/C104_A/C11-1_A/C12-1_A/C120/D211
	S000003464	YGR232W	YGR232W	NAS6	Non-ATPase Subunit 6	NA	ORF	Verified	13	4	C103_A1B/C104_A/C109_A1B/C11-1_A/C12-1_A/D102_A/D127_A/D14-1_A/D14-2_C/D173_A/D176_A/D179_A/C125_C	C109_C/C11-1_A/C127_A1B/D127_A
	S000003465	YGR233C	YGR233C	PHO81	PHOsphate metabolism	phoS/VAC6	ORF	Verified	1	1	C124_C	D167_C
	S000003466	YGR234W	YGR234W	YHB1	Yeast flavoHemogloBin	flavohemoglobin/YHB4	ORF	Verified	0	0	NA	NA
	S000003467	YGR235C	YGR235C	MIC26	MItochondrial contact site and Cristae organizing system	MCS29/MIO27/MOS2	ORF	Verified	0	1	NA	C127_A1B
	S000003468	YGR236C	YGR236C	SPG1	Stationary Phase Gene	NA	ORF	Verified	4	0	CCV114_C/CCV127_A/DCV173_A/DCV176_A	NA
	S000003469	YGR237C	YGR237C	NA	NA	NA	ORF	Uncharacterized	0	0	NA	NA
	S000003470	YGR238C	YGR238C	KEL2	KELch repeat	NA	ORF	Verified	6	3	C106_A1B/C127_A/A9_A1B/ACV8-1_A1B/DCV110_A1B/DCV154_A1B	C105_A1B/C106_A1B/C110_A1B
	S000003471	YGR239C	YGR239C	PEX21	PEroXin	NA	ORF	Verified	1	0	A113_A	NA
	S000003472	YGR240C	YGR240C	PFK1	PhosphoFructoKinase	6-phosphofructokinase subunit alpha	ORF	Verified	0	0	NA	NA
	S000003473	YGR241C	YGR241C	YAP1802	Yeast Assembly Polypeptide	NA	ORF	Verified	9	4	C109_A1B/D14-1_A/D14-2_C/D174_C/D177_C/D179_A/ACV7-2_A1B/ACV8-2_A1B/CCV109_A1B	A102_C/ACV101_C/CCV109_C/D197_C
	S000003474	YGR242W	YGR242W	NA	NA	NA	ORF	Dubious	2	0	CCV13_A1B/A110_A1B	NA
	S000003475	YGR243W	YGR243W	MPC3	Mitochondrial Pyruvate Carrier	FMP43/mitochondrial pyruvate carrier	ORF	Verified	3	1	D14-1_A/D179_A/DCV14-2_C	CCV115_C
	S000003476	YGR244C	YGR244C	LSC2	Ligase of Succinyl-CoA	succinate--CoA ligase (GDP-forming) subunit beta	ORF	Verified	6	3	D117_C/D135_C/D143_C/D112_C/D147_C/D148_C	D117_C/D135_C/D147_C
	S000003479	YGR247W	YGR247W	CPD1	Cyclic nucleotide PhosphoDiesterase	2',3'-cyclic-nucleotide 3'-phosphodiesterase	ORF	Verified	0	1	NA	DCV135_C
	S000003480	YGR248W	YGR248W	SOL4	Suppressor Of Los1-1	6-phosphogluconolactonase SOL4	ORF	Verified	0	1	NA	DCV196_A1B
	S000003481	YGR249W	YGR249W	MGA1	NA	NA	ORF	Verified	6	3	C103_A/C11-1_A/C12-1_A/D179_A/D197_C/D198_C	C103_A/D197_C/D198_C
	S000003482	YGR250C	YGR250C	RIE1	Restoration of Impaired growths of ERMES-lacking cells	WHI8	ORF	Verified	0	1	NA	C111_C
	S000003484	YGR252W	YGR252W	GCN5	General Control Nonderepressible	AAS104/ADA4/histone acetyltransferase GCN5/KAT2/SWI9	ORF	Verified	24	16	A7-2_A1B/C104_A/C108_C/C109_A1B/C109_C/C114_A1B/C114_C/C116_A1B/C13_A/D14-1_A/D14-2_C/D179_A/D180_C/A9_A1B/A9_C/C115_A/CCV104_A/CCV104_A1B/CCV104_C/CCV109_C/CCV11-1_C/CCV112_C/CCV12-1_C/CCV128_C	A7-2_A1B/A7-2_C/A9_C/C104_A/C11-2_C/C114_A1B/C115_A/CCV128_C/D14-1_A/D14-2_C/D14-3_C/D173_A/D174_C/D176_A/D177_C/D179_A
	S000003486	YGR254W	YGR254W	ENO1	ENOlase	HSP48/phosphopyruvate hydratase ENO1	ORF	Verified	0	0	NA	NA
	S000003487	YGR255C	YGR255C	COQ6	COenzyme Q	putative N,N-dimethylaniline monooxygenase COQ6	ORF	Verified	17	10	A7-2_A1B/C107_C/D109_C/CCV108_C/CCV11-2_C/CCV117_C/CCV118_C/CCV12-2_C/DCV152_A1B/DCV198_C/A113/A113_A/A113_A1B/A113_C/C124_C/C125_C/D205	A7-2_A1B/C107_C/C11-2_C/C12-2_C/D109_C/D116_C/D131_C/D134_C/D144_C/D185_C
	S000003488	YGR256W	YGR256W	GND2	6-phosphoGlucoNateDehydrogenase	phosphogluconate dehydrogenase (decarboxylating) GND2	ORF	Verified	4	2	D197_C/D198_C/DCV155_A1B/DCV184_A1B	D197_C/D198_C
	S000003489	YGR257C	YGR257C	MTM1	Manganese Trafficking factor for Mitochondrial SOD2	NA	ORF	Verified	5	6	C103_A1B/D104_A1B/D188_A/D182_A/A113_A1B	C103_A1B/C118_C/C12-1_C/C128_C/D104_A1B/D126_A1B
	S000003490	YGR258C	YGR258C	RAD2	RADiation sensitivity	ssDNA endodeoxyribonuclease RAD2	ORF	Verified	0	0	NA	NA
	S000003491	YGR259C	YGR259C	NA	NA	NA	ORF	Dubious	1	0	C126_A	NA
	S000003492	YGR260W	YGR260W	TNA1	Transporter of Nicotinic Acid	NA	ORF	Verified	1	0	DCV152_C	NA
	S000003493	YGR261C	YGR261C	APL6	clathrin Adaptor Protein complex Large chain	YKS5	ORF	Verified	6	5	D198_C/DCV14-1_A/DCV173_A/DCV176_A/DCV179_A/DCV188_A	D117_A/D147_A/D197_C/D198_C/DCV173_A
	S000003494	YGR262C	YGR262C	BUD32	BUD site selection	LDB14/serine/threonine protein kinase BUD32	ORF	Verified	158	66	A7-1_A/A7-1_A1B/A7-1_C/A7-2_A1B/A7-2_C/A8-1_A/A8-1_A1B/A8-1_C/A8-2_C/C101_A1B/C101_C/C102_A1B/C102_C/C103_A/C103_A1B/C103_C/C104_A/C104_A1B/C104_C/C107_A1B/C107_C/C108_A1B/C108_C/C109_C/C11-1_A/C11-1_A1B/C11-1_C/C11-2_A1B/C11-2_C/C110_A1B/C110_C/C111_A1B/C111_C/C112_A1B/C112_C/C113_A1B/C113_C/C114_A1B/C114_C/C12-1_A/C12-1_A1B/C12-1_C/C12-2_A1B/C12-2_C/C128_A1B/C128_C/D102_A/D103_C/D104_A1B/D109_C…	A7-2_A1B/A7-2_C/ACV7-2_C/C101_A1B/C101_C/C102_A1B/C102_C/C103_A/C103_A1B/C104_A/C104_C/C107_C/C109_C/C11-1_A/C11-1_C/C11-2_C/C110_A1B/C114_A1B/C115_A/C115_A1B/C12-1_A/C12-1_C/C12-2_A1B/C12-2_C/C128_C/CCV103_A1B/CCV107_C/CCV114_C/CCV115_C/D102_A/D103_C/D104_A1B/D109_C/D110_A1B/D116_C/D117_A/D117_C/D118_A1B/D121_C/D125_C/D126_A1B/D127_A/D128_C/D131_C/D132_A1B/D134_C/D135_A/D135_C/D137_C/D139_C/D144…
	S000003495	YGR263C	YGR263C	SAY1	Steryl Acetyl hYdrolase	steryl deacetylase	ORF	Verified	6	0	CCV13_A1B/DCV14-1_A/DCV173_A/DCV176_A/A113_A/A113_C	NA
	S000003498	YGR266W	YGR266W	NA	NA	NA	ORF	Verified	4	1	D170_A1B/D197_C/CCV116_A1B/CCV13_A1B	D197_C
	S000003500	YGR268C	YGR268C	HUA1	NA	NA	ORF	Verified	16	1	C127_A1B/D14-1_A/D14-2_C/D14-3_A1B/D14-3_C/D173_A/D174_C/D176_A/D177_C/D179_A/D188_A/D188_C/D189_C/ACV101_A1B/DCV132_A1B/DCV139_C	DCV139_C
	S000003501	YGR269W	YGR269W	NA	NA	NA	ORF	Dubious	0	0	NA	NA
	S000003502	YGR270W	YGR270W	YTA7	Yeast Tat-binding Analog	NA	ORF	Verified	8	12	C103_A/C104_A/C11-1_A/C12-1_A/D185_C/D186_C/CCV104_C/A113_C	C101_C/C103_A/C104_A/C107_C/C11-1_A/C11-2_C/C12-1_A/C128_C/CCV103_A/CCV11-1_A/D185_C/D189_C
	S000003503	YGR271W	YGR271W	SLH1	SKI2-Like Helicase	putative RNA helicase/RQT2	ORF	Verified	0	0	NA	NA
	S000007608	YGR271C-A	YGR272C	EFG1	Exit From G1	YGR272C	ORF	Verified	63	16	A7-1_A/A7-1_A1B/A7-1_C/C104_C/C112_C/C116_C/C12-1_C/C128_C/C13_A/C13_C/D103_C/D125_C/D128_C/D14-1_A/D14-1_C/D14-3_C/D141_C/D17-1_A/D17-1_C/D173_A/D173_C/D176_A/D176_C/D179_A/D179_C/D188_C/D197_C/A101_A/A101_A1B/A101_C/A102_A1B/A103_A1B/C115_A1B/C115_C/C117_C/C118_C/D112_C/D182_A/ACV120_A/ACV121_A/ACV123_A1B/ACV123_C/DCV108_C/DCV130_C/DCV134_C/DCV14-2_C/DCV143_C/DCV151_C/DCV173_A/DCV177_C/DCV180_C…	C115_A1B/C117_C/C118_C/C127_A1B/D125_C/D128_C/D197_C/DCV112_C/DCV130_C/DCV132_A1B/DCV134_C/DCV14-2_C/DCV151_C/DCV173_A/DCV179_C/DCV195_C
	S000003505	YGR273C	YGR273C	NA	NA	IBI1	ORF	Uncharacterized	27	10	C108_C/D121_C/D125_C/D139_C/D14-1_A/D14-1_C/D14-2_C/D14-3_C/D141_C/D143_C/D173_A/D176_A/D179_A/D179_C/A9_C/C117_C/C118_C/D112_C/CCV112_C/CCV114_C/CCV127_C/DCV134_C/DCV143_A1B/DCV152_A1B/DCV197_C/DCV198_C/C123_C	A9_C/C117_C/C118_C/C127_A1B/D121_C/D123_C/D130_C/D139_C/DCV130_C/DCV134_C
	S000003507	YGR275W	YGR275W	RTT102	Regulator of Ty1 Transposition	NA	ORF	Verified	1	1	C13_C	C13_C
	S000003508	YGR276C	YGR276C	RNH70	RNase H	REX1/RNA82	ORF	Verified	0	0	NA	NA
	S000003511	YGR279C	YGR279C	SCW4	Soluble Cell Wall protein	putative family 17 glucosidase	ORF	Verified	8	5	C107_A1B/C108_A1B/C11-2_A1B/C12-2_A1B/D157_C/C118_A1B/CCV113_C/CCV117_C	C12-2_A1B/C125_A1B/D156_C/D157_C/DCV131_C
	S000003513	YGR281W	YGR281W	YOR1	Yeast Oligomycin Resistance	ATP-binding cassette transporter YOR1/YRS1	ORF	Verified	0	0	NA	NA
	S000003514	YGR282C	YGR282C	BGL2	Beta-GLucanase	glucan 1,3-beta-glucosidase/SCW9	ORF	Verified	16	3	D14-1_A/D173_A/D176_A/D182_A/CCV103_A1B/CCV109_A1B/CCV115_A1B/CCV12-1_A1B/CCV128_A1B/DCV17-1_A/DCV173_A/DCV176_A/DCV188_A/A113/A113_A/A113_C	CCV103_A1B/DCV173_A/DCV188_A
	S000003515	YGR283C	YGR283C	NA	NA	putative methyltransferase	ORF	Verified	16	9	C105_A1B/C106_A1B/C106_C/C110_A1B/C111_A1B/C127_A1B/C13_A/D141_C/D158_C/A9_C/D112_C/CCV105_A1B/CCV106_A1B/CCV113_A1B/CCV118_A1B/A107_C	A9_C/ACV9_C/C105_A1B/C106_A1B/C110_A1B/CCV110_A1B/DCV158_C/DCV159_C/DCV170_A1B
	S000003516	YGR284C	YGR284C	ERV29	ER Vesicle	NA	ORF	Verified	0	0	NA	NA
	S000003517	YGR285C	YGR285C	ZUO1	ZUOtin	zuotin	ORF	Verified	17	5	A7-2_A1B/C108_A1B/C109_C/D103_C/D125_C/D128_C/D141_C/D163_C/D169_C/D170_C/C115_A/D106_C/CCV104_C/DCV185_C/A113_C/A118/D203	A7-2_A1B/C104_A/C115_A/D103_C/D128_C
	S000003518	YGR286C	YGR286C	BIO2	BIOtin	biotin synthase	ORF	Verified	3	2	A102_C/DCV116_C/DCV134_C	A102_C/DCV134_C
	S000003519	YGR287C	YGR287C	IMA1	IsoMAltase	oligo-1,6-glucosidase IMA1	ORF	Verified	0	0	NA	NA
	S000003520	YGR288W	YGR288W	MAL13	MALtose fermentation	MALR/transcription factor MAL13	ORF	Verified	6	0	CCV108_A1B/CCV11-2_A1B/CCV117_A1B/CCV118_A1B/CCV13_A1B/A107_C	NA
	S000003521	YGR289C	YGR289C	MAL11	MALtose fermentation	AGT1/alpha-glucoside permease/MALT	ORF	Verified	0	0	NA	NA
	S000003522	YGR290W	YGR290W	NA	NA	NA	ORF	Dubious	3	2	DCV117_C/DCV135_C/DCV148_C	DCV135_C/DCV148_C
	S000003523	YGR291C	YGR291C	NA	NA	NA	ORF	Dubious	8	3	C105_A1B/C106_A1B/C106_C/C110_A1B/C110_C/D158_C/D159_C/A113_A	C105_A1B/C106_A1B/C110_A1B
	S000003524	YGR292W	YGR292W	MAL12	MALtose fermentation	alpha-glucosidase MAL12/MALS	ORF	Verified	7	3	C109_C/C118_C/A108/C121/D199/D200/D211	C117_C/C118_C/D211
	S000003527	YGR295C	YGR295C	COS6	COnserved Sequence	NA	ORF	Verified	0	1	NA	DCV134_C
	S000000994	YHL002W	YHL002W	HSE1	Has Symptoms of class E mutants; resembles Hbp, Stam and East	ESCRT-0 subunit protein HSE1	ORF	Verified	2	0	A113/A113_A	NA
	S000000995	YHL003C	YHL003C	LAG1	Longevity Assurance Gene	sphingosine N-acyltransferase LAG1	ORF	Verified	3	1	C127_A1B/CCV13_A1B/DCV148_A1B	CCV13_A1B
	S000000997	YHL005C	YHL005C	NA	NA	NA	ORF	Uncharacterized	52	33	C101_A1B/C101_C/C103_C/C104_A/C104_A1B/C104_C/C105_A1B/C109_A1B/C109_C/C11-1_A/C11-1_A1B/C11-1_C/C116_C/C12-1_A/C12-1_A1B/C12-1_C/C128_C/C13_A/D108_C/D116_C/D130_C/D134_C/D143_C/D154_A1B/D154_C/A102_C/A9_C/C115_A/C115_A1B/C115_C/C117_C/C118_C/ACV101_A1B/ACV123_C/CCV108_C/CCV114_C/DCV154_A1B/A105/A107/A108/A109_C/A111/A112/A118/C119/C120/C121/D199/D200/D205/D210/D211	A107/A109_C/A9_C/ACV9_C/C101_A1B/C101_C/C102_C/C103_A/C103_A1B/C104_A/C104_C/C105_A1B/C109_C/C11-1_A/C11-1_C/C110_A1B/C115_A/C115_A1B/C117_C/C118_C/C12-1_A/C12-1_C/C120/C128_C/CCV114_C/D108_C/D116_C/D130_C/D134_C/D185_C/D200/D211/DCV196_A1B
	S000000998	YHL006C	YHL006C	SHU1	Suppressor of HU sensitivity	NA	ORF	Verified	2	0	ACV8-1_A1B/ACV8-1_C	NA
	S000000999	YHL007C	YHL007C	STE20	STErile	mitogen-activated protein kinase kinase kinase kinase STE20	ORF	Verified	11	8	C105_A1B/C110_A1B/C113_C/C116_C/C13_A/C13_A1B/C13_C/C115_C/CCV109_A1B/CCV115_A/DCV17-1_A	C104_C/C105_A1B/C110_A1B/C13_A1B/C13_C/CCV110_A1B/D117_A/D185_C
	S000001000	YHL008C	YHL008C	NA	NA	NA	ORF	Uncharacterized	14	2	A120_A/A121_A/A121_C/C127_A/C127_A1B/C13_A1B/C115_A/C115_C/ACV120_A/ACV121_A/A108_C/A113_A1B/A117/A118	C115_A/C13_A1B
	S000001001	YHL009C	YHL009C	YAP3	Yeast AP-1	NA	ORF	Verified	19	2	D117_C/D14-1_A/D14-1_C/D14-3_C/D143_C/D173_A/D173_C/D176_A/D176_C/D179_A/D179_C/D181_A1B/D188_A/D188_C/D189_C/D147_C/DCV198_C/A110_A1B/D205	D117_C/D147_C
	S000001002	YHL010C	YHL010C	ETP1	Ethanol Tolerance Protein	BRP2	ORF	Verified	5	0	A121_A/C127_A1B/A110_A1B/A113_A1B/A113_C	NA
	S000001003	YHL011C	YHL011C	PRS3	PhosphoRibosylpyrophosphate Synthetase	ribose phosphate diphosphokinase subunit PRS3	ORF	Verified	44	28	C101_A1B/C101_C/C102_C/C103_A/C103_A1B/C103_C/C104_A/C104_A1B/C104_C/C107_C/C109_A1B/C11-1_A/C11-1_A1B/C11-1_C/C112_C/C12-1_A/C12-1_A1B/C12-1_C/C12-2_C/C128_A1B/C128_C/D102_A/D103_C/D104_A1B/D125_C/D126_A1B/D128_C/D129_A1B/D141_C/D142_A1B/D145_A1B/D145_C/D152_A1B/D17-1_C/D185_C/D186_C/D107_A1B/D114_A1B/D182_A/ACV101_A1B/ACV7-1_C/DCV197_C/C123_C/C125_A1B	C101_A1B/C101_C/C102_A1B/C102_C/C103_A/C103_A1B/C104_A/C104_C/C107_C/C11-1_A/C11-1_C/C11-2_C/C12-1_A/C12-1_C/C12-2_C/C128_C/D102_A/D103_C/D104_A1B/D107_A1B/D114_A1B/D118_A1B/D125_C/D126_A1B/D128_C/D145_A1B/D152_A1B/D185_C
	S000001004	YHL012W	YHL012W	NA	NA	UTP--glucose-1-phosphate uridylyltransferase	ORF	Uncharacterized	12	6	D188_A/D189_C/CCV108_A1B/CCV11-2_A1B/CCV117_A1B/CCV118_A1B/CCV12-2_A1B/DCV179_C/DCV197_C/DCV198_C/A110_A1B/C125_A1B	D104_A1B/D126_A1B/D134_C/D135_C/D144_C/D169_A1B
	S000001005	YHL013C	YHL013C	OTU2	member of the Ovarian TUmor family	NA	ORF	Verified	12	0	ACV101_A1B/ACV120_A/ACV121_A/ACV123_A/ACV123_A1B/ACV123_C/ACV8-1_A/ACV8-1_A1B/A113/A113_A/A113_A1B/A113_C	NA
	S000001006	YHL014C	YHL014C	YLF2	NA	YLF1	ORF	Verified	7	1	A120_A/A121_A/C114_C/C127_A/C13_A/ACV121_A1B/A118	C115_A
	S000001008	YHL016C	YHL016C	DUR3	Degradation of URea	NA	ORF	Verified	0	0	NA	NA
	S000001009	YHL017W	YHL017W	NA	NA	NA	ORF	Uncharacterized	3	1	C115_A/DCV197_C/DCV198_C	C115_A
	S000001011	YHL019C	YHL019C	APM2	clathrin Adaptor Protein complex Medium chain	NA	ORF	Verified	8	5	C127_A/C127_A1B/C127_C/C13_A/C13_A1B/C13_C/C115_A/C115_A1B	C115_A/C115_A1B/C13_A1B/C13_C/D17-3_A1B
	S000001012	YHL020C	YHL020C	OPI1	OverProducer of Inositol	transcriptional regulator OPI1	ORF	Verified	10	2	D14-1_A/D173_A/D176_A/D179_A/D188_A/D188_C/C115_A/C115_C/ACV8-1_A1B/DCV143_A1B	C115_A/C115_A1B
	S000001013	YHL021C	YHL021C	AIM17	Altered Inheritance rate of Mitochondria	FMP12	ORF	Verified	12	5	C13_C/D141_C/A9_C/D112_C/ACV102_C/CCV105_A1B/CCV105_C/CCV114_C/CCV115_A1B/DCV159_C/DCV17-2_C/D199	A9_C/ACV9_C/C105_A1B/C13_C/DCV159_C
	S000001014	YHL022C	YHL022C	SPO11	SPOrulation	DNA topoisomerase (ATP-hydrolyzing)	ORF	Verified	2	1	C127_A1B/CCV13_A1B	CCV13_A1B
	S000001015	YHL023C	YHL023C	NPR3	Nitrogen Permease Regulator	RMD11	ORF	Verified	7	1	D103_C/D125_C/D141_C/ACV120_A/ACV121_A/DCV166_C/A113_A	DCV166_C
	S000001016	YHL024W	YHL024W	RIM4	Regulator of IME2	NA	ORF	Verified	0	0	NA	NA
	S000001017	YHL025W	YHL025W	SNF6	Sucrose NonFermenting	NA	ORF	Verified	30	14	C103_A/C103_A1B/C103_C/C106_C/C107_C/C112_C/C114_C/C128_A1B/C128_C/D102_A/D121_C/D125_C/D139_C/D141_C/D145_C/D185_C/D186_C/A102_C/A103_A1B/C115_A/D112_C/ACV121_A/CCV105_A1B/CCV110_A1B/CCV110_C/CCV113_A1B/DCV109_C/DCV116_C/DCV131_C/A112_C	A102_A1B/A102_C/C103_A/C103_A1B/C115_A/CCV110_A1B/D113_C/D121_C/D123_C/D125_C/D139_C/DCV109_C/DCV134_C/DCV144_C
	S000001018	YHL026C	YHL026C	NA	NA	NA	ORF	Uncharacterized	1	0	A113	NA
	S000001019	YHL027W	YHL027W	RIM101	Regulator of IME2	alkaline-responsive transcriptional regulator RIM101/RIM1	ORF	Verified	18	6	C127_A1B/C13_A1B/C13_C/C115_A/C115_A1B/CCV101_C/CCV103_A1B/CCV103_C/CCV11-1_A1B/CCV11-1_C/CCV115_A1B/CCV12-1_A1B/CCV128_A1B/CCV128_C/DCV126_A1B/DCV185_C/DCV186_C/A113	C104_A/C115_A/C13_A1B/C13_C/CCV103_A1B/D185_C
	S000001020	YHL028W	YHL028W	WSC4	cell Wall integrity and Stress response Component	YFW1/YHC8	ORF	Verified	3	2	C13_C/C115_A/C115_C	C115_A/C13_C
	S000001021	YHL029C	YHL029C	OCA5	Oxidant-induced Cell-cycle Arrest	NA	ORF	Uncharacterized	45	25	A120_A1B/A121_A/A121_A1B/A121_C/C104_A/C104_A1B/C104_C/C109_C/C11-1_A/C11-1_A1B/C11-1_C/C116_C/C12-1_A/C127_A1B/C127_C/C13_C/D117_C/D134_C/D135_C/C115_A/C115_A1B/C115_C/ACV120_A/ACV120_C/ACV121_A/ACV121_A1B/ACV121_C/ACV122_A1B/CCV114_C/A105/A107/A108/A108_C/A109_C/A111/A112/A112_C/A117/A118/C119/C120/D199/D200/D210/D211	A107/A108/ACV122_A/ACV122_C/C101_A1B/C101_C/C104_A/C104_C/C11-1_A/C11-1_C/C115_A/C115_A1B/C12-1_A/C12-1_C/C120/C128_C/C13_C/D116_C/D117_C/D130_C/D134_C/D135_C/D185_C/D200/D211
	S000001022	YHL030W	YHL030W	ECM29	ExtraCellular Mutant	NA	ORF	Verified	4	0	D194_A/D196_C/C124_C/C125_C	NA
	S000001023	YHL031C	YHL031C	GOS1	GOlgi Snare	NA	ORF	Verified	15	3	C127_A1B/ACV120_A/ACV8-2_A1B/CCV103_A1B/CCV11-1_A1B/CCV112_A1B/CCV113_A1B/CCV117_C/CCV12-1_A1B/CCV128_A1B/DCV17-1_A/DCV17-2_C/C123_C/C124_C/C125_C	ACV8-2_A1B/C107_C/CCV103_A1B
	S000001024	YHL032C	YHL032C	GUT1	Glycerol UTilization	glycerol kinase	ORF	Verified	0	0	NA	NA
	S000001025	YHL033C	YHL033C	RPL8A	Ribosomal Protein of the Large subunit	eL8/L4A/L8A/L8e/MAK7/ribosomal 60S subunit protein L8A/rp6/YL5	ORF	Verified	16	8	C104_A/C104_C/C109_C/C116_C/C127_A/C127_A1B/C127_C/C13_C/C115_A/C115_A1B/C115_C/CCV108_C/CCV114_C/DCV167_C/DCV197_C/DCV198_C	C104_A/C104_C/C115_A/C115_A1B/C13_C/CCV114_C/D108_C/D130_C
	S000001026	YHL034C	YHL034C	SBP1	NA	SSB1/SSBR1	ORF	Verified	3	0	C13_A/CCV127_A/C125_C	NA
	S000001027	YHL035C	YHL035C	VMR1	Vacuolar Multidrug Resistance	putative ATP-binding cassette multidrug transporter VMR1	ORF	Verified	9	1	A7-1_A1B/A101_A/A101_A1B/A101_C/A102_A1B/C115_A1B/C115_C/CCV114_A1B/A113_C	D117_C
	S000001028	YHL036W	YHL036W	MUP3	Methionine UPtake	NA	ORF	Verified	2	0	ACV101_A1B/C123_C	NA
	S000001029	YHL037C	YHL037C	NA	NA	NA	ORF	Uncharacterized	4	0	D17-1_C/ACV123_C/DCV16-3_C/DCV191_A	NA
	S000001030	YHL038C	YHL038C	CBP2	Cytochrome B mRNA Processing	NA	ORF	Verified	19	8	C103_A/C104_A/C11-1_A/C12-1_A/C127_A1B/C13_A/D102_A/D14-1_C/D14-3_C/D173_C/D176_C/C115_A/CCV112_C/CCV114_C/CCV12-1_C/CCV128_C/A110_A1B/D200/D211	C103_A/C104_A/C11-1_A/C115_A/C12-1_A/D102_A/D127_A/D211
	S000001031	YHL039W	YHL039W	EFM1	Elongation Factor Methyltransferase	protein-lysine N-methyltransferase	ORF	Verified	2	0	C127_A1B/DCV17-1_A	NA
	S000001032	YHL040C	YHL040C	ARN1	AFT1 ReguloN	siderophore transporter	ORF	Verified	6	0	A7-1_A1B/A7-1_C/A7-2_C/A101_C/CCV106_C/CCV110_C	NA
	S000001033	YHL041W	YHL041W	NA	NA	NA	ORF	Uncharacterized	7	0	C127_A1B/CCV113_C/A113/A113_A/A113_A1B/A113_C/D205	NA
	S000001034	YHL042W	YHL042W	NA	NA	NA	ORF	Uncharacterized	2	0	A103_A1B/A118	NA
	S000001035	YHL043W	YHL043W	ECM34	ExtraCellular Mutant	NA	ORF	Verified	0	0	NA	NA
	S000001036	YHL044W	YHL044W	NA	NA	DUP240 family protein	ORF	Uncharacterized	4	0	C103_C/C128_C/D104_A1B/D170_A1B	NA
	S000001037	YHL045W	YHL045W	NA	NA	NA	ORF	Dubious	6	3	C127_A1B/C13_A1B/C13_C/C115_A/C115_A1B/C115_C	C115_A/C115_A1B/C13_C
	S000001038	YHL046C	YHL046C	PAU13	seriPAUperin	seripauperin PAU13	ORF	Verified	4	0	C127_A/C127_A1B/DCV17-3_A1B/DCV184_A1B	NA
	S000001039	YHL047C	YHL047C	ARN2	AFT1 ReguloN	siderophore transporter/TAF1	ORF	Verified	7	3	C13_A/C13_A1B/C13_C/C115_A/C115_A1B/C115_C/A118	C115_A/C115_A1B/C13_C
	S000003529	YHR001W-A	YHR001W-A	QCR10	ubiQuinol-cytochrome C oxidoReductase	ubiquinol--cytochrome-c reductase subunit 10	ORF	Verified	5	2	C127_A/C127_A1B/C127_C/C115_A1B/C115_C	C104_C/C115_A
	S000001045	YHR003C	YHR003C	TCD1	tRNA ThreonylCarbamoyladenosine Dehydratase	tRNA threonylcarbamoyladenosine dehydratase	ORF	Verified	0	0	NA	NA
	S000001046	YHR004C	YHR004C	NEM1	Nuclear Envelope Morphology	Nem1-Spo7 phosphatase catalytic subunit NEM1	ORF	Verified	28	9	D125_C/D152_C/C115_A/C115_A1B/C115_C/D112_C/D147_C/D183_C/CCV105_A1B/CCV108_A1B/CCV11-2_A1B/CCV113_A1B/CCV118_A1B/DCV110_A1B/DCV114_A1B/DCV117_A/DCV127_A/DCV135_A/DCV14-1_A/DCV147_A/DCV148_A/DCV17-1_A/DCV17-2_C/DCV173_A/DCV176_A/DCV179_A/DCV183_C/DCV188_A	C115_A/C115_A1B/CCV110_A1B/D125_C/D152_C/DCV117_A/DCV17-2_C/DCV173_A/DCV188_A
	S000001047	YHR005C	YHR005C	GPA1	G Protein Alpha subunit	CDC70/DAC1/guanine nucleotide-binding protein subunit alpha/SCG1	ORF	Verified	7	0	C127_A1B/C13_A/D14-1_C/D14-3_C/D179_C/DCV197_C/DCV198_C	NA
	S000001048	YHR006W	YHR006W	STP2	protein with similarity to Stp1p	NA	ORF	Verified	1	2	C123_C	D174_C/D177_C
	S000001050	YHR008C	YHR008C	SOD2	SuperOxide Dismutase	superoxide dismutase SOD2	ORF	Verified	0	0	NA	NA
	S000001051	YHR009C	YHR009C	TDA3	Topoisomerase I Damage Affected	BTN3	ORF	Verified	7	3	D196_A1B/D196_C/CCV103_A1B/CCV115_A1B/A113/A113_A/C124_C	CCV103_A1B/D137_C/D196_A1B
	S000001052	YHR010W	YHR010W	RPL27A	Ribosomal Protein of the Large subunit	eL27/L27A/L27e/ribosomal 60S subunit protein L27A/RPL27	ORF	Verified	53	20	C103_A/C103_A1B/C103_C/C104_A/C104_A1B/C104_C/C109_A1B/C114_A1B/C114_C/C13_A/C13_A1B/C13_C/D161_A1B/D166_C/C115_A/C115_A1B/C115_C/ACV8-1_C/CCV102_C/CCV103_A/CCV103_A1B/CCV103_C/CCV104_C/CCV108_C/CCV11-1_A1B/CCV111_A1B/CCV112_A1B/CCV112_C/CCV114_C/CCV115_A/CCV115_A1B/CCV115_C/CCV116_A1B/CCV116_C/CCV12-1_A/CCV12-1_A1B/CCV12-1_C/CCV128_A1B/CCV128_C/CCV13_A1B/DCV102_A/DCV103_C/DCV104_A1B/DCV118_A1B/D…	C103_A/C104_A/C104_C/C114_A1B/C115_A/C115_A1B/C13_A1B/C13_C/CCV103_A/CCV103_A1B/CCV107_C/CCV112_A1B/CCV114_C/CCV115_C/CCV12-1_A/CCV13_A1B/DCV103_C/DCV128_C/DCV145_A1B/DCV161_A1B
	S000001053	YHR011W	YHR011W	DIA4	Digs Into Agar	putative serine--tRNA ligase DIA4	ORF	Verified	62	30	C101_A1B/C102_A1B/C102_C/C103_A/C103_A1B/C103_C/C106_A1B/C106_C/C107_A1B/C107_C/C11-2_A1B/C110_A1B/C110_C/C112_C/C113_A1B/C113_C/C114_A1B/C114_C/C12-1_A/C12-1_A1B/C12-1_C/C12-2_A1B/C12-2_C/C127_A/C128_A1B/C128_C/C13_A/C13_A1B/C13_C/D102_A/D103_C/D104_A1B/D109_C/D116_C/D125_C/D126_A1B/D127_A/D129_A1B/D134_C/D139_C/D141_C/D142_A1B/D144_C/D145_A1B/D166_C/D167_C/D185_C/D186_C/C115_A/C115_A1B/C115_C/A…	C102_A1B/C102_C/C103_A/C103_A1B/C104_C/C106_A1B/C107_C/C110_A1B/C114_A1B/C115_A/C115_A1B/C12-1_A/C12-2_A1B/C128_C/C13_A1B/C13_C/CCV115_C/CCV13_A1B/D102_A/D104_A1B/D116_C/D121_C/D125_C/D127_A/D131_C/D134_C/D139_C/D145_A1B/D167_C/D185_C
	S000001054	YHR012W	YHR012W	VPS29	Vacuolar Protein Sorting	PEP11/retromer subunit VPS29/VPT6	ORF	Verified	6	2	C109_A1B/C109_C/CCV109_C/A113/C124_C/C125_C	C107_C/C11-2_C
	S000001055	YHR013C	YHR013C	ARD1	ARrest Defective	NAA10/peptide alpha-N-acetyltransferase complex A subunit ARD1	ORF	Verified	54	14	C103_A/C103_A1B/C103_C/C105_A1B/C105_C/C106_A1B/C106_C/C110_A1B/C110_C/C111_A1B/C111_C/C112_C/C12-1_A/C128_A1B/C128_C/C13_A1B/C13_C/D104_A1B/D126_A1B/D127_A/D14-1_A/D14-1_C/D14-2_C/D14-3_C/D142_A1B/D158_C/D159_C/D173_A/D173_C/D174_C/D176_A/D176_C/D177_C/D179_A/D179_C/D180_C/D185_C/D186_C/D188_A/D188_C/C115_A/C115_A1B/C115_C/CCV105_A1B/CCV105_C/CCV113_A1B/CCV113_C/DCV154_C/DCV155_C/A113/A113_A/A11…	C103_A/C103_A1B/C105_A1B/C106_A1B/C110_A1B/C111_C/C115_A/C128_C/C13_A1B/C13_C/CCV110_A1B/D127_A/DCV158_C/DCV159_C
	S000001056	YHR014W	YHR014W	SPO13	SPOrulation	NA	ORF	Verified	0	0	NA	NA
	S000001057	YHR015W	YHR015W	MIP6	Mex67-Interacting Protein	NA	ORF	Verified	38	1	A7-1_A/A7-1_A1B/A7-1_C/A7-2_C/D14-1_A/D14-1_C/D14-2_C/D14-3_A1B/D14-3_C/D145_A1B/D155_A/D165_A1B/D173_A/D173_C/D174_C/D175_A1B/D176_A/D176_C/D177_C/D178_A1B/D179_A/D179_C/D188_A/D188_C/D189_C/D190_A1B/A101_A/A101_A1B/A101_C/ACV7-2_C/ACV8-1_C/DCV148_A1B/DCV170_A1B/A105_A/A106/A106_A/A114/A115	ACV7-2_C
	S000001058	YHR016C	YHR016C	YSC84	NA	LSB4	ORF	Verified	2	0	DCV181_A1B/A118	NA
	S000001059	YHR017W	YHR017W	YSC83	NA	NA	ORF	Verified	0	0	NA	NA
	S000001060	YHR018C	YHR018C	ARG4	ARGinine requiring	argininosuccinate lyase ARG4	ORF	Verified	29	3	D14-1_A/D14-1_C/D14-3_A1B/D14-3_C/D17-1_A/D17-1_C/D17-3_A1B/D173_A/D173_C/D174_C/D175_A1B/D176_A/D176_C/D177_C/D178_A1B/D188_A/D188_C/D189_C/D190_A1B/D182_A/D182_C/D183_C/CCV13_A1B/DCV194_C/DCV195_C/DCV196_A1B/DCV196_C/C123_C/D203	CCV13_A1B/D182_C/DCV177_C
	S000001063	YHR021C	YHR021C	RPS27B	Ribosomal Protein of the Small subunit	eS27/ribosomal 40S subunit protein S27B/rp61/S27B/S27e/YS20	ORF	Verified	46	10	C103_A/C103_A1B/C103_C/C11-1_A1B/C11-1_C/C112_A1B/C112_C/C114_A1B/C114_C/C116_A1B/C116_C/C12-1_A1B/C12-1_C/C128_A1B/C128_C/D121_C/D125_C/D127_A/D129_A1B/D139_C/D14-1_A/D14-1_C/D14-2_C/D14-3_C/D141_C/D142_A1B/D155_A/D17-1_C/D173_A/D173_C/D174_C/D176_A/D176_C/D177_C/D179_C/D185_C/D188_C/D196_C/CCV103_A1B/CCV111_C/CCV112_A1B/CCV128_A1B/DCV143_C/DCV180_C/C123_C/D203	A101_C/C103_A/C103_A1B/C114_A1B/CCV112_A1B/D121_C/D123_C/D125_C/D127_A/D139_C
	S000003531	YHR021W-A	YHR021W-A	ECM12	ExtraCellular Mutant	NA	ORF	Uncharacterized	0	0	NA	NA
	S000001064	YHR022C	YHR022C	NA	NA	NA	ORF	Uncharacterized	3	0	A7-1_A1B/A101_A1B/A101_C	NA
	S000001067	YHR025W	YHR025W	THR1	THReonine requiring	homoserine kinase	ORF	Verified	6	1	D194_A/D194_C/D196_A1B/D196_C/ACV102_C/C124_C	D196_A1B
	S000001068	YHR026W	YHR026W	VMA16	Vacuolar Membrane Atpase	H(+)-transporting V0 sector ATPase subunit c''/PPA1	ORF	Verified	30	6	C101_A1B/C104_A/C104_A1B/C108_A1B/C109_A1B/C11-1_A1B/C128_A1B/C13_A/C13_A1B/D14-1_A/D173_A/D176_A/D179_A/A103_A1B/A9_C/C115_A/C115_A1B/C115_C/ACV7-2_A1B/CCV107_A1B/CCV11-2_A1B/CCV113_A1B/CCV117_A1B/CCV118_A1B/CCV12-2_A1B/DCV17-1_A/DCV180_C/DCV197_C/DCV198_C/D203	A9_C/C104_A/C115_A/C115_A1B/C13_A1B/CCV107_A1B
	S000001070	YHR028C	YHR028C	DAP2	Dipeptidyl AminoPeptidase	DPP2	ORF	Verified	0	0	NA	NA
	S000001071	YHR029C	YHR029C	YHI9	NA	NA	ORF	Verified	1	0	A113_C	NA
	S000001072	YHR030C	YHR030C	SLT2	Suppressor of the LyTic phenotype	BYC2/LYT2/mitogen-activated serine/threonine-protein kinase SLT2/MPK1/SLK2	ORF	Verified	6	2	C116_C/C13_A1B/C115_A/C115_A1B/C115_C/ACV8-1_A1B	C115_A/C115_A1B
	S000001073	YHR031C	YHR031C	RRM3	rDNA Recombination Mutation	DNA helicase/RTT104	ORF	Verified	118	66	A120_C/A7-2_A1B/A7-2_C/A8-2_A1B/A8-2_C/C101_A1B/C101_C/C102_A1B/C102_C/C103_A/C103_A1B/C103_C/C104_A/C104_A1B/C104_C/C107_A1B/C107_C/C108_A1B/C108_C/C109_A1B/C109_C/C11-1_A/C11-1_A1B/C11-1_C/C11-2_A1B/C11-2_C/C110_A1B/C110_C/C111_A1B/C112_A1B/C112_C/C113_A1B/C113_C/C12-1_A/C12-1_A1B/C12-1_C/C12-2_A1B/C12-2_C/C128_A1B/C128_C/D102_A/D103_C/D104_A1B/D108_C/D109_C/D116_C/D117_A/D117_C/D118_A1B/D119_C…	A102_A1B/A108/A7-2_A1B/C101_A1B/C101_C/C102_A1B/C102_C/C103_A/C103_A1B/C104_A/C104_C/C107_C/C109_C/C11-1_A/C11-1_C/C11-2_C/C110_A1B/C114_A1B/C115_A/C117_A1B/C118_A1B/C119/C12-1_A/C12-1_C/C12-2_A1B/C12-2_C/C122/C125_A1B/C128_C/D102_A/D103_C/D104_A1B/D107_A1B/D108_C/D109_C/D114_A1B/D116_C/D117_C/D118_A1B/D126_A1B/D127_A/D128_C/D130_C/D131_C/D134_C/D135_C/D137_C/D144_C/D145_A1B/D147_C/D152_A1B/D152_…
	S000001074	YHR032W	YHR032W	ERC1	Ethionine Resistance Conferring	NA	ORF	Verified	5	3	D148_A1B/ACV120_A/ACV121_A/ACV121_C/CCV104_A	CCV12-1_A/D118_A1B/D169_A1B
	S000001075	YHR033W	YHR033W	NA	NA	putative glutamate 5-kinase	ORF	Uncharacterized	3	1	D166_C/D194_A/D196_C	DCV196_A1B
	S000001076	YHR034C	YHR034C	PIH1	Protein Interacting with Hsp90	NOP17	ORF	Verified	7	2	C127_A1B/C115_A/C115_A1B/CCV108_C/CCV114_C/CCV115_A1B/CCV116_C	C115_A/CCV114_C
	S000001077	YHR035W	YHR035W	NEL1	Non-ERES Localized Sec23 homolog 1	GTPase-activating protein NEL1	ORF	Verified	2	0	DCV16-1_A/DCV191_A	NA
	S000001079	YHR037W	YHR037W	PUT2	Proline UTilization	1-pyrroline-5-carboxylate dehydrogenase	ORF	Verified	1	1	C115_A	C115_A
	S000001080	YHR038W	YHR038W	RRF1	Ribosome Recycling Factor	FIL1/KIM4	ORF	Verified	2	0	C127_A1B/D17-1_C	NA
	S000001081	YHR039C	YHR039C	MSC7	Meiotic Sister-Chromatid recombination	meiotic recombination directing protein	ORF	Verified	3	0	A121_A/ACV121_A/CCV127_C	NA
	S000001083	YHR041C	YHR041C	SRB2	Suppressor of RNA polymerase B	HRS2/MED20	ORF	Verified	14	5	C105_A1B/C105_C/C106_A1B/C106_C/C110_C/C111_A1B/C111_C/C128_C/D158_C/D159_C/A103_A1B/ACV8-1_C/CCV115_C/CCV127_C	C105_A1B/C106_A1B/C111_C/CCV115_C/DCV134_C
	S000001086	YHR044C	YHR044C	DOG1	DeOxyGlucose	2-deoxyglucose-6-phosphatase	ORF	Verified	1	3	A113	C102_C/C11-2_C/C12-2_C
	S000001087	YHR045W	YHR045W	NA	NA	NA	ORF	Uncharacterized	0	0	NA	NA
	S000001088	YHR046C	YHR046C	INM1	INositol Monophosphatase	inositol monophosphate 1-phosphatase INM1	ORF	Verified	7	0	A7-1_A1B/C127_A/C127_A1B/A101_A1B/A102_A1B/A104_A1B/A9_C	NA
	S000001089	YHR047C	YHR047C	AAP1	Arginine/alanine AminoPeptidase	AAP1'/arginine/alanine aminopeptidase	ORF	Verified	6	1	C127_A/C127_A1B/C115_A/C115_A1B/C115_C/DCV17-2_C	C115_A
	S000001090	YHR048W	YHR048W	YHK8	NA	NA	ORF	Uncharacterized	2	0	DCV17-1_A/DCV17-2_C	NA
	S000003532	YHR049C-A	YHR049C-A	NA	NA	NA	ORF	Dubious	2	0	C127_A1B/A107_C	NA
	S000001091	YHR049W	YHR049W	FSH1	Family of Serine Hydrolases	putative serine hydrolase	ORF	Verified	5	0	A113_A/D201/D208/D212/D215	NA
	S000001092	YHR050W	YHR050W	SMF2	Suppressor of Mitochondria import Function	divalent metal ion transporter SMF2	ORF	Verified	2	2	A110/A119	A110/A119
	S000001093	YHR051W	YHR051W	COX6	Cytochrome c OXidase	cytochrome c oxidase subunit VI	ORF	Verified	0	4	NA	C107_C/C11-2_C/C12-2_C/D185_C
	S000001099	YHR057C	YHR057C	CPR2	Cyclosporin A-sensitive Proline Rotamase	CYP2/peptidylprolyl isomerase CPR2	ORF	Verified	5	0	C127_A/C127_A1B/C127_C/D16-1_A/D17-1_C	NA
	S000001101	YHR059W	YHR059W	FYV4	Function required for Yeast Viability	mS41	ORF	Verified	18	1	A121_A/A7-1_C/C127_A/C127_A1B/A101_C/ACV120_A/ACV120_C/ACV121_A/ACV121_A1B/ACV123_A1B/ACV8-1_A1B/CCV108_C/CCV11-2_C/CCV115_C/DCV151_C/A109_C/A118/C124_C	ACV122_A
	S000001102	YHR060W	YHR060W	VMA22	Vacuolar Membrane Atpase	CEV1/VPH6	ORF	Verified	7	1	D194_A/D194_C/D196_A1B/D196_C/DCV14-1_C/DCV14-2_C/DCV14-3_C	D196_A1B
	S000001103	YHR061C	YHR061C	GIC1	GTPase Interactive Component	NA	ORF	Verified	4	0	C127_A1B/ACV8-1_A1B/ACV8-1_C/CCV113_A1B	NA
	S000001106	YHR064C	YHR064C	SSZ1	NA	PDR13	ORF	Verified	44	20	A121_C/C104_A1B/C104_C/C105_A1B/C109_A1B/C109_C/C111_A1B/C114_A1B/C114_C/D110_A1B/D132_A1B/D152_A1B/D166_C/D167_C/D180_C/C115_A/C115_A1B/C115_C/C118_A1B/D114_A1B/CCV101_C/CCV102_C/CCV104_A/CCV105_A1B/CCV106_A1B/CCV109_C/CCV11-1_A/CCV110_C/CCV113_C/CCV115_A/CCV115_A1B/CCV115_C/CCV12-1_A/DCV161_A1B/DCV197_C/DCV198_C/A108/A112_A1B/A118/C119/D200/D202/D204/D206	A107/C101_C/C104_C/C105_A1B/C114_A1B/C115_A/C115_A1B/C117_A1B/C118_A1B/C120/CCV11-1_A/CCV113_C/CCV12-1_A/D114_A1B/D132_A1B/D14-1_A/D167_C/D181_A1B/D200/DCV161_A1B
	S000001108	YHR066W	YHR066W	SSF1	Suppressor of ste4 (Four)	rRNA-binding ribosome biosynthesis protein	ORF	Verified	2	0	C127_A1B/C127_C	NA
	S000001109	YHR067W	YHR067W	HTD2	Hydroxyacyl-Thioester Dehydratase	hydroxyacyl-thioester dehydratase HTD2/RMD12	ORF	Verified	2	1	D194_A/D196_C	DCV196_A1B
	S000001115	YHR073W	YHR073W	OSH3	OxySterol binding protein Homolog	oxysterol-binding protein related protein OSH3	ORF	Verified	0	0	NA	NA
	S000001117	YHR075C	YHR075C	PPE1	Phosphoprotein Phosphatase methylEsterase	carboxylesterase-mitochondrial 37S ribosomal protein YmS2/MRPS2/YmS2	ORF	Verified	2	0	C127_A1B/A118	NA
	S000001118	YHR076W	YHR076W	PTC7	Phosphatase type Two C	type 2C protein phosphatase PTC7	ORF	Verified	0	0	NA	NA
	S000001119	YHR077C	YHR077C	NMD2	Nonsense-mediated MRNA Decay	IFS1/SUA1/SUP111/UPF2	ORF	Verified	4	0	C127_C/D14-3_C/D176_C/D188_C	NA
	S000001120	YHR078W	YHR078W	NA	NA	NA	ORF	Uncharacterized	7	0	C127_A1B/DCV152_C/A108_A1B/A108_C/A117/A118/A119	NA
	S000001121	YHR079C	YHR079C	IRE1	Inositol REquiring	bifunctional endoribonuclease/protein kinase IRE1/ERN1	ORF	Verified	5	0	C127_A1B/D14-3_C/D174_C/DCV189_C/C125_C	NA
	S000001122	YHR080C	YHR080C	LAM4	Lipid transfer protein Anchored at Membrane contact sites	LTC3	ORF	Verified	9	3	C103_A1B/C114_C/C127_A/C127_A1B/C115_A/C115_A1B/C115_C/ACV7-1_A1B/CCV127_C	C103_A1B/C115_A/C115_A1B
	S000001123	YHR081W	YHR081W	LRP1	Like RrP6	RRP47/YC1D	ORF	Verified	4	0	D141_C/D145_C/D170_C/DCV17-2_C	NA
	S000001124	YHR082C	YHR082C	KSP1	Kinase Suppressing Prp20-10	putative serine/threonine protein kinase KSP1	ORF	Verified	4	2	C127_A/C127_A1B/D16-1_A/DCV107_A1B	D118_A1B/D169_A1B
	S000001128	YHR086W	YHR086W	NAM8	Nuclear Accommodation of Mitochondria	MRE2/MUD15	ORF	Verified	7	0	A7-1_A1B/A7-1_C/A8-1_A1B/C127_A1B/A101_A1B/A101_C/A102_A1B	NA
	S000001129	YHR087W	YHR087W	RTC3	Restriction of Telomere Capping	HGI1	ORF	Verified	19	3	A7-1_A1B/A7-1_C/A7-2_C/C109_C/C116_C/C127_A1B/C127_C/A101_A1B/A101_C/A102_A1B/A104_A1B/C115_A/C115_A1B/C115_C/ACV7-2_C/CCV109_A1B/DCV161_A1B/DCV17-1_A/A118	C109_C/C115_A/C115_A1B
	S000001133	YHR091C	YHR091C	MSR1	Mitochondrial tRNA Synthetase aRginine	arginine--tRNA ligase MSR1	ORF	Verified	24	25	C101_C/C102_C/C103_A/C103_A1B/C103_C/C104_A/C107_C/C108_C/C109_A1B/C11-1_A/C11-2_C/C12-1_A/C12-2_C/C127_A1B/C13_A/D104_A1B/D109_C/D116_C/D134_C/D143_C/D185_C/D186_C/CCV116_A1B/DCV152_C	C101_A1B/C101_C/C102_C/C103_A/C103_A1B/C104_A/C107_C/C11-1_A/C11-1_C/C11-2_C/C12-1_A/C12-1_C/C12-2_C/C128_C/D102_A/D104_A1B/D108_C/D109_C/D116_C/D126_A1B/D127_A/D130_C/D131_C/D134_C/D185_C
	S000001134	YHR092C	YHR092C	HXT4	HeXose Transporter	hexose transporter HXT4/LGT1/RAG1	ORF	Verified	2	1	ACV8-2_A1B/A113_C	DCV196_A1B
	S000001135	YHR093W	YHR093W	AHT1	NA	NA	ORF	Uncharacterized	3	0	C127_A/C127_A1B/C115_C	NA
	S000001136	YHR094C	YHR094C	HXT1	HeXose Transporter	hexose transporter HXT1/HOR4	ORF	Verified	4	1	A7-1_A1B/C127_A/A101_A1B/C115_C	DCV131_C
	S000001137	YHR095W	YHR095W	NA	NA	NA	ORF	Dubious	6	0	C127_A1B/ACV8-1_A1B/ACV8-1_C/DCV151_C/DCV189_C/A113_C	NA
	S000001138	YHR096C	YHR096C	HXT5	HeXose Transporter	hexose transporter HXT5	ORF	Verified	10	13	D14-3_C/D176_C/D179_A/D179_C/ACV120_A/CCV104_A/DCV14-1_A/DCV173_A/DCV176_A/D205	D126_A1B/D14-1_A/D14-1_C/D14-2_C/D14-3_C/D173_A/D173_C/D174_C/D176_A/D176_C/D177_C/D179_A/D181_A1B
	S000001139	YHR097C	YHR097C	PAL2	Pears And Lemons	SCD1	ORF	Verified	0	4	NA	C11-1_C/C12-1_C/C128_C/D104_A1B
	S000001142	YHR100C	YHR100C	GEP4	GEnetic interactors of Prohibitins	phosphatidylglycerophosphatase	ORF	Verified	24	5	C126_A/A103_A1B/C115_A/CCV108_C/CCV11-2_C/CCV111_A1B/CCV113_A1B/CCV114_C/CCV116_C/CCV117_C/CCV118_C/CCV12-2_C/A105/A108/A109_A1B/A109_C/A111/A112/A113/A113_A/A118/C120/C124_C/C125_C	C104_A/C115_A/C120/CCV107_C/CCV114_C
	S000001145	YHR103W	YHR103W	SBE22	similar to SBE2	NA	ORF	Verified	3	0	C127_A1B/C127_C/A118	NA
	S000001146	YHR104W	YHR104W	GRE3	Genes de Respuesta a Estres (stress responsive genes)	trifunctional aldehyde reductase/xylose reductase/glucose 1-dehydrogenase (NADP(+))	ORF	Verified	3	0	C127_A1B/C115_C/CCV109_A1B	NA
	S000001147	YHR105W	YHR105W	YPT35	NA	NA	ORF	Verified	2	0	C127_A1B/A113_C	NA
	S000001148	YHR106W	YHR106W	TRR2	ThioRedoxin Reductase	thioredoxin-disulfide reductase TRR2	ORF	Verified	0	0	NA	NA
	S000001150	YHR108W	YHR108W	GGA2	Golgi-localized, Gamma-adaptin ear homology, Arf-binding protein	phosphatidylinositol 4-phosphate-binding protein	ORF	Verified	12	1	C127_A/D14-2_C/D179_A/ACV120_A/ACV120_C/ACV121_C/ACV8-1_A1B/DCV118_A1B/DCV17-2_C/DCV197_C/DCV198_C/C123_C	C109_C
	S000001151	YHR109W	YHR109W	CTM1	CyTochrome c Methyltransferase	cytochrome c lysine N-methyltransferase	ORF	Verified	13	0	C127_A/C127_A1B/D14-1_A/D14-1_C/D14-3_A1B/D14-3_C/D146_C/D173_A/D176_A/D179_C/D188_A/A9_C/DCV17-1_A	NA
	S000001152	YHR110W	YHR110W	ERP5	Emp24p/Erv25p Related Protein	NA	ORF	Verified	1	0	A113_A	NA
	S000001153	YHR111W	YHR111W	UBA4	UBiquitin-Activating	YHR1	ORF	Verified	13	1	D103_C/D125_C/D14-1_C/D141_C/D145_C/D151_C/ACV101_A1B/CCV118_A1B/CCV13_A1B/DCV145_A1B/DCV152_A1B/C124_C/C125_C	D125_C
	S000001154	YHR112C	YHR112C	NA	NA	putative cystathionine beta-lyase	ORF	Verified	2	0	C127_A/C127_A1B	NA
	S000001155	YHR113W	YHR113W	APE4	NA	aspartyl aminopeptidase	ORF	Verified	0	0	NA	NA
	S000001156	YHR114W	YHR114W	BZZ1	NA	LSB7	ORF	Verified	1	0	A110_A1B	NA
	S000001157	YHR115C	YHR115C	DMA1	Defective in Mitotic Arrest	CHF1/ubiquitin-conjugating protein DMA1	ORF	Verified	1	0	C127_A1B	NA
	S000001158	YHR116W	YHR116W	COX23	Cytochrome OXidase	NA	ORF	Verified	3	5	C126_A/C126_A1B/C126_C	C101_C/C11-2_C/C120/C128_C/D185_C
	S000001159	YHR117W	YHR117W	TOM71	Translocase of the Outer Mitochondrial membrane	protein channel TOM71/TOM72	ORF	Verified	2	2	C13_A/C115_A	C115_A/D189_C
	S000001162	YHR120W	YHR120W	MSH1	MutS Homolog	mismatch repair ATPase MSH1	ORF	Verified	3	3	A101_A1B/A101_C/CCV109_C	D109_C/D123_C/D131_C
	S000001163	YHR121W	YHR121W	LSM12	Like SM	NA	ORF	Verified	3	1	C115_A/C115_A1B/C115_C	C115_A
	S000001165	YHR123W	YHR123W	EPT1	EthanolaminePhosphoTransferase	bifunctional diacylglycerol cholinephosphotransferase/ethanolaminephosphotransferase	ORF	Verified	4	2	C114_C/C115_A/C115_C/CCV111_C	C115_A/CCV115_C
[truncated: 2,722 more rows]

## Sheet: Tsable S5
Supplementary Table S5. List of the representative GO terms enriched in each functional group.
[truncated: 136 more rows]

[truncated: 4 more sheets: Table S6, Table S7, Table S8, Table S9]
