# Supplementary material for: Assignment of unimodal probability distribution models for quantitative morphological phenotyping
Source: BMC Biol. 2022 Mar 31;20:81. doi: 10.1186/s12915-022-01283-6 (PMC8969357; doi:10.1186/s12915-022-01283-6)
Supplement: Supplementary file 1 — Additional file 1: Supplementary text. Supplementary Figure S1. Possible values of cellular features used in QMP. Supplementary Figure S2. Probability models for CalMorph measures. Supplementary Figure S3. Conversion of the CV to noise values. Supplementary Figure S4. Flowchart of the methodology for checking the modality of the CalMorph parameters. Supplementary Figure S5. An example of the effect of confounding factors on modality. Supplementary Figure S6. An example of the effect of outliers on modality. Supplementary Figure S7. Comparison of this study with our previous results. Supplementary Figure S8. Comparison of results between UNIMO and Box-Cox transformed methods. Supplementary Figure S9. Canonical correlation analysis used for extraction of 32 pairs of canonical variables. Supplementary Figure S10. Phenotypic similarity network of non-essential genes. Supplementary Figure S11. Enrichment of KEGG categories. Supplementary Figure S12. Morphological defects of autophagy mutants. Supplementary Figure S13. Multimodal CalMorph parameters. Supplementary Figure S14. Outlines of generalization of UNIMO. Supplementary Figure S15. An example of versatility of UNIMO. Supplementary Figure S16. Defining characteristics of the 130 functional groups. Supplementary Table S1. Selection of the probability distribution for each morphological parameter; non-negative (A), ratio (B), noise (C), and proportion (D) measures. Supplementary Table S2. Population level modality check for each morphological parameter; non-negative (A), ratio (B), noise (C), and proportion (D) measures. Supplementary Table S3. The best probability distribution and final modality for each morphological parameter; non-negative (A), ratio (B), noise (C), and proportion (D) measures. Supplementary Table S4. List of non-essential mutants. Supplementary Table S5. List of the representative GO terms enriched in each functional group. Supplementary Table S6. KEGG pathway enrichment (FDR = 0.05). Supplementary [file 12915_2022_1283_MOESM1_ESM.zip › Supplementary Table S3.xlsx]

## Sheet: (A) Non-negative measures
Supplementary Table S3A. The best probability distribution and final modality for each morphological parameter.
Parameter ID1	PDF2	gamlss function	Link function	Link of location (Meu coeffient)	Link of scale (Sigma coeffient)	Transformation3	Reference distribution	Modality	Description4
A120_A	Gamma	GA	log	log	log	asis	Gamma	1	Total_length_of_actin_patch_link
A120_A1B	Gamma	GA	log	log	log	asis	Gamma	1	Total_length_of_actin_patch_link
A120_C	Weibull	WEI	log	log	log	asis	Gamma	1	Total_length_of_actin_patch_link
A121_A	Gamma	GA	log	log	log	asis	Gamma	1	Maximal_distance_between_patches
A121_A1B	Gamma	GA	log	log	log	asis	Gamma	1	Maximal_distance_between_patches
A121_C	Gamma	GA	log	log	log	asis	Gamma	1	Maximal_distance_between_patches
A122_A	Gamma	GA	log	log	log	asis	Gamma	1	Number_of_bright_actin_patches
A122_A1B	Gamma	GA	log	log	log	asis	Gamma	1	Number_of_bright_actin_patches
A122_C	Weibull	WEI	log	log	log	asis	Gamma	1	Number_of_bright_actin_patches
A123_A	Gamma	GA	log	log	log	asis	Gamma	1	Ratio_of_actin_patches_to_actin_region
A123_A1B	Gamma	GA	log	log	log	asis	Gamma	1	Ratio_of_actin_patches_to_actin_region
A123_C	Gamma	GA	log	log	log	asis	Gamma	2	Ratio_of_actin_patches_to_actin_region
A7-1_A	Gamma	GA	log	log	log	asis	Gamma	1	Size_of_actin_region
A7-1_A1B	Weibull	WEI	log	log	log	asis	Gamma	1	Size_of_actin_region_in_mother
A7-1_C	Gamma	GA	log	log	log	asis	Gamma	1	Size_of_actin_region_in_mother
A7-2_A1B	Gamma	GA	log	log	log	asis	Gamma	1	Size_of_actin_region_in_bud
A7-2_C	Gamma	GA	log	log	log	asis	Gamma	1	Size_of_actin_region_in_bud
A8-1_A	Gamma	GA	log	log	log	asis	Gamma	1	Actin_region_brightness
A8-1_A1B	Gamma	GA	log	log	log	asis	Gamma	1	Total_brightness_of_actin_region_in_mother
A8-1_C	Gamma	GA	log	log	log	asis	Gamma	1	Total_brightness_of_actin_region_in_mother
A8-2_A1B	Gamma	GA	log	log	log	asis	Gamma	1	Total_brightness_of_actin_region_in_bud
A8-2_C	Gamma	GA	log	log	log	asis	Gamma	1	Total_brightness_of_actin_region_in_bud
C101_A1B	Gamma	GA	log	log	log	asis	Gamma	1	Whole_cell_size
C101_C	Gamma	GA	log	log	log	asis	Gamma	1	Whole_cell_size
C102_A1B	Gamma	GA	log	log	log	asis	Gamma	1	Whole_cell_outline_length
C102_C	Gamma	GA	log	log	log	asis	Gamma	1	Whole_cell_outline_length
C103_A	Gamma	GA	log	log	log	asis	Gamma	1	Long_axis_length_in_whole_cell
C103_A1B	Gamma	GA	log	log	log	asis	Gamma	1	Long_axis_length_in_mother
C103_C	Gamma	GA	log	log	log	asis	Gamma	1	Long_axis_length_in_mother
C104_A	Gamma	GA	log	log	log	asis	Gamma	1	Short_axis_length_in_whole_cell
C104_A1B	Gamma	GA	log	log	log	asis	Gamma	1	Short_axis_length_in_mother
C104_C	Gamma	GA	log	log	log	asis	Gamma	1	Short_axis_length_in_mother
C105_A1B	Gamma	GA	log	log	log	asis	Gamma	1	Neck_position
C105_C	Gamma	GA	log	log	log	asis	Gamma	1	Neck_position
C106_A1B	Gamma	GA	log	log	log	asis	Gamma	1	Bud_direction
C106_C	Gamma	GA	log	log	log	asis	Gamma	1	Bud_direction
C107_A1B	Gamma	GA	log	log	log	asis	Gamma	1	Long_axis_length_in_bud
C107_C	Gamma	GA	log	log	log	asis	Gamma	1	Long_axis_length_in_bud
C108_A1B	Gamma	GA	log	log	log	asis	Gamma	1	Short_axis_length_in_bud
C108_C	Gamma	GA	log	log	log	asis	Gamma	1	Short_axis_length_in_bud
C109_A1B	Gamma	GA	log	log	log	asis	Gamma	1	Neck_width
C109_C	Gamma	GA	log	log	log	asis	Gamma	1	Neck_width
C11-1_A	Gamma	GA	log	log	log	asis	Gamma	1	Whole_cell_size
C11-1_A1B	Gamma	GA	log	log	log	asis	Gamma	1	Mother_cell_size
C11-1_C	Gamma	GA	log	log	log	asis	Gamma	1	Mother_cell_size
C11-2_A1B	Gamma	GA	log	log	log	asis	Gamma	1	Bud_cell_size
C11-2_C	Gamma	GA	log	log	log	asis	Gamma	1	Bud_cell_size
C110_A1B	Gamma	GA	log	log	log	asis	Gamma	1	Distance_between_bud_tip_and_mother_long_axis_extension
C110_C	Gamma	GA	log	log	log	asis	Gamma	1	Distance_between_bud_tip_and_mother_long_axis_extension
C111_A1B	Gamma	GA	log	log	log	asis	Gamma	1	Distance_between_bud_tip_and_mother_short_axis_extension
C111_C	Gamma	GA	log	log	log	asis	Gamma	1	Distance_between_bud_tip_and_mother_short_axis_extension
C112_A1B	Gamma	GA	log	log	log	asis	Gamma	1	Distance_between_middle_point_of_neck_and_mother_center
C112_C	Gamma	GA	log	log	log	asis	Gamma	1	Distance_between_middle_point_of_neck_and_mother_center
C113_A1B	Gamma	GA	log	log	log	asis	Gamma	1	Distance_between_bud_tip_and_mother_long_axis_through_middle_point_of_neck
C113_C	Gamma	GA	log	log	log	asis	Gamma	1	Distance_between_bud_tip_and_mother_long_axis_through_middle_point_of_neck
C114_A1B	Gamma	GA	log	log	log	asis	Gamma	1	Bud_axis_ratio
C114_C	Gamma	GA	log	log	log	asis	Gamma	1	Bud_axis_ratio
C116_A1B	Gamma	GA	log	log	log	asis	Gamma	1	Axis_ratio_ratio
C116_C	Gamma	GA	log	log	log	asis	Gamma	1	Axis_ratio_ratio
C12-1_A	Gamma	GA	log	log	log	asis	Gamma	1	Whole_cell_outline_length
C12-1_A1B	Gamma	GA	log	log	log	asis	Gamma	1	Mother_cell_outline_length
C12-1_C	Gamma	GA	log	log	log	asis	Gamma	1	Mother_cell_outline_length
C12-2_A1B	Gamma	GA	log	log	log	asis	Gamma	1	Bud_cell_outline_length
C12-2_C	Gamma	GA	log	log	log	asis	Gamma	1	Bud_cell_outline_length
C126_A	Gamma	GA	log	log	log	asis	Gamma	1	Brightness_difference_of_cell_wall
C126_A1B	Gamma	GA	log	log	log	asis	Gamma	1	Brightness_difference_of_cell_wall
C126_C	Gamma	GA	log	log	log	asis	Gamma	1	Brightness_difference_of_cell_wall
C127_A	Gamma	GA	log	log	log	asis	Gamma	1	Thickness_difference_of_cell_wall
C127_A1B	Gamma	GA	log	log	log	asis	Gamma	1	Thickness_difference_of_cell_wall
C127_C	Gamma	GA	log	log	log	asis	Gamma	1	Thickness_difference_of_cell_wall
C128_A1B	Gamma	GA	log	log	log	asis	Gamma	1	Distance_between_middle_point_of_neck_and_mother_hip
C128_C	Gamma	GA	log	log	log	asis	Gamma	1	Distance_between_middle_point_of_neck_and_mother_hip
C13_A	Gamma	GA	log	log	log	asis	Gamma	1	Whole_cell_fitness_for_ellipse
C13_A1B	Gamma	GA	log	log	log	asis	Gamma	1	Mother_cell_fitness_for_ellipse
C13_C	Gamma	GA	log	log	log	asis	Gamma	1	Mother_cell_fitness_for_ellipse
D102_A	Gamma	GA	log	log	log	asis	Gamma	1	Distance_between_nuclear_gravity_center_and_mother_tip
D103_C	Gamma	GA	log	log	log	asis	Gamma	1	Distance_between_nuclear_gravity_center_in_mother_and_mother_tip
D104_A1B	Gamma	GA	log	log	log	asis	Gamma	1	Distance_between_nuclear_gravity_center_and_mother_tip
D108_C	Gamma	GA	log	log	log	asis	Gamma	1	Distance_between_nuclear_gravity_center_in_mother_and_middle_point_of_neck
D109_C	Gamma	GA	log	log	log	asis	Gamma	1	Distance_between_nuclear_gravity_center_in_bud_and_middle_point_of_neck
D110_A1B	Gamma	GA	log	log	log	asis	Gamma	1	Distance_between_nuclear_gravity_center_and_middle_point_of_neck
D116_C	Gamma	GA	log	log	log	asis	Gamma	1	Distance_between_two_nuclear_gravity_centers_through_middle_point_of_neck
D117_A	Gamma	GA	log	log	log	asis	Gamma	1	Distance_between_nuclear_gravity_center_and_cell_center
D117_C	Gamma	GA	log	log	log	asis	Gamma	1	Distance_between_nuclear_gravity_center_in_mother_and_mother_center
D118_A1B	Gamma	GA	log	log	log	asis	Gamma	1	Distance_between_nuclear_gravity_center_and_mother_center
D119_C	Gamma	GA	log	log	log	asis	Gamma	1	Distance_between_nuclear_gravity_center_in_bud_and_bud_center
D121_C	Gamma	GA	log	log	log	asis	Gamma	1	Distance_between_nuclear_gravity_center_in_bud_and_bud_tip
D125_C	Gamma	GA	log	log	log	asis	Gamma	1	Distance_between_nuclear_gravity_center_in_mother_and_mother_hip
D126_A1B	Gamma	GA	log	log	log	asis	Gamma	1	Distance_between_nuclear_gravity_center_and_mother_hip
D127_A	Gamma	GA	log	log	log	asis	Gamma	1	Distance_between_nuclear_brightest_point_and_cell_tip
D128_C	Gamma	GA	log	log	log	asis	Gamma	1	Distance_between_nuclear_brightest_point_in_mother_and_mother_tip
D129_A1B	Gamma	GA	log	log	log	asis	Gamma	1	Distance_between_nuclear_brightest_point_and_mother_tip
D130_C	Gamma	GA	log	log	log	asis	Gamma	1	Distance_between_nuclear_brightest_point_in_mother_and_middle_point_of_neck
D131_C	Gamma	GA	log	log	log	asis	Gamma	2	Distance_between_nuclear_brightest_point_in_bud_and_middle_point_of_neck
D132_A1B	Gamma	GA	log	log	log	asis	Gamma	1	Distance_between_nuclear_brightest_point_and_middle_point_of_neck
D134_C	Gamma	GA	log	log	log	asis	Gamma	1	Distance_between_two_nuclear_brightest_points_through_middle_point_of_neck
D135_A	Gamma	GA	log	log	log	asis	Gamma	1	Distance_between_nuclear_brightest_point_and_cell_center
D135_C	Gamma	GA	log	log	log	asis	Gamma	1	Distance_between_nuclear_brightest_point_in_mother_and_mother_center
D136_A1B	Gamma	GA	log	log	log	asis	Gamma	1	Distance_between_nuclear_brightest_point_and_mother_center
D137_C	Gamma	GA	log	log	log	asis	Gamma	1	Distance_between_nuclear_brightest_point_in_bud_and_bud_center
D139_C	Gamma	GA	log	log	log	asis	Gamma	1	Distance_between_nuclear_brightest_point_in_bud_and_bud_tip
D14-1_A	Gamma	GA	log	log	log	asis	Gamma	1	Nuclear_size
D14-1_C	Gamma	GA	log	log	log	asis	Gamma	1	Nuclear_size_in_mother
D14-2_C	Gamma	GA	log	log	log	asis	Gamma	1	Nuclear_size_in_bud
D14-3_A1B	Gamma	GA	log	log	log	asis	Gamma	1	Nuclear_size
D14-3_C	Gamma	GA	log	log	log	asis	Gamma	1	Nuclear_size_in_whole_cell
D141_C	Gamma	GA	log	log	log	asis	Gamma	1	Distance_between_nuclear_brightest_point_in_mother_and_mother_hip
D142_A1B	Gamma	GA	log	log	log	asis	Gamma	1	Distance_between_nuclear_brightest_point_and_mother_hip
D143_A1B	Gamma	GA	log	log	log	asis	Gamma	1	Distance_between_nuclear_outline_point_D6-1_and_middle_point_of_neck
D143_C	Gamma	GA	log	log	log	asis	Gamma	1	Distance_between_nuclear_outline_point_D6-1_in_mother_and_middle_point_of_neck
D144_C	Gamma	GA	log	log	log	asis	Gamma	1	Distance_between_nuclear_outline_point_D6-2_in_bud_and_middle_point_of_neck
D145_A1B	Gamma	GA	log	log	log	asis	Gamma	1	Distance_between_nuclear_outline_point_D7_and_mother_hip
D145_C	Gamma	GA	log	log	log	asis	Gamma	1	Distance_between_nuclear_outline_point_D7_in_mother_and_mother_hip
D146_C	Gamma	GA	log	log	log	asis	Gamma	1	Distance_between_nuclear_outline_point_D8_in_bud_and_bud_tip
D15-1_A	Gamma	GA	log	log	log	asis	Gamma	1	Nuclear_brightness
D15-1_C	Gamma	GA	log	log	log	asis	Gamma	1	Nuclear_brightness_in_mother
D15-2_C	Gamma	GA	log	log	log	asis	Gamma	1	Nuclear_brightness_in_bud
D15-3_A1B	Gamma	GA	log	log	log	asis	Gamma	1	Nuclear_brightness
D15-3_C	Gamma	GA	log	log	log	asis	Gamma	1	Nuclear_brightness_in_whole_cell
D151_C	Gamma	GA	log	log	log	asis	Gamma	1	Ratio_of_distance_between_each_nucleus_and_middle_point_of_neck
D152_A1B	Gamma	GA	log	log	log	asis	Gamma	1	Mobility_of_nucleus_in_mother
D152_C	Gamma	GA	log	log	log	asis	Gamma	1	Mobility_of_nucleus_in_mother
D153_C	Gamma	GA	log	log	log	asis	Gamma	1	Mobility_of_nucleus_in_bud
D154_A	Gamma	GA	log	log	log	asis	Gamma	1	Angle_between_C1D1-1_and_C1C1-2
D154_A1B	Gamma	GA	log	log	log	asis	Gamma	1	Angle_between_C1D1-1_and_C1C1-2
D154_C	Gamma	GA	log	log	log	asis	Gamma	1	Angle_between_C1D1-1_and_C1C1-2
D155_A	Gamma	GA	log	log	log	asis	Gamma	1	Angle_between_C1D2-1_and_C1C1-2
D155_A1B	Gamma	GA	log	log	log	asis	Gamma	1	Angle_between_C1D2-1_and_C1C1-2
D155_C	Gamma	GA	log	log	log	asis	Gamma	1	Angle_between_C1D2-1_and_C1C1-2
D156_C	Gamma	GA	log	log	log	asis	Gamma	1	Angle_between_C2D1-2_and_C2C4-2
D157_C	Gamma	GA	log	log	log	asis	Gamma	1	Angle_between_C2D2-2_and_C2C4-2
D158_C	Gamma	GA	log	log	log	asis	Gamma	1	Angle_between_D1-1D1-2_and_C1-1C1-2
D159_C	Gamma	GA	log	log	log	asis	Gamma	1	Angle_between_D2-1D2-2_and_C1-1C1-2
D16-1_A	Weibull	WEI	log	log	log	asis	Gamma	1	Maximal_intensity_of_nuclear_brightness
D16-1_C	Gamma	GA	log	log	log	asis	Gamma	1	Maximal_intensity_of_nuclear_brightness_in_mother
D16-2_C	Gamma	GA	log	log	log	asis	Gamma	1	Maximal_intensity_of_nuclear_brightness_in_bud
D16-3_A1B	Gamma	GA	log	log	log	asis	Gamma	1	Maximal_intensity_of_nuclear_brightness
D16-3_C	Gamma	GA	log	log	log	asis	Gamma	1	Maximal_intensity_of_nuclear_brightness_in_whole_cell
D161_A1B	Gamma	GA	log	log	log	asis	Gamma	1	Angle_between_D3-1D4-1_and_C1-1C1-2_or_between_D3-3D4-3_and_C1-1C1-2
D162_C	Gamma	GA	log	log	log	asis	Gamma	1	Angle_between_D1-1D1-2_and_C1C4-1
D163_C	Gamma	GA	log	log	log	asis	Gamma	1	Angle_between_D2-1D2-2_and_C1C4-1
D165_A1B	Gamma	GA	log	log	log	asis	Gamma	1	Angle_between_D3-1D4-1_and_C1C4-1_or_between_D3-3D4-3_and_C1C4-1
D166_C	Gamma	GA	log	log	log	asis	Gamma	1	Angle_between_D1-1D1-2_and_C4-1C4-2
D167_C	Gamma	GA	log	log	log	asis	Gamma	1	Angle_between_D2-1D2-2_and_C4-1C4-2
D169_A1B	Gamma	GA	log	log	log	asis	Gamma	1	Angle_between_C4-1D1-1_and_C4-1C1
D169_C	Gamma	GA	log	log	log	asis	Gamma	1	Angle_between_C4-1D1-1_and_C4-1C1
D17-1_A	Gamma	GA	log	log	log	asis	Gamma	1	Nuclear_fitness_for_ellipse
D17-1_C	Gamma	GA	log	log	log	asis	Gamma	1	Nuclear_fitness_for_ellipse_in_mother
D17-2_C	Gamma	GA	log	log	log	asis	Gamma	2	Nuclear_fitness_for_ellipse_in_bud
D17-3_A1B	Gamma	GA	log	log	log	asis	Gamma	1	Nuclear_fitness_for_ellipse
D170_A1B	Gamma	GA	log	log	log	asis	Gamma	1	Angle_between_C4-1D2-1_and_C4-1C1
D170_C	Gamma	GA	log	log	log	asis	Gamma	1	Angle_between_C4-1D2-1_and_C4-1C1
D172_A1B	Gamma	GA	log	log	log	asis	Gamma	1	Angle_between_C4-1D4_and_C4-1C1
D173_A	Gamma	GA	log	log	log	asis	Gamma	1	Maximal_distance_between_nuclear_gravity_center_and_nuclear_outline
D173_C	Gamma	GA	log	log	log	asis	Gamma	1	Maximal_distance_between_nuclear_gravity_center_and_nuclear_outline_in_mother
D174_C	Gamma	GA	log	log	log	asis	Gamma	1	Maximal_distance_between_nuclear_gravity_center_and_nuclear_outline_in_bud
D175_A1B	Gamma	GA	log	log	log	asis	Gamma	1	Maximal_distance_between_nuclear_gravity_center_and_nuclear_outline
D176_A	Gamma	GA	log	log	log	asis	Gamma	1	Nuclear_long_axis_length
D176_C	Gamma	GA	log	log	log	asis	Gamma	1	Nuclear_long_axis_length_in_mother
D177_C	Gamma	GA	log	log	log	asis	Gamma	1	Nuclear_long_axis_length_in_bud
D178_A1B	Gamma	GA	log	log	log	asis	Gamma	1	Nuclear_long_axis_length
D179_A	Gamma	GA	log	log	log	asis	Gamma	1	Nuclear_minimum_radius
D179_C	Gamma	GA	log	log	log	asis	Gamma	1	Nuclear_minimum_radius_in_mother
D180_C	Gamma	GA	log	log	log	asis	Gamma	1	Nuclear_minimum_radius_in_bud
D181_A1B	Gamma	GA	log	log	log	asis	Gamma	1	Nuclear_minimum_radius
D185_C	Gamma	GA	log	log	log	asis	Gamma	1	Total_length_of_two_straight_segments_D11-1C4-1_and_D11-2C4-1
D186_C	Gamma	GA	log	log	log	asis	Gamma	1	Total_length_of_two_straight_segments_D12-1C4-1_and_D12-2C4-1
D188_A	Gamma	GA	log	log	log	asis	Gamma	1	Distance_between_nuclear_gravity_center_and_brightest_point
D188_C	Gamma	GA	log	log	log	asis	Gamma	1	Distance_between_nuclear_gravity_center_and_brightest_point_in_mother
D189_C	Gamma	GA	log	log	log	asis	Gamma	1	Distance_between_nuclear_gravity_center_and_brightest_point_in_bud
D190_A1B	Gamma	GA	log	log	log	asis	Gamma	1	Distance_between_nuclear_gravity_center_and_brightest_point
D191_A	Gamma	GA	log	log	log	asis	Gamma	1	Average_of_nuclear_brightness
D191_C	Gamma	GA	log	log	log	asis	Gamma	1	Average_of_nuclear_brightness_in_mother
D192_C	Weibull	WEI	log	log	log	asis	Gamma	1	Average_of_nuclear_brightness_in_bud
D193_A1B	Gamma	GA	log	log	log	asis	Gamma	1	Average_of_nuclear_brightness
D193_C	Weibull	WEI	log	log	log	asis	Gamma	1	Average_of_nuclear_brightness_in_whole_cell
D194_A	Gamma	GA	log	log	log	asis	Gamma	1	Maximal_intensity_of_nuclear_brightness_divided_by_average
D194_C	Gamma	GA	log	log	log	asis	Gamma	1	Maximal_intensity_of_nuclear_brightness_divided_by_average_in_mother
D195_C	Gamma	GA	log	log	log	asis	Gamma	1	Maximal_intensity_of_nuclear_brightness_divided_by_average_in_bud
D196_A1B	Gamma	GA	log	log	log	asis	Gamma	1	Maximal_intensity_of_nuclear_brightness_divided_by_average
D196_C	Gamma	GA	log	log	log	asis	Gamma	1	Maximal_intensity_of_nuclear_brightness_divided_by_average_in_whole_cell
D197_C	Gamma	GA	log	log	log	asis	Gamma	1	Ratio_of_nuclear_size
D198_C	Gamma	GA	log	log	log	asis	Gamma	1	Ratio_of_nuclear_brightness
1IDs of morphological parameters (Ohya et al., 2005)
2PDF = Probability Distribution Function
3asis = CalMorph parameter outputs were used as is; count-back = CalMorph parameter outputs were converted from the ratio to the number of cells; inverse = CalMorph parameter outputs were converted to the inverse
4Descriptions of the morphological parameters (Ohya et al., 2005)

## Sheet: (B) Ratio measures
Supplementary Table S3B. The best probability distribution and final modality for each morphological parameter.
Parameter ID1	PDF2	gamlss function	Link function	Link of location (Meu coeffient)	Link of scale (Sigma coeffient)	Transformation3	Reference distribution	Modality	Description4
A101_A	Beta	BE	logit	logit	logit	asis	Beta	1	Actin_region_ratio_in_whole_cell
A101_A1B	Beta	BE	logit	logit	logit	asis	Beta	1	Actin_region_ratio_in_whole_cell
A101_C	Beta	BE	logit	logit	logit	asis	Beta	1	Actin_region_ratio_in_whole_cell
A102_A1B	Beta	BE	logit	logit	logit	asis	Beta	1	Bud_actin_region_ratio_to_total_region
A102_C	Beta	BE	logit	logit	logit	asis	Beta	1	Bud_actin_region_ratio_to_total_region
A103_A1B	Beta	BE	logit	logit	logit	asis	Beta	1	Relative_distance_of_actin_patch_center_from_neck_in_mother
A103_C	Logit Normal	LOGITNO	logit	logit	log	asis	Beta	1	Relative_distance_of_actin_patch_center_from_neck_in_mother
A104_A1B	Beta	BE	logit	logit	logit	asis	Beta	1	Relative_distance_of_actin_patch_center_from_neck_in_bud
A104_C	Beta	BE	logit	logit	logit	asis	Beta	1	Relative_distance_of_actin_patch_center_from_neck_in_bud
A9_A1B	Beta	BE	logit	logit	logit	asis	Beta	1	Proportion_of_actin_region_at_neck
A9_C	Beta	BE	logit	logit	logit	asis	Beta	1	Proportion_of_actin_region_at_neck
C115_A	Beta	BE	1/logit	logit	logit	inverse	Beta	1	Whole_cell_axis_ratio
C115_A1B	Beta	BE	1/logit	logit	logit	inverse	Beta	1	Mother_axis_ratio
C115_C	Beta	BE	1/logit	logit	logit	inverse	Beta	1	Mother_axis_ratio
C117_A1B	Beta	BE	logit	logit	logit	asis	Beta	1	Cell_outline_ratio
C117_C	Beta	BE	logit	logit	logit	asis	Beta	1	Cell_outline_ratio
C118_A1B	Beta	BE	logit	logit	logit	asis	Beta	1	Cell_size_ratio
C118_C	Beta	BE	logit	logit	logit	asis	Beta	1	Cell_size_ratio
D105_A	Beta	BE	logit	logit	logit	asis	Beta	1	Ratio_of_D102_to_C103
D106_C	Beta	BE	logit	logit	logit	asis	Beta	1	Ratio_of_D103_to_C103
D107_A1B	Beta	BE	logit	logit	logit	asis	Beta	1	Ratio_of_D104_to_C103
D112_C	Beta	BE	logit	logit	logit	asis	Beta	1	Ratio_of_D108_to_C128
D113_C	Beta	BE	logit	logit	logit	asis	Beta	1	Ratio_of_D109_to_C107
D114_A1B	Beta	BE	logit	logit	logit	asis	Beta	1	Ratio_of_D110_to_C128
D123_C	Beta	BE	logit	logit	logit	asis	Beta	1	Ratio_of_D121_to_C107
D147_A	Beta	BE	logit	logit	logit	asis	Beta	1	Relative_distance_of_nuclear_gravity_center_to_cell_center
D147_A1B	Beta	BE	logit	logit	logit	asis	Beta	1	Relative_distance_of_nuclear_gravity_center_to_mother_center
D147_C	Beta	BE	logit	logit	logit	asis	Beta	1	Relative_distance_of_nuclear_gravity_center_in_mother_to_mother_center
D148_A	Beta	BE	logit	logit	logit	asis	Beta	1	Relative_distance_of_nuclear_brightest_point_to_cell_center
D148_A1B	Beta	BE	logit	logit	logit	asis	Beta	1	Relative_distance_of_nuclear_brightest_point_to_mother_center
D148_C	Beta	BE	logit	logit	logit	asis	Beta	1	Relative_distance_of_nuclear_brightest_point_in_mother_to_mother_center
D149_C	Beta	BE	logit	logit	logit	asis	Beta	1	Relative_distance_of_nuclear_gravity_center_in_bud_to_bud_center
D150_C	Beta	BE	logit	logit	logit	asis	Beta	1	Relative_distance_of_nuclear_brightest_point_in_bud_to_bud_center
D182_A	Beta	BE	2/logit	logit	logit	inverse-double	Beta	1	Nuclear_axis_ratio
D182_C	Beta	BE	2/logit	logit	logit	inverse-double	Beta	1	Nuclear_axis_ratio_in_mother
D183_C	Beta	BE	2/logit	logit	logit	inverse-double	Beta	1	Nuclear_axis_ratio_in_bud
D184_A1B	Beta	BE	2/logit	logit	logit	inverse-double	Beta	1	Nuclear_axis_ratio
1IDs of morphological parameters (Ohya et al., 2005)
2PDF = Probability Distribution Function
3asis = CalMorph parameter outputs were used as is; count-back = CalMorph parameter outputs were converted from the ratio to the number of cells; inverse = CalMorph parameter outputs were converted to the inverse
4Descriptions of the morphological parameters (Ohya et al., 2005)

## Sheet: (C) Noise measures
Supplementary Table S3C. The best probability distribution and final modality for each morphological parameter.
Parameter ID1	PDF2	gamlss function	Link function	Link of location (Meu coeffient)	Link of scale (Sigma coeffient)	Transformation3	Reference distribution	Modality	Description4
ACV101_A	Gaussian	NO	identity	identity	log	loess regression	Gaussian	1	Coefficient_of_variation_of_A101_A
ACV101_A1B	Gaussian	NO	identity	identity	log	loess regression	Gaussian	1	Coefficient_of_variation_of_A101_A1B
ACV101_C	Gaussian	NO	identity	identity	log	loess regression	Gaussian	1	Coefficient_of_variation_of_A101_C
ACV102_A1B	Logistic	LO	identity	identity	log	loess regression	Gaussian	2	Coefficient_of_variation_of_A102_A1B
ACV102_C	Gaussian	NO	identity	identity	log	loess regression	Gaussian	1	Coefficient_of_variation_of_A102_C
ACV103_A1B	Logistic	LO	identity	identity	log	loess regression	Gaussian	2	Coefficient_of_variation_of_A103_A1B
ACV103_C	Gaussian	NO	identity	identity	log	loess regression	Gaussian	1	Coefficient_of_variation_of_A103_C
ACV104_A1B	Gaussian	NO	identity	identity	log	loess regression	Gaussian	1	Coefficient_of_variation_of_A104_A1B
ACV104_C	Gaussian	NO	identity	identity	log	loess regression	Gaussian	1	Coefficient_of_variation_of_A104_C
ACV120_A	Gaussian	NO	identity	identity	log	loess regression	Gaussian	1	Coefficient_of_variation_of_A120_A
ACV120_A1B	Logistic	LO	identity	identity	log	loess regression	Gaussian	2	Coefficient_of_variation_of_A120_A1B
ACV120_C	Gaussian	NO	identity	identity	log	loess regression	Gaussian	1	Coefficient_of_variation_of_A120_C
ACV121_A	Gaussian	NO	identity	identity	log	loess regression	Gaussian	1	Coefficient_of_variation_of_A121_A
ACV121_A1B	Gaussian	NO	identity	identity	log	loess regression	Gaussian	1	Coefficient_of_variation_of_A121_A1B
ACV121_C	Gaussian	NO	identity	identity	log	loess regression	Gaussian	1	Coefficient_of_variation_of_A121_C
ACV122_A	Gaussian	NO	identity	identity	log	loess regression	Gaussian	1	Coefficient_of_variation_of_A122_A
ACV122_A1B	Logistic	LO	identity	identity	log	loess regression	Gaussian	1	Coefficient_of_variation_of_A122_A1B
ACV122_C	Gaussian	NO	identity	identity	log	loess regression	Gaussian	1	Coefficient_of_variation_of_A122_C
ACV123_A	Gaussian	NO	identity	identity	log	loess regression	Gaussian	1	Coefficient_of_variation_of_A123_A
ACV123_A1B	Gaussian	NO	identity	identity	log	loess regression	Gaussian	1	Coefficient_of_variation_of_A123_A1B
ACV123_C	Gaussian	NO	identity	identity	log	loess regression	Gaussian	1	Coefficient_of_variation_of_A123_C
ACV7-1_A	Gaussian	NO	identity	identity	log	loess regression	Gaussian	1	Coefficient_of_variation_of_A7-1_A
ACV7-1_A1B	Reverse Gumbel	RG	identity	identity	log	loess regression	Gaussian	1	Coefficient_of_variation_of_A7-1_A1B
ACV7-1_C	Gaussian	NO	identity	identity	log	loess regression	Gaussian	1	Coefficient_of_variation_of_A7-1_C
ACV7-2_A1B	Gaussian	NO	identity	identity	log	loess regression	Gaussian	1	Coefficient_of_variation_of_A7-2_A1B
ACV7-2_C	Gaussian	NO	identity	identity	log	loess regression	Gaussian	1	Coefficient_of_variation_of_A7-2_C
ACV8-1_A	Gaussian	NO	identity	identity	log	loess regression	Gaussian	1	Coefficient_of_variation_of_A8-1_A
ACV8-1_A1B	Gaussian	NO	identity	identity	log	loess regression	Gaussian	1	Coefficient_of_variation_of_A8-1_A1B
ACV8-1_C	Gaussian	NO	identity	identity	log	loess regression	Gaussian	1	Coefficient_of_variation_of_A8-1_C
ACV8-2_A1B	Gaussian	NO	identity	identity	log	loess regression	Gaussian	1	Coefficient_of_variation_of_A8-2_A1B
ACV8-2_C	Gaussian	NO	identity	identity	log	loess regression	Gaussian	1	Coefficient_of_variation_of_A8-2_C
ACV9_A1B	Gaussian	NO	identity	identity	log	loess regression	Gaussian	1	Coefficient_of_variation_of_A9_A1B
ACV9_C	Gaussian	NO	identity	identity	log	loess regression	Gaussian	1	Coefficient_of_variation_of_A9_C
CCV101_A1B	Gaussian	NO	identity	identity	log	loess regression	Gaussian	1	Coefficient_of_variation_of_C101_A1B
CCV101_C	Gaussian	NO	identity	identity	log	loess regression	Gaussian	1	Coefficient_of_variation_of_C101_C
CCV102_A1B	Gaussian	NO	identity	identity	log	loess regression	Gaussian	1	Coefficient_of_variation_of_C102_A1B
CCV102_C	Gaussian	NO	identity	identity	log	loess regression	Gaussian	1	Coefficient_of_variation_of_C102_C
CCV103_A	Gaussian	NO	identity	identity	log	loess regression	Gaussian	1	Coefficient_of_variation_of_C103_A
CCV103_A1B	Gaussian	NO	identity	identity	log	loess regression	Gaussian	1	Coefficient_of_variation_of_C103_A1B
CCV103_C	Gaussian	NO	identity	identity	log	loess regression	Gaussian	1	Coefficient_of_variation_of_C103_C
CCV104_A	Gaussian	NO	identity	identity	log	loess regression	Gaussian	1	Coefficient_of_variation_of_C104_A
CCV104_A1B	Gaussian	NO	identity	identity	log	loess regression	Gaussian	1	Coefficient_of_variation_of_C104_A1B
CCV104_C	Gaussian	NO	identity	identity	log	loess regression	Gaussian	1	Coefficient_of_variation_of_C104_C
CCV105_A1B	Gaussian	NO	identity	identity	log	loess regression	Gaussian	1	Coefficient_of_variation_of_C105_A1B
CCV105_C	Gaussian	NO	identity	identity	log	loess regression	Gaussian	1	Coefficient_of_variation_of_C105_C
CCV106_A1B	Gaussian	NO	identity	identity	log	loess regression	Gaussian	1	Coefficient_of_variation_of_C106_A1B
CCV106_C	Gaussian	NO	identity	identity	log	loess regression	Gaussian	1	Coefficient_of_variation_of_C106_C
CCV107_A1B	Gaussian	NO	identity	identity	log	loess regression	Gaussian	1	Coefficient_of_variation_of_C107_A1B
CCV107_C	Gaussian	NO	identity	identity	log	loess regression	Gaussian	2	Coefficient_of_variation_of_C107_C
CCV108_A1B	Gaussian	NO	identity	identity	log	loess regression	Gaussian	1	Coefficient_of_variation_of_C108_A1B
CCV108_C	Gaussian	NO	identity	identity	log	loess regression	Gaussian	1	Coefficient_of_variation_of_C108_C
CCV109_A1B	Gaussian	NO	identity	identity	log	loess regression	Gaussian	1	Coefficient_of_variation_of_C109_A1B
CCV109_C	Reverse Gumbel	RG	identity	identity	log	loess regression	Gaussian	1	Coefficient_of_variation_of_C109_C
CCV11-1_A	Gaussian	NO	identity	identity	log	loess regression	Gaussian	1	Coefficient_of_variation_of_C11-1_A
CCV11-1_A1B	Gaussian	NO	identity	identity	log	loess regression	Gaussian	1	Coefficient_of_variation_of_C11-1_A1B
CCV11-1_C	Gaussian	NO	identity	identity	log	loess regression	Gaussian	1	Coefficient_of_variation_of_C11-1_C
CCV11-2_A1B	Gaussian	NO	identity	identity	log	loess regression	Gaussian	1	Coefficient_of_variation_of_C11-2_A1B
CCV11-2_C	Gaussian	NO	identity	identity	log	loess regression	Gaussian	1	Coefficient_of_variation_of_C11-2_C
CCV110_A1B	Gaussian	NO	identity	identity	log	loess regression	Gaussian	1	Coefficient_of_variation_of_C110_A1B
CCV110_C	Gaussian	NO	identity	identity	log	loess regression	Gaussian	1	Coefficient_of_variation_of_C110_C
CCV111_A1B	Gaussian	NO	identity	identity	log	loess regression	Gaussian	1	Coefficient_of_variation_of_C111_A1B
CCV111_C	Gaussian	NO	identity	identity	log	loess regression	Gaussian	1	Coefficient_of_variation_of_C111_C
CCV112_A1B	Gaussian	NO	identity	identity	log	loess regression	Gaussian	1	Coefficient_of_variation_of_C112_A1B
CCV112_C	Gaussian	NO	identity	identity	log	loess regression	Gaussian	1	Coefficient_of_variation_of_C112_C
CCV113_A1B	Gaussian	NO	identity	identity	log	loess regression	Gaussian	1	Coefficient_of_variation_of_C113_A1B
CCV113_C	Reverse Gumbel	RG	identity	identity	log	loess regression	Gaussian	1	Coefficient_of_variation_of_C113_C
CCV114_A1B	Gaussian	NO	identity	identity	log	loess regression	Gaussian	1	Coefficient_of_variation_of_C114_A1B
CCV114_C	Gaussian	NO	identity	identity	log	loess regression	Gaussian	1	Coefficient_of_variation_of_C114_C
CCV115_A	Gaussian	NO	identity	identity	log	loess regression	Gaussian	1	Coefficient_of_variation_of_C115_A
CCV115_A1B	Gaussian	NO	identity	identity	log	loess regression	Gaussian	1	Coefficient_of_variation_of_C115_A1B
CCV115_C	Gaussian	NO	identity	identity	log	loess regression	Gaussian	1	Coefficient_of_variation_of_C115_C
CCV116_A1B	Gaussian	NO	identity	identity	log	loess regression	Gaussian	1	Coefficient_of_variation_of_C116_A1B
CCV116_C	Gaussian	NO	identity	identity	log	loess regression	Gaussian	1	Coefficient_of_variation_of_C116_C
CCV117_A1B	Gaussian	NO	identity	identity	log	loess regression	Gaussian	1	Coefficient_of_variation_of_C117_A1B
CCV117_C	Gaussian	NO	identity	identity	log	loess regression	Gaussian	1	Coefficient_of_variation_of_C117_C
CCV118_A1B	Gaussian	NO	identity	identity	log	loess regression	Gaussian	1	Coefficient_of_variation_of_C118_A1B
CCV118_C	Gaussian	NO	identity	identity	log	loess regression	Gaussian	1	Coefficient_of_variation_of_C118_C
CCV12-1_A	Gaussian	NO	identity	identity	log	loess regression	Gaussian	1	Coefficient_of_variation_of_C12-1_A
CCV12-1_A1B	Gaussian	NO	identity	identity	log	loess regression	Gaussian	1	Coefficient_of_variation_of_C12-1_A1B
CCV12-1_C	Gaussian	NO	identity	identity	log	loess regression	Gaussian	1	Coefficient_of_variation_of_C12-1_C
CCV12-2_A1B	Gaussian	NO	identity	identity	log	loess regression	Gaussian	1	Coefficient_of_variation_of_C12-2_A1B
CCV12-2_C	Gaussian	NO	identity	identity	log	loess regression	Gaussian	1	Coefficient_of_variation_of_C12-2_C
CCV126_A	Gaussian	NO	identity	identity	log	loess regression	Gaussian	1	Coefficient_of_variation_of_C126_A
CCV126_A1B	Gaussian	NO	identity	identity	log	loess regression	Gaussian	1	Coefficient_of_variation_of_C126_A1B
CCV126_C	Gaussian	NO	identity	identity	log	loess regression	Gaussian	1	Coefficient_of_variation_of_C126_C
CCV127_A	Gaussian	NO	identity	identity	log	loess regression	Gaussian	1	Coefficient_of_variation_of_C127_A
CCV127_A1B	Gaussian	NO	identity	identity	log	loess regression	Gaussian	1	Coefficient_of_variation_of_C127_A1B
CCV127_C	Reverse Gumbel	RG	identity	identity	log	loess regression	Gaussian	1	Coefficient_of_variation_of_C127_C
CCV128_A1B	Gaussian	NO	identity	identity	log	loess regression	Gaussian	1	Coefficient_of_variation_of_C128_A1B
CCV128_C	Gaussian	NO	identity	identity	log	loess regression	Gaussian	1	Coefficient_of_variation_of_C128_C
CCV13_A	Gaussian	NO	identity	identity	log	loess regression	Gaussian	2	Coefficient_of_variation_of_C13_A
CCV13_A1B	Gaussian	NO	identity	identity	log	loess regression	Gaussian	1	Coefficient_of_variation_of_C13_A1B
CCV13_C	Reverse Gumbel	RG	identity	identity	log	loess regression	Gaussian	1	Coefficient_of_variation_of_C13_C
DCV102_A	Gaussian	NO	identity	identity	log	loess regression	Gaussian	1	Coefficient_of_variation_of_D102_A
DCV103_C	Gaussian	NO	identity	identity	log	loess regression	Gaussian	1	Coefficient_of_variation_of_D103_C
DCV104_A1B	Gaussian	NO	identity	identity	log	loess regression	Gaussian	1	Coefficient_of_variation_of_D104_A1B
DCV105_A	Gaussian	NO	identity	identity	log	loess regression	Gaussian	1	Coefficient_of_variation_of_D105_A
DCV106_C	Gaussian	NO	identity	identity	log	loess regression	Gaussian	1	Coefficient_of_variation_of_D106_C
DCV107_A1B	Gaussian	NO	identity	identity	log	loess regression	Gaussian	1	Coefficient_of_variation_of_D107_A1B
DCV108_C	Gaussian	NO	identity	identity	log	loess regression	Gaussian	1	Coefficient_of_variation_of_D108_C
DCV109_C	Gaussian	NO	identity	identity	log	loess regression	Gaussian	1	Coefficient_of_variation_of_D109_C
DCV110_A1B	Gaussian	NO	identity	identity	log	loess regression	Gaussian	1	Coefficient_of_variation_of_D110_A1B
DCV112_C	Gaussian	NO	identity	identity	log	loess regression	Gaussian	1	Coefficient_of_variation_of_D112_C
DCV113_C	Gaussian	NO	identity	identity	log	loess regression	Gaussian	1	Coefficient_of_variation_of_D113_C
DCV114_A1B	Gaussian	NO	identity	identity	log	loess regression	Gaussian	1	Coefficient_of_variation_of_D114_A1B
DCV116_C	Gaussian	NO	identity	identity	log	loess regression	Gaussian	1	Coefficient_of_variation_of_D116_C
DCV117_A	Gaussian	NO	identity	identity	log	loess regression	Gaussian	1	Coefficient_of_variation_of_D117_A
DCV117_C	Gaussian	NO	identity	identity	log	loess regression	Gaussian	1	Coefficient_of_variation_of_D117_C
DCV118_A1B	Gaussian	NO	identity	identity	log	loess regression	Gaussian	1	Coefficient_of_variation_of_D118_A1B
DCV119_C	Gaussian	NO	identity	identity	log	loess regression	Gaussian	1	Coefficient_of_variation_of_D119_C
DCV121_C	Gaussian	NO	identity	identity	log	loess regression	Gaussian	1	Coefficient_of_variation_of_D121_C
DCV123_C	Gaussian	NO	identity	identity	log	loess regression	Gaussian	1	Coefficient_of_variation_of_D123_C
DCV125_C	Gaussian	NO	identity	identity	log	loess regression	Gaussian	1	Coefficient_of_variation_of_D125_C
DCV126_A1B	Gaussian	NO	identity	identity	log	loess regression	Gaussian	1	Coefficient_of_variation_of_D126_A1B
DCV127_A	Gaussian	NO	identity	identity	log	loess regression	Gaussian	1	Coefficient_of_variation_of_D127_A
DCV128_C	Gaussian	NO	identity	identity	log	loess regression	Gaussian	1	Coefficient_of_variation_of_D128_C
DCV129_A1B	Gaussian	NO	identity	identity	log	loess regression	Gaussian	1	Coefficient_of_variation_of_D129_A1B
DCV130_C	Gaussian	NO	identity	identity	log	loess regression	Gaussian	1	Coefficient_of_variation_of_D130_C
DCV131_C	Gaussian	NO	identity	identity	log	loess regression	Gaussian	1	Coefficient_of_variation_of_D131_C
DCV132_A1B	Gaussian	NO	identity	identity	log	loess regression	Gaussian	1	Coefficient_of_variation_of_D132_A1B
DCV134_C	Gaussian	NO	identity	identity	log	loess regression	Gaussian	1	Coefficient_of_variation_of_D134_C
DCV135_A	Gaussian	NO	identity	identity	log	loess regression	Gaussian	1	Coefficient_of_variation_of_D135_A
DCV135_C	Gaussian	NO	identity	identity	log	loess regression	Gaussian	1	Coefficient_of_variation_of_D135_C
DCV136_A1B	Gaussian	NO	identity	identity	log	loess regression	Gaussian	1	Coefficient_of_variation_of_D136_A1B
DCV137_C	Gaussian	NO	identity	identity	log	loess regression	Gaussian	1	Coefficient_of_variation_of_D137_C
DCV139_C	Gaussian	NO	identity	identity	log	loess regression	Gaussian	1	Coefficient_of_variation_of_D139_C
DCV14-1_A	Gaussian	NO	identity	identity	log	loess regression	Gaussian	1	Coefficient_of_variation_of_D14-1_A
DCV14-1_C	Gaussian	NO	identity	identity	log	loess regression	Gaussian	1	Coefficient_of_variation_of_D14-1_C
DCV14-2_C	Gaussian	NO	identity	identity	log	loess regression	Gaussian	1	Coefficient_of_variation_of_D14-2_C
DCV14-3_A1B	Gaussian	NO	identity	identity	log	loess regression	Gaussian	1	Coefficient_of_variation_of_D14-3_A1B
DCV14-3_C	Gaussian	NO	identity	identity	log	loess regression	Gaussian	1	Coefficient_of_variation_of_D14-3_C
DCV141_C	Gaussian	NO	identity	identity	log	loess regression	Gaussian	1	Coefficient_of_variation_of_D141_C
DCV142_A1B	Gaussian	NO	identity	identity	log	loess regression	Gaussian	1	Coefficient_of_variation_of_D142_A1B
DCV143_A1B	Gaussian	NO	identity	identity	log	loess regression	Gaussian	1	Coefficient_of_variation_of_D143_A1B
DCV143_C	Gaussian	NO	identity	identity	log	loess regression	Gaussian	1	Coefficient_of_variation_of_D143_C
DCV144_C	Gaussian	NO	identity	identity	log	loess regression	Gaussian	1	Coefficient_of_variation_of_D144_C
DCV145_A1B	Gaussian	NO	identity	identity	log	loess regression	Gaussian	1	Coefficient_of_variation_of_D145_A1B
DCV145_C	Gaussian	NO	identity	identity	log	loess regression	Gaussian	1	Coefficient_of_variation_of_D145_C
DCV146_C	Gaussian	NO	identity	identity	log	loess regression	Gaussian	1	Coefficient_of_variation_of_D146_C
DCV147_A	Gaussian	NO	identity	identity	log	loess regression	Gaussian	1	Coefficient_of_variation_of_D147_A
DCV147_A1B	Gaussian	NO	identity	identity	log	loess regression	Gaussian	2	Coefficient_of_variation_of_D147_A1B
DCV147_C	Gaussian	NO	identity	identity	log	loess regression	Gaussian	1	Coefficient_of_variation_of_D147_C
DCV148_A	Gaussian	NO	identity	identity	log	loess regression	Gaussian	1	Coefficient_of_variation_of_D148_A
DCV148_A1B	Gaussian	NO	identity	identity	log	loess regression	Gaussian	1	Coefficient_of_variation_of_D148_A1B
DCV148_C	Gaussian	NO	identity	identity	log	loess regression	Gaussian	1	Coefficient_of_variation_of_D148_C
DCV149_C	Gaussian	NO	identity	identity	log	loess regression	Gaussian	1	Coefficient_of_variation_of_D149_C
DCV15-1_A	Gaussian	NO	identity	identity	log	loess regression	Gaussian	1	Coefficient_of_variation_of_D15-1_A
DCV15-1_C	Gaussian	NO	identity	identity	log	loess regression	Gaussian	1	Coefficient_of_variation_of_D15-1_C
DCV15-2_C	Gaussian	NO	identity	identity	log	loess regression	Gaussian	1	Coefficient_of_variation_of_D15-2_C
DCV15-3_A1B	Gaussian	NO	identity	identity	log	loess regression	Gaussian	1	Coefficient_of_variation_of_D15-3_A1B
DCV15-3_C	Gaussian	NO	identity	identity	log	loess regression	Gaussian	1	Coefficient_of_variation_of_D15-3_C
DCV150_C	Gaussian	NO	identity	identity	log	loess regression	Gaussian	1	Coefficient_of_variation_of_D150_C
DCV151_C	Gaussian	NO	identity	identity	log	loess regression	Gaussian	1	Coefficient_of_variation_of_D151_C
DCV152_A1B	Gaussian	NO	identity	identity	log	loess regression	Gaussian	1	Coefficient_of_variation_of_D152_A1B
DCV152_C	Gaussian	NO	identity	identity	log	loess regression	Gaussian	1	Coefficient_of_variation_of_D152_C
DCV153_C	Gaussian	NO	identity	identity	log	loess regression	Gaussian	1	Coefficient_of_variation_of_D153_C
DCV154_A	Gaussian	NO	identity	identity	log	loess regression	Gaussian	1	Coefficient_of_variation_of_D154_A
DCV154_A1B	Gaussian	NO	identity	identity	log	loess regression	Gaussian	1	Coefficient_of_variation_of_D154_A1B
DCV154_C	Gaussian	NO	identity	identity	log	loess regression	Gaussian	1	Coefficient_of_variation_of_D154_C
DCV155_A	Gaussian	NO	identity	identity	log	loess regression	Gaussian	1	Coefficient_of_variation_of_D155_A
DCV155_A1B	Gaussian	NO	identity	identity	log	loess regression	Gaussian	1	Coefficient_of_variation_of_D155_A1B
DCV155_C	Gaussian	NO	identity	identity	log	loess regression	Gaussian	1	Coefficient_of_variation_of_D155_C
DCV156_C	Gaussian	NO	identity	identity	log	loess regression	Gaussian	1	Coefficient_of_variation_of_D156_C
DCV157_C	Gaussian	NO	identity	identity	log	loess regression	Gaussian	1	Coefficient_of_variation_of_D157_C
DCV158_C	Gaussian	NO	identity	identity	log	loess regression	Gaussian	1	Coefficient_of_variation_of_D158_C
DCV159_C	Gaussian	NO	identity	identity	log	loess regression	Gaussian	1	Coefficient_of_variation_of_D159_C
DCV16-1_A	Gaussian	NO	identity	identity	log	loess regression	Gaussian	1	Coefficient_of_variation_of_D16-1_A
DCV16-1_C	Gaussian	NO	identity	identity	log	loess regression	Gaussian	1	Coefficient_of_variation_of_D16-1_C
DCV16-2_C	Gaussian	NO	identity	identity	log	loess regression	Gaussian	1	Coefficient_of_variation_of_D16-2_C
DCV16-3_A1B	Gaussian	NO	identity	identity	log	loess regression	Gaussian	1	Coefficient_of_variation_of_D16-3_A1B
DCV16-3_C	Gaussian	NO	identity	identity	log	loess regression	Gaussian	1	Coefficient_of_variation_of_D16-3_C
DCV161_A1B	Gaussian	NO	identity	identity	log	loess regression	Gaussian	1	Coefficient_of_variation_of_D161_A1B
DCV162_C	Gaussian	NO	identity	identity	log	loess regression	Gaussian	1	Coefficient_of_variation_of_D162_C
DCV163_C	Gaussian	NO	identity	identity	log	loess regression	Gaussian	1	Coefficient_of_variation_of_D163_C
DCV165_A1B	Gaussian	NO	identity	identity	log	loess regression	Gaussian	1	Coefficient_of_variation_of_D165_A1B
DCV166_C	Gaussian	NO	identity	identity	log	loess regression	Gaussian	1	Coefficient_of_variation_of_D166_C
DCV167_C	Gaussian	NO	identity	identity	log	loess regression	Gaussian	1	Coefficient_of_variation_of_D167_C
DCV169_A1B	Gaussian	NO	identity	identity	log	loess regression	Gaussian	1	Coefficient_of_variation_of_D169_A1B
DCV169_C	Gaussian	NO	identity	identity	log	loess regression	Gaussian	1	Coefficient_of_variation_of_D169_C
DCV17-1_A	Gaussian	NO	identity	identity	log	loess regression	Gaussian	1	Coefficient_of_variation_of_D17-1_A
DCV17-1_C	Reverse Gumbel	RG	identity	identity	log	loess regression	Gaussian	1	Coefficient_of_variation_of_D17-1_C
DCV17-2_C	Gaussian	NO	identity	identity	log	loess regression	Gaussian	1	Coefficient_of_variation_of_D17-2_C
DCV17-3_A1B	Gaussian	NO	identity	identity	log	loess regression	Gaussian	1	Coefficient_of_variation_of_D17-3_A1B
DCV170_A1B	Gaussian	NO	identity	identity	log	loess regression	Gaussian	1	Coefficient_of_variation_of_D170_A1B
DCV170_C	Gaussian	NO	identity	identity	log	loess regression	Gaussian	1	Coefficient_of_variation_of_D170_C
DCV172_A1B	Gaussian	NO	identity	identity	log	loess regression	Gaussian	1	Coefficient_of_variation_of_D172_A1B
DCV173_A	Gaussian	NO	identity	identity	log	loess regression	Gaussian	1	Coefficient_of_variation_of_D173_A
DCV173_C	Gaussian	NO	identity	identity	log	loess regression	Gaussian	1	Coefficient_of_variation_of_D173_C
DCV174_C	Gaussian	NO	identity	identity	log	loess regression	Gaussian	1	Coefficient_of_variation_of_D174_C
DCV175_A1B	Gaussian	NO	identity	identity	log	loess regression	Gaussian	1	Coefficient_of_variation_of_D175_A1B
DCV176_A	Gaussian	NO	identity	identity	log	loess regression	Gaussian	1	Coefficient_of_variation_of_D176_A
DCV176_C	Gaussian	NO	identity	identity	log	loess regression	Gaussian	1	Coefficient_of_variation_of_D176_C
DCV177_C	Gaussian	NO	identity	identity	log	loess regression	Gaussian	1	Coefficient_of_variation_of_D177_C
DCV178_A1B	Gaussian	NO	identity	identity	log	loess regression	Gaussian	1	Coefficient_of_variation_of_D178_A1B
DCV179_A	Gaussian	NO	identity	identity	log	loess regression	Gaussian	1	Coefficient_of_variation_of_D179_A
DCV179_C	Gaussian	NO	identity	identity	log	loess regression	Gaussian	1	Coefficient_of_variation_of_D179_C
DCV180_C	Gaussian	NO	identity	identity	log	loess regression	Gaussian	1	Coefficient_of_variation_of_D180_C
DCV181_A1B	Gaussian	NO	identity	identity	log	loess regression	Gaussian	1	Coefficient_of_variation_of_D181_A1B
DCV182_A	Gaussian	NO	identity	identity	log	loess regression	Gaussian	2	Coefficient_of_variation_of_D182_A
DCV182_C	Logistic	LO	identity	identity	log	loess regression	Gaussian	3	Coefficient_of_variation_of_D182_C
DCV183_C	Gaussian	NO	identity	identity	log	loess regression	Gaussian	1	Coefficient_of_variation_of_D183_C
DCV184_A1B	Gaussian	NO	identity	identity	log	loess regression	Gaussian	1	Coefficient_of_variation_of_D184_A1B
DCV185_C	Gaussian	NO	identity	identity	log	loess regression	Gaussian	1	Coefficient_of_variation_of_D185_C
DCV186_C	Gaussian	NO	identity	identity	log	loess regression	Gaussian	1	Coefficient_of_variation_of_D186_C
DCV188_A	Gaussian	NO	identity	identity	log	loess regression	Gaussian	1	Coefficient_of_variation_of_D188_A
DCV188_C	Gaussian	NO	identity	identity	log	loess regression	Gaussian	1	Coefficient_of_variation_of_D188_C
DCV189_C	Gaussian	NO	identity	identity	log	loess regression	Gaussian	1	Coefficient_of_variation_of_D189_C
DCV190_A1B	Gaussian	NO	identity	identity	log	loess regression	Gaussian	1	Coefficient_of_variation_of_D190_A1B
DCV191_A	Gaussian	NO	identity	identity	log	loess regression	Gaussian	1	Coefficient_of_variation_of_D191_A
DCV191_C	Gaussian	NO	identity	identity	log	loess regression	Gaussian	1	Coefficient_of_variation_of_D191_C
DCV192_C	Gaussian	NO	identity	identity	log	loess regression	Gaussian	1	Coefficient_of_variation_of_D192_C
DCV193_A1B	Gaussian	NO	identity	identity	log	loess regression	Gaussian	1	Coefficient_of_variation_of_D193_A1B
DCV193_C	Gaussian	NO	identity	identity	log	loess regression	Gaussian	1	Coefficient_of_variation_of_D193_C
DCV194_A	Gaussian	NO	identity	identity	log	loess regression	Gaussian	1	Coefficient_of_variation_of_D194_A
DCV194_C	Gaussian	NO	identity	identity	log	loess regression	Gaussian	1	Coefficient_of_variation_of_D194_C
DCV195_C	Gaussian	NO	identity	identity	log	loess regression	Gaussian	1	Coefficient_of_variation_of_D195_C
DCV196_A1B	Gaussian	NO	identity	identity	log	loess regression	Gaussian	1	Coefficient_of_variation_of_D196_A1B
DCV196_C	Gaussian	NO	identity	identity	log	loess regression	Gaussian	1	Coefficient_of_variation_of_D196_C
DCV197_C	Gaussian	NO	identity	identity	log	loess regression	Gaussian	1	Coefficient_of_variation_of_D197_C
DCV198_C	Gaussian	NO	identity	identity	log	loess regression	Gaussian	1	Coefficient_of_variation_of_D198_C
1IDs of morphological parameters (Ohya et al., 2005)
2PDF = Probability Distribution Function
3asis = CalMorph parameter outputs were used as is; count-back = CalMorph parameter outputs were converted from the ratio to the number of cells; inverse = CalMorph parameter outputs were converted to the inverse
4Descriptions of the morphological parameters (Ohya et al., 2005)

## Sheet: (D) Proportion measures
Supplementary Table S3D. The best probability distribution and final modality for each morphological parameter.
Parameter ID1	PDF2	gamlss function	Link function	Link of location (Meu coeffient)	Link of scale (Sigma coeffient)	Transformation3	Reference distribution	Modality	Description4
A105	Beta-binomial	BB	logit	logit	log	count-back	Binomial	1	actin_a_ratio
A105_A	Beta-binomial	BB	logit	logit	log	count-back	Binomial	1	Actin_a_ratio
A106	Beta-binomial	BB	logit	logit	log	count-back	Binomial	1	actin_b_ratio
A106_A	Beta-binomial	BB	logit	logit	log	count-back	Binomial	1	Actin_b_ratio
A107	Beta-binomial	BB	logit	logit	log	count-back	Binomial	1	actin_c_api_ratio
A107_A1B	Beta-binomial	BB	logit	logit	log	count-back	Binomial	1	Actin_c_api_ratio
A107_C	Binomial	BI	logit	logit	NA	count-back	Binomial	1	Actin_c_api_ratio
A108	Beta-binomial	BB	logit	logit	log	count-back	Binomial	1	actin_d_iso_ratio
A108_A1B	Beta-binomial	BB	logit	logit	log	count-back	Binomial	1	Actin_d_iso_ratio
A108_C	Binomial	BI	logit	logit	NA	count-back	Binomial	1	Actin_d_iso_ratio
A109	Beta-binomial	BB	logit	logit	log	count-back	Binomial	1	actin_e_ratio
A109_A1B	Beta-binomial	BB	logit	logit	log	count-back	Binomial	1	Actin_e_ratio
A109_C	Binomial	BI	logit	logit	NA	count-back	Binomial	1	Actin_e_ratio
A110	Beta-binomial	BB	logit	logit	log	count-back	Binomial	1	actin_f_ratio
A110_A1B	Binomial	BI	logit	logit	NA	count-back	Binomial	1	Actin_f_ratio
A110_C	Binomial	BI	logit	logit	NA	count-back	Binomial	1	Actin_f_ratio
A111	Beta-binomial	BB	logit	logit	log	count-back	Binomial	1	actin_ae_ratio
A112	Beta-binomial	BB	logit	logit	log	count-back	Binomial	1	actin_bcd_ratio
A112_A1B	Beta-binomial	BB	logit	logit	log	count-back	Binomial	1	Actin_cd_ratio
A112_C	Binomial	BI	logit	logit	NA	count-back	Binomial	1	Actin_cd_ratio
A113	Binomial	BI	logit	logit	NA	count-back	Binomial	1	actin_n_ratio
A113_A	Binomial	BI	logit	logit	NA	count-back	Binomial	1	Actin_n_ratio
A113_A1B	Binomial	BI	logit	logit	NA	count-back	Binomial	1	Actin_n_ratio
A113_C	Binomial	BI	logit	logit	NA	count-back	Binomial	1	Actin_n_ratio
A114	Beta-binomial	BB	logit	logit	log	count-back	Binomial	1	actin_a_ratio_to_no_bud_cells
A115	Beta-binomial	BB	logit	logit	log	count-back	Binomial	1	actin_b_ratio_to_no_bud_cells
A116	Beta-binomial	BB	logit	logit	log	count-back	Binomial	1	actin_c_api_ratio_to_budded_cells
A117	Beta-binomial	BB	logit	logit	log	count-back	Binomial	1	actin_d_iso_ratio_to_budded_cells
A118	Binomial	BI	logit	logit	NA	count-back	Binomial	1	actin_e_ratio_to_budded_cells
A119	Binomial	BI	logit	logit	NA	count-back	Binomial	1	actin_f_ratio_to_budded_cells
C119	Beta-binomial	BB	logit	logit	log	count-back	Binomial	1	no_bud_ratio
C120	Beta-binomial	BB	logit	logit	log	count-back	Binomial	1	small_bud_ratio
C121	Beta-binomial	BB	logit	logit	log	count-back	Binomial	1	medium_bud_ratio
C122	Beta-binomial	BB	logit	logit	log	count-back	Binomial	1	large_bud_ratio
C123	Beta-binomial	BB	logit	logit	log	count-back	Binomial	1	small_bud_ratio_to_budded_cells
C123_A1B	Beta-binomial	BB	logit	logit	log	count-back	Binomial	1	Small_bud_ratio
C123_C	Binomial	BI	logit	logit	NA	count-back	Binomial	1	Small_bud_ratio
C124	Binomial	BI	logit	logit	NA	count-back	Binomial	1	medium_bud_ratio_to_buded_cells
C124_A1B	Beta-binomial	BB	logit	logit	log	count-back	Binomial	1	Medium_bud_ratio
C124_C	Binomial	BI	logit	logit	NA	count-back	Binomial	1	Medium_bud_ratio
C125	Beta-binomial	BB	logit	logit	log	count-back	Binomial	1	large_bud_ratio_to_buded_cells
C125_A1B	Binomial	BI	logit	logit	NA	count-back	Binomial	1	Large_bud_ratio
C125_C	Binomial	BI	logit	logit	NA	count-back	Binomial	1	Large_bud_ratio
D199	Beta-binomial	BB	logit	logit	log	count-back	Binomial	1	nuclear_A_ratio
D200	Beta-binomial	BB	logit	logit	log	count-back	Binomial	1	nuclear_A1_ratio
D201	Binomial	BI	logit	logit	NA	count-back	Binomial	1	nuclear_B_ratio
D202	Beta-binomial	BB	logit	logit	log	count-back	Binomial	1	nuclear_C_ratio
D203	Binomial	BI	logit	logit	NA	count-back	Binomial	1	nuclear_D_ratio
D204	Beta-binomial	BB	logit	logit	log	count-back	Binomial	1	nuclear_E_ratio
D205	Binomial	BI	logit	logit	NA	count-back	Binomial	1	nuclear_F_ratio
D206	Beta-binomial	BB	logit	logit	log	count-back	Binomial	1	nuclear_A_ratio_to_no_bud_cells
D207	Beta-binomial	BB	logit	logit	log	count-back	Binomial	1	nuclear_A1_ratio_to_budded_cells
D208	Binomial	BI	logit	logit	NA	count-back	Binomial	1	nuclear_B_ratio_to_budded_cells
D209	Beta-binomial	BB	logit	logit	log	count-back	Binomial	1	nuclear_C_ratio_to_budded_cells
D210	Beta-binomial	BB	logit	logit	log	count-back	Binomial	1	nuclear_A_ratio_to_nuclear_AA1BC_cells
D211	Beta-binomial	BB	logit	logit	log	count-back	Binomial	1	nuclear_A1_ratio_to_nuclear_AA1BC_cells
D212	Binomial	BI	logit	logit	NA	count-back	Binomial	1	nuclear_B_ratio_to_nuclear_AA1BC_cells
D213	Beta-binomial	BB	logit	logit	log	count-back	Binomial	1	nuclear_C_ratio_to_nuclear_AA1BC_cells
D214	Beta-binomial	BB	logit	logit	log	count-back	Binomial	1	nuclear_A1_ratio_to_nuclear_A1BC_cells
D215	Binomial	BI	logit	logit	NA	count-back	Binomial	1	nuclear_B_ratio_to_nuclear_A1BC_cells
D216	Beta-binomial	BB	logit	logit	log	count-back	Binomial	1	nuclear_C_ratio_to_nuclear_A1BC_cells
1IDs of morphological parameters (Ohya et al., 2005)
2PDF = Probability Distribution Function
3asis = CalMorph parameter outputs were used as is; count-back = CalMorph parameter outputs were converted from the ratio to the number of cells; inverse = CalMorph parameter outputs were converted to the inverse
4Descriptions of the morphological parameters (Ohya et al., 2005)
