# Supplementary material for: Assignment of unimodal probability distribution models for quantitative morphological phenotyping
Source: BMC Biol. 2022 Mar 31;20:81. doi: 10.1186/s12915-022-01283-6 (PMC8969357; doi:10.1186/s12915-022-01283-6)
Supplement: Supplementary file 1 — Additional file 1: Supplementary text. Supplementary Figure S1. Possible values of cellular features used in QMP. Supplementary Figure S2. Probability models for CalMorph measures. Supplementary Figure S3. Conversion of the CV to noise values. Supplementary Figure S4. Flowchart of the methodology for checking the modality of the CalMorph parameters. Supplementary Figure S5. An example of the effect of confounding factors on modality. Supplementary Figure S6. An example of the effect of outliers on modality. Supplementary Figure S7. Comparison of this study with our previous results. Supplementary Figure S8. Comparison of results between UNIMO and Box-Cox transformed methods. Supplementary Figure S9. Canonical correlation analysis used for extraction of 32 pairs of canonical variables. Supplementary Figure S10. Phenotypic similarity network of non-essential genes. Supplementary Figure S11. Enrichment of KEGG categories. Supplementary Figure S12. Morphological defects of autophagy mutants. Supplementary Figure S13. Multimodal CalMorph parameters. Supplementary Figure S14. Outlines of generalization of UNIMO. Supplementary Figure S15. An example of versatility of UNIMO. Supplementary Figure S16. Defining characteristics of the 130 functional groups. Supplementary Table S1. Selection of the probability distribution for each morphological parameter; non-negative (A), ratio (B), noise (C), and proportion (D) measures. Supplementary Table S2. Population level modality check for each morphological parameter; non-negative (A), ratio (B), noise (C), and proportion (D) measures. Supplementary Table S3. The best probability distribution and final modality for each morphological parameter; non-negative (A), ratio (B), noise (C), and proportion (D) measures. Supplementary Table S4. List of non-essential mutants. Supplementary Table S5. List of the representative GO terms enriched in each functional group. Supplementary Table S6. KEGG pathway enrichment (FDR = 0.05). Supplementary [file 12915_2022_1283_MOESM1_ESM.zip › Supplementary Table S2.xlsx]

## Sheet: (A) Non-negative measures
Supplementary Table S2A. Population level modality check for each morphological parameter.
Parameter ID1	PDF2	Step one3													Step two6																Final modality10	Description11
		Sample size	BIC4										Modality5	P value of randomization	AIC of NLM7	AIC of CFM8	LM9	Sample size (1 percentile rule)	BIC4										Modality5	P value of randomization
			c = 1	c = 2	c = 3	c = 4	c = 5	c = 6	c = 7	c = 8	c = 9	c = 10							c = 1	c = 2	c = 3	c = 4	c = 5	c = 6	c = 7	c = 8	c = 9	c = 10
A120_A	Gamma	114	787.634	792.042	801.268	810.759	820.213	828.96	838.436	847.907	857.385	861.209	1	0.842751	782.162	742.87	CFM	112	760.955	762.619	772	774.859	784.307	793.749	800.549	809.992	819.433	826.881	1	0.785459	1	Total_length_of_actin_patch_link
A120_A1B	Gamma	114	825.665	830.312	839.573	849.232	858.318	864.967	872.818	882.202	891.616	900.257	1	0.795005	820.193	772.439	CFM	112	800.186	803.701	813.146	813.275	822.709	832.12	841.555	831.35	859.535	849.569	1	0.693515	1	Total_length_of_actin_patch_link
A120_C	Weibull	114	958.894	961.105	970.544	980.03	989.494	992.907	1001.81	1001.72	1005.66	1012.69	1	0.623003	953.421	936.911	CFM	112	931.304	934.445	943.809	953.252	962.689	972.129	959.15	968.584	970.376	987.353	1	0.604789	1	Total_length_of_actin_patch_link
A121_A	Gamma	114	585.42	589.713	598.824	608.178	617.527	616.103	635.697	636.1	644.447	653.569	1	0.618335	579.947	539.167	CFM	112	561.863	563.319	572.177	570.767	580.209	589.64	594.681	604.113	613.552	622.984	1	0.669431	1	Maximal_distance_between_patches
A121_A1B	Gamma	114	605.039	611.435	620.72	630.299	639.701	648.729	658.179	667.643	677.104	686.576	1	0.970049	599.566	551.532	CFM	112	583.383	588.823	597.602	606.702	616.333	625.617	634.937	644.327	653.756	663.193	1	0.998965	1	Maximal_distance_between_patches
A121_C	Gamma	114	755.475	753.444	758.583	768.031	777.525	786.626	795.69	805.378	814.006	823.41	2	0.994776	750.002	742.054	CFM	112	730.102	728.812	734.61	744.039	752.806	756.764	766.513	780.986	784.785	791.837	2	0.973992	1	Maximal_distance_between_patches
A122_A	Gamma	114	-77.8174	-76.0016	-70.9366	-65.0961	-57.9923	-49.0588	-39.6026	-30.1864	-21.4501	-14.3386	1	0.668346	-83.2898	-108.354	CFM	112	-85.8141	-85.9254	-80.9326	-73.2725	-64.7122	-57.1714	-47.3204	-37.8866	-30.8973	-29.4831	2	0.913912	1	Number_of_bright_actin_patches
A122_A1B	Gamma	114	63.9396	67.8974	77.3245	86.7056	96.1386	105.569	113.367	116.038	124.392	133.63	1	0.487843	58.4672	29.5293	CFM	112	49.8574	54.1536	63.5516	72.9911	82.4043	91.8362	101.271	110.721	120.158	129.603	1	0.434744	1	Number_of_bright_actin_patches
A122_C	Weibull	114	129.343	133.183	138.502	147.893	157.32	163.69	173.126	182.592	192.069	201.521	1	0.915793	123.871	114.542	CFM	112	115.515	124.88	124.28	133.723	143.184	152.644	157.777	166.689	175.972	182.337	1	0.841083	1	Number_of_bright_actin_patches
A123_A	Gamma	114	-470.757	-461.284	-456.51	-447.301	-437.808	-428.332	-418.948	-409.501	-399.99	-390.614	1	0.908137	-476.229	-483.937	CFM	112	-474.453	-470.108	-460.637	-452.791	-444.184	-433.739	-424.405	-415.68	-411.717	-399.876	1	0.926467	1	Ratio_of_actin_patches_to_actin_region
A123_A1B	Gamma	114	-486.074	-482.699	-476.925	-470.736	-461.345	-451.997	-442.618	-432.954	-423.529	-419.034	1	0.681152	-491.547	-498.946	CFM	112	-487.463	-483.867	-480.595	-472.194	-462.78	-453.41	-443.964	-434.49	-425.021	-415.597	1	0.716319	1	Ratio_of_actin_patches_to_actin_region
A123_C	Gamma	114	-386.247	-393.008	-383.536	-374.063	-364.593	-355.121	-345.718	-336.179	-326.811	-317.347	2	0.881585	-391.719	-390.592	NLM	112	-401.761	-403.608	-396.537	-384.985	-375.72	-369.736	-369.415	-360.008	-350.582	-341.209	2	0.651158	2	Ratio_of_actin_patches_to_actin_region
A7-1_A	Gamma	114	1051.91	1048.09	1057.56	1067.07	1072.86	1082.47	1091.69	1100.81	1101.44	1110.94	2	0.86476	1046.44	998.86	CFM	112	1023.05	1019.3	1026.64	1032.78	1042.24	1051.65	1057.33	1065.73	1075.17	1075.04	2	0.944992	1	Size_of_actin_region
A7-1_A1B	Weibull	114	844.647	850.709	860.177	869.646	872.95	882.361	891.821	901.302	910.779	920.241	1	0.876244	839.174	834.018	CFM	112	813.756	822.177	831.079	840.51	849.813	856.629	861.614	871.055	880.462	889.891	1	0.900525	1	Size_of_actin_region_in_mother
A7-1_C	Gamma	114	989.654	995.556	1005.15	1013.15	1020.74	1030.25	1039.73	1049.22	1058.29	1067.71	1	0.852812	984.182	979.033	CFM	112	957.534	964.549	971.456	980.6	990.003	999.402	1008.81	1018.01	1027.34	1036.66	1	0.916777	1	Size_of_actin_region_in_mother
A7-2_A1B	Gamma	114	1109.98	1118.52	1127.87	1137.2	1146.54	1155.43	1165.05	1174.67	1183.89	1193.37	1	0.973238	1104.51	1097.28	CFM	112	1078.95	1087.97	1097.41	1106.52	1115.9	1125.31	1134.75	1144.17	1153.6	1163	1	0.96023	1	Size_of_actin_region_in_bud
A7-2_C	Gamma	114	1264.36	1266.12	1272.57	1266.04	1274.96	1284.43	1293.89	1303.36	1312.85	1322.33	1	0.810749	1258.89	1252.07	CFM	112	1228.7	1231.09	1239.69	1245.89	NA	NA	NA	NA	NA	NA	1	0.918552	1	Size_of_actin_region_in_bud
A8-1_A	Gamma	114	1901.86	1909.63	1913.12	1920.13	1929.51	1939.11	1948.27	1957.85	1966.12	1975.54	1	0.918947	1896.38	1869.12	CFM	112	1859.41	1865.64	1865	1873.59	1882.94	1892.41	1901.87	1911.33	1920.79	1930.24	1	0.870913	1	Actin_region_brightness
A8-1_A1B	Gamma	114	1828.63	1824.7	1834.17	1843.65	1853.12	1858.88	1868.19	1877.8	1887.28	1895.89	2	0.762968	1823.16	1804.29	CFM	112	1780.71	1780.56	1786.28	1795.52	1804.94	1814.36	1823.74	1833.16	1842.6	1852.04	2	0.813223	1	Total_brightness_of_actin_region_in_mother
A8-1_C	Gamma	114	1852.01	1861.47	1867.81	1876.99	1886.5	1895.96	1905.43	1914.88	1924.19	1933.35	1	0.974941	1846.54	1844.79	CFM	112	1808.16	1817.31	1826.63	1834.6	1843.86	1853.43	1862.24	1871.54	1880.85	1890.23	1	0.980705	1	Total_brightness_of_actin_region_in_mother
A8-2_A1B	Gamma	114	2076.55	2081.17	2090.61	2096.83	2101.42	2110.84	2120.2	2129.6	2139	2148.29	1	0.545023	2071.08	2052.99	CFM	112	2028.76	2034.8	2042.26	2050.12	2054.13	2063.51	2072.9	2082.35	2082.2	2101.19	1	0.496837	1	Total_brightness_of_actin_region_in_bud
A8-2_C	Gamma	114	2155.57	2158.99	2165.77	2170.87	2180.44	2189.75	2199.65	2209.14	2218.57	2227.9	1	0.938829	2150.1	2139.52	CFM	112	2109.12	2110.35	2113.92	2121.36	2130.92	2140.52	2149.64	2159.73	2168.7	2173.48	1	0.814541	1	Total_brightness_of_actin_region_in_bud
C101_A1B	Gamma	114	1380.98	1390.45	1391.49	1400.75	1409.03	1418.48	1427.68	1437.14	1446.6	1456.07	1	0.95229	1375.51	1354.1	CFM	112	1348.44	1347.98	1354.99	1364.25	1373.66	1383.08	1391.89	1401.21	1408.87	1414.69	2	0.529662	1	Whole_cell_size
C101_C	Gamma	114	1412.61	1413.23	1422.69	1432.17	1437.57	1446.47	1448.87	1455.33	1464.8	1474.28	1	0.990638	1407.14	1395.95	CFM	112	1381.62	1381.31	1389.37	1398.31	1404.96	1414.32	1422.14	1428.49	1437.86	1441.14	2	0.605886	1	Whole_cell_size
C102_A1B	Gamma	114	723.013	727.774	737.055	746.487	751.551	760.987	770.489	780.115	789.628	798.759	1	0.990143	717.54	698.138	CFM	112	701.051	704.189	712.216	721.468	731.15	739.01	746.69	756.127	765.541	774.904	1	0.858251	1	Whole_cell_outline_length
C102_C	Gamma	114	695.228	704.697	702.059	711.505	720.39	729.505	738.792	747.841	757.057	766.035	1	0.979468	689.756	684.779	CFM	112	677.042	675.457	683.072	692.043	700.808	710.178	719.542	728.889	738.235	747.621	2	0.547513	1	Whole_cell_outline_length
C103_A	Gamma	114	375.862	384.178	393.624	403.019	412.096	421.816	431.239	440.592	449.261	458.451	1	0.881446	370.389	349.183	CFM	112	359.509	366.454	375.628	384.795	393.946	403.153	412.535	417.402	426.427	435.466	1	0.986077	1	Long_axis_length_in_whole_cell
C103_A1B	Gamma	114	355.02	364.487	358.242	367.723	377.229	386.696	396.193	405.67	415.144	424.602	1	0.868446	349.548	309.089	CFM	112	342.55	337.758	343.091	352.497	361.937	371.378	380.823	390.249	399.686	409.122	2	0.728599	1	Long_axis_length_in_mother
C103_C	Gamma	114	385.446	381.349	390.635	399.638	409.065	418.484	427.951	437.416	446.869	456.255	2	0.526812	379.974	342.26	CFM	112	369.63	363.297	371.421	380.773	390.193	399.627	409.058	418.467	427.854	437.249	2	0.639249	1	Long_axis_length_in_mother
C104_A	Gamma	114	346.725	351.28	360.128	369.651	375.652	384.787	394.104	403.383	412.436	413.805	1	0.915121	341.253	340.102	CFM	112	332.433	335.085	342.682	348.157	357.395	366.836	376.26	385.696	395.133	404.544	1	0.972068	1	Short_axis_length_in_whole_cell
C104_A1B	Gamma	114	356.636	361.127	370.466	379.643	388.064	395.323	404.774	414.241	423.714	433.187	1	0.880105	351.164	336.687	CFM	112	342.449	345.245	354.32	363.327	368.782	378.079	387.439	396.882	406.321	415.75	1	0.991614	1	Short_axis_length_in_mother
C104_C	Gamma	114	371.266	380.735	387.828	397.291	406.761	416.235	425.705	435.174	444.646	454.12	1	0.920603	365.794	351.209	CFM	112	355.918	361.688	371.08	380.463	389.928	399.409	408.818	418.18	427.589	437.004	1	0.914809	1	Short_axis_length_in_mother
C105_A1B	Gamma	114	459.053	462.711	471.565	480.966	490.437	499.942	509.421	518.866	528.228	534.966	1	0.791282	453.581	431.282	CFM	112	436.719	441.786	451.219	457.118	466.159	475.219	484.62	493.918	503.091	513.044	1	0.814903	1	Neck_position
C105_C	Gamma	114	612.078	619.498	628.086	637.534	646.951	649.967	664.018	674.026	675.263	684.503	1	0.932634	606.606	607.961	NLM	112	590.72	599.048	607.755	617.206	626.707	636.143	645.492	654.241	663.771	673.541	1	0.923296	1	Neck_position
C106_A1B	Gamma	114	554.44	556.417	565.705	573.349	580.692	589.501	598.101	608.456	617.918	622.973	1	0.620082	548.968	524.971	CFM	112	531.533	533.796	537.677	546.761	554.828	564.287	573.682	583.057	592.211	585.968	1	0.677383	1	Bud_direction
C106_C	Gamma	114	683.398	691.12	699.266	709.038	718.274	727.421	734.713	743.91	746.266	751.936	1	0.983403	677.926	674.255	CFM	112	659.649	668.077	677.475	686.938	691.748	703.945	710.202	717.741	726.284	735.838	1	0.968382	1	Bud_direction
C107_A1B	Gamma	114	406.548	416.02	425.487	434.961	444.364	453.66	461.821	471.095	480.48	489.884	1	0.956587	401.076	393.141	CFM	112	386.758	396.195	405.63	415.067	424.096	433.553	442.999	452.441	459.765	468.975	1	0.946689	1	Long_axis_length_in_bud
C107_C	Gamma	114	320.786	329.725	339.223	348.729	358.213	367.596	377.117	386.452	395.811	404.787	1	0.963438	315.314	316.407	NLM	112	304.025	311.985	318.936	328.605	337.689	346.892	356.345	365.699	375.275	384.708	1	0.910095	1	Long_axis_length_in_bud
C108_A1B	Gamma	114	315.233	318.705	328.176	337.54	347.067	356.418	365.943	374.941	384.453	393.879	1	0.930212	309.76	296.587	CFM	112	300.512	301.714	310.415	319.826	329.253	338.646	347.903	357.601	367.024	375.989	1	0.933632	1	Short_axis_length_in_bud
C108_C	Gamma	114	339.946	344.829	354.26	358.028	367.22	376.678	385.543	393.783	402.794	412.222	1	0.92191	334.474	327.506	CFM	112	320.149	326.408	332.573	340.649	342.787	352.168	361.476	370.875	385.392	395.185	1	0.93903	1	Short_axis_length_in_bud
C109_A1B	Gamma	114	95.7453	98.642	107.502	116.966	126.406	135.784	145.064	153.223	161.118	171.785	1	0.941286	90.2729	69.3515	CFM	112	85.9337	86.8378	94.4298	103.636	112.993	118.709	127.938	134.395	143.996	153.548	1	0.929647	1	Neck_width
C109_C	Gamma	114	251.744	257.686	266.558	273.813	283.108	291.983	298.255	302.58	310.608	308.169	1	0.911665	246.271	224.709	CFM	112	234.013	241.629	250.813	260.259	267.452	276.611	288.079	295.219	304.612	311.934	1	0.911076	1	Neck_width
C11-1_A	Gamma	114	1307.75	1312.16	1321.09	1330.03	1331.28	1332.69	1342.1	1351.56	1361.02	1370.43	1	0.974512	1302.28	1291.92	CFM	112	1277.98	1281.29	1290.47	1297.58	1305.63	1309.64	1318.76	1328.08	1337.43	1339.81	1	0.906572	1	Whole_cell_size
C11-1_A1B	Gamma	114	1319.35	1328.82	1327.19	1336.99	1346.11	1355.51	1364.94	1374.44	1383.94	1393.45	1	0.963652	1313.88	1289.26	CFM	112	1289.55	1287.98	1294.77	1294.3	1303.72	1315.02	1322.61	1342.07	1351.51	1360.94	2	0.57422	1	Mother_cell_size
C11-1_C	Gamma	114	1333.64	1343.11	1342.13	1351.55	1361.57	1371.03	1380.07	1389.55	1399.03	1408.5	1	0.987619	1328.17	1304.41	CFM	112	1302.88	1300.51	1309.39	1318.78	1328.28	1337.72	1347.11	1356.6	1366.05	1375.27	2	0.579789	1	Mother_cell_size
C11-2_A1B	Gamma	114	1172.75	1181.48	1190.07	1194.14	1203.2	1212.16	1221	1231.16	1239.76	1249.09	1	0.889483	1167.28	1157.01	CFM	112	1140.35	1148.89	1158.33	1166.91	1171.61	1180.47	1189.91	1199.34	1208.8	1218.24	1	0.814179	1	Bud_cell_size
C11-2_C	Gamma	114	1205.41	1211.86	1220.41	1230.01	1238.32	1247.84	1255.94	1265.3	1274.77	1284.23	1	0.864844	1199.94	1199.61	CFM	112	1175.93	1180.52	1189.39	1198.92	1208.4	1217.76	1226.11	1234.21	1242.59	1251.92	1	0.923448	1	Bud_cell_size
C110_A1B	Gamma	114	453.737	460.794	469.814	479.32	488.836	497.893	506.268	513.001	522.263	530.681	1	0.70914	448.265	420.545	CFM	112	433.574	440.773	450.073	459.505	466.47	475.422	485.082	493.692	501.901	510.7	1	0.890061	1	Distance_between_bud_tip_and_mother_long_axis_extension
C110_C	Gamma	114	607.906	613.861	622.548	631.828	640.882	650.302	659.708	669.182	678.139	687.149	1	0.961241	602.433	597.209	CFM	112	582.748	589.474	595.95	605.158	614.62	623.397	632.811	642.221	651.561	660.818	1	0.995628	1	Distance_between_bud_tip_and_mother_long_axis_extension
C111_A1B	Gamma	114	407.052	415.541	424.958	429.405	438.863	447.727	457.036	466.467	475.822	483.657	1	0.954869	401.579	399.828	CFM	112	386.785	392.394	401.752	407.623	415.272	420.532	433.692	443.131	452.568	462.008	1	0.938229	1	Distance_between_bud_tip_and_mother_short_axis_extension
C111_C	Gamma	114	574.922	576.389	583.597	593.47	601.222	606.18	615.573	624.947	633.945	643.048	1	0.802311	569.45	569.344	CFM	112	551.109	554.586	558.006	567.353	576.152	585.527	594.954	604.099	613.713	622.975	1	0.902473	1	Distance_between_bud_tip_and_mother_short_axis_extension
C112_A1B	Gamma	114	194.491	203.962	203.639	212.66	221.576	230.214	239.687	249.121	258.579	268.02	1	0.949486	189.019	162.131	CFM	112	182.232	178.904	184.678	194.038	203.056	211.572	219.138	228.705	237.452	247.103	2	0.582665	1	Distance_between_middle_point_of_neck_and_mother_center
C112_C	Gamma	114	226.962	233.432	229.85	239.323	238.785	238.828	247.305	256.165	265.324	273.254	1	0.542672	221.49	205.584	CFM	112	214.367	219.955	216.465	225.902	235.341	230.328	238.911	246.568	252.486	261.753	1	0.461023	1	Distance_between_middle_point_of_neck_and_mother_center
C113_A1B	Gamma	114	578.39	581.074	589.242	598.701	608.24	616.048	625.455	634.698	644.271	646.586	1	0.68747	572.918	573.816	NLM	112	554.16	556.35	561.822	567.2	576.461	581.048	590.652	600.031	609.474	618.92	1	0.810389	1	Distance_between_bud_tip_and_mother_long_axis_through_middle_point_of_neck
C113_C	Gamma	114	589.975	591.931	601.097	610.488	619.846	626.024	635.698	645.072	647.688	664.028	1	0.765594	584.503	589.075	NLM	112	569.235	570.319	579.183	588.865	598.111	606.282	613.045	622.488	622.172	641.281	1	0.516128	1	Distance_between_bud_tip_and_mother_long_axis_through_middle_point_of_neck
C114_A1B	Gamma	114	-509.688	-501.242	-491.925	-482.316	-472.848	-463.374	-453.893	-448.817	-442.139	-432.798	1	0.965317	-515.16	-510.485	NLM	112	-515.708	-510.863	-504.08	-497.986	-486.001	-479.631	-472.313	-462.881	-455.781	-446.533	1	0.909703	1	Bud_axis_ratio
C114_C	Gamma	114	-478.3	-478.1	-469.238	-459.78	-450.339	-440.851	-431.389	-421.909	-412.448	-402.97	1	0.848702	-483.772	-488.062	CFM	112	-486.892	-482.937	-474.197	-464.766	-455.317	-445.903	-436.461	-427.029	-417.626	-408.187	1	0.891799	1	Bud_axis_ratio
C116_A1B	Gamma	114	-549.303	-543.927	-535.06	-526.359	-516.913	-507.483	-498.002	-488.524	-479.085	-469.598	1	0.852192	-554.776	-548.311	NLM	112	-547.831	-538.394	-528.958	-525.292	-516.799	-507.511	-498.063	-488.624	-479.187	-469.788	1	0.947768	1	Axis_ratio_ratio
C116_C	Gamma	114	-542.372	-538.001	-530.089	-520.627	-512.174	-502.912	-493.635	-484.621	-474.584	-465.171	1	0.955149	-547.844	-544.779	NLM	112	-547.843	-543.771	-535.043	-525.614	-516.201	-506.774	-497.327	-488.158	-478.923	-469.485	1	0.868635	1	Axis_ratio_ratio
C12-1_A	Gamma	114	627.54	633.443	642.902	652.368	660.483	667.131	676.328	685.579	694.65	703.951	1	0.86687	622.068	609.869	CFM	112	609.452	614.463	623.909	633.344	642.788	652.2	660.524	670.769	679.509	688.882	1	0.963652	1	Whole_cell_outline_length
C12-1_A1B	Gamma	114	600.3	609.771	606.531	616.179	625.685	635.136	644.602	654.084	663.559	673.022	1	0.940232	594.828	567.62	CFM	112	582.869	580.74	586.161	595.624	603.666	614.563	621.908	625.906	635.349	644.788	2	0.693895	1	Mother_cell_outline_length
C12-1_C	Gamma	114	601.052	610.522	607.442	616.955	626.571	635.374	645.553	655.05	664.5	673.509	1	0.946059	595.58	573.663	CFM	112	583.59	580.893	587.243	596.685	606.133	614.659	624.923	633.78	643.217	652.912	2	0.629145	1	Mother_cell_outline_length
C12-2_A1B	Gamma	114	622.984	631.957	641.41	650.722	660.195	669.779	679.163	688.544	698.026	707.454	1	0.98129	617.512	607.635	CFM	112	599.799	608.588	617.982	627.365	636.792	646.234	655.659	665.095	674.539	683.98	1	0.993339	1	Bud_cell_outline_length
C12-2_C	Gamma	114	547.744	554.92	562.236	571.772	579.397	587.236	596.625	601.778	611.167	620.501	1	0.893032	542.271	539.513	CFM	112	529.237	538.671	540.999	550.443	559.184	562.276	569.734	577.63	587.537	596.146	1	0.958516	1	Bud_cell_outline_length
C126_A	Gamma	114	839.15	843.38	849.566	857.576	866.212	875.616	884.962	894.402	902.921	911.953	1	0.88275	833.677	818.462	CFM	112	814.424	815.822	823.855	830.714	840.424	850.081	858.964	868.085	877.388	886.714	1	0.852999	1	Brightness_difference_of_cell_wall
C126_A1B	Gamma	114	829.529	836.177	845.481	854.906	864.359	873.836	883.303	891.527	900.636	908.659	1	0.954225	824.056	806.126	CFM	112	805.247	809.183	818.607	828.029	837.434	846.801	855.895	865.319	874.68	884.103	1	0.99542	1	Brightness_difference_of_cell_wall
C126_C	Gamma	114	834.121	837.503	843.856	853.943	860.35	867.297	875.573	885.069	894.528	903.917	1	0.989092	828.648	804.272	CFM	112	811.389	813.028	820.178	828.414	837.364	846.579	855.853	865.037	873.054	882.175	1	0.910487	1	Brightness_difference_of_cell_wall
C127_A	Gamma	114	-282.772	-277.032	-268.531	-259.244	-252.863	-243.393	-233.91	-224.448	-215.003	-205.534	1	0.983191	-288.244	-298.366	CFM	112	-287.819	-282.472	-281.141	-271.705	-262.279	-252.856	-243.436	-234.003	-224.639	-215.479	1	0.935828	1	Thickness_difference_of_cell_wall
C127_A1B	Gamma	114	-128.863	-138.456	-132.57	-124.096	-114.857	-105.22	-96.4674	-92.2579	-79.461	-73.3103	2	0.762076	-134.335	-138.245	CFM	112	-138.801	-145.18	-141.669	-132.259	-122.834	-113.499	-104.526	-96.0053	-87.8594	-82.2615	2	0.793933	1	Thickness_difference_of_cell_wall
C127_C	Gamma	114	-202.328	-196.363	-199.818	-192.285	-183.479	-173.909	-164.452	-155.025	-145.934	-139.579	1	0.778794	-207.8	-215.19	CFM	111	-209.314	-207.617	-208.908	-205.134	-195.492	-186.147	-176.976	-167.744	-158.211	-149.623	1	0.653449	1	Thickness_difference_of_cell_wall
C128_A1B	Gamma	114	344.836	354.304	354.907	364.085	373.379	382.8	390.343	399.781	409.245	418.772	1	0.967067	339.364	301.859	CFM	112	331.459	332.584	337.802	347.052	355.439	363.374	372.846	382.298	391.754	401.212	1	0.881983	1	Distance_between_middle_point_of_neck_and_mother_hip
C128_C	Gamma	114	399.473	398.492	403.934	413.893	421.167	430.51	440.031	449.422	458.583	467.858	2	0.607688	394	363.013	CFM	112	384.793	383.596	389.572	398.601	408.565	415.794	425.044	434.41	443.672	453.061	2	0.649173	1	Distance_between_middle_point_of_neck_and_mother_hip
C13_A	Gamma	114	-2395.85	-2392.22	-2387.53	-2378.22	-2368.69	-2359.33	-2349.95	-2351.4	-2332.27	-2321.87	1	0.885631	-2401.32	-2405.74	CFM	112	-2362.83	-2358.32	-2353.4	-2344.06	-2334.95	-2328.24	-2317.59	-2308.73	-2298.12	-2289.11	1	0.913039	1	Whole_cell_fitness_for_ellipse
C13_A1B	Gamma	114	-2453.16	-2443.69	-2438.83	-2429.51	-2420.15	-2410.72	-2401.27	-2391.79	-2382.33	-2372.85	1	0.86552	-2458.64	-2483.5	CFM	112	-2418.98	-2409.54	-2407.28	-2398.14	-2388.71	-2379.33	-2369.91	-2360.94	-2351.53	-2342.08	1	0.90786	1	Mother_cell_fitness_for_ellipse
C13_C	Gamma	114	-2389.29	-2382.43	-2371.62	-2366.34	-2357.56	-2350.15	-2340.81	-2331.37	-2321.74	-2312.31	1	0.990638	-2394.76	-2409.57	CFM	112	-2358.03	-2357.44	-2348.3	-2339.14	-2329.9	-2322.21	-2312.83	-2303.23	-2293.75	-2284.28	1	0.931239	1	Mother_cell_fitness_for_ellipse
D102_A	Gamma	114	296.776	303.03	309.613	318.972	328.607	337.76	346.975	355.727	362.334	371.393	1	0.99126	291.303	269.973	CFM	112	282.949	287.608	294.527	303.988	313.417	322.882	332.261	341.649	351.045	360.437	1	0.84833	1	Distance_between_nuclear_gravity_center_and_mother_tip
D103_C	Gamma	114	344.134	342.962	352.35	361.823	371.195	368.862	378.284	387.754	397.088	406.559	2	0.695876	338.662	344.695	NLM	112	324.877	325.034	334.211	343.527	352.919	350.453	367.304	369.201	378.674	388.121	1	0.737698	1	Distance_between_nuclear_gravity_center_in_mother_and_mother_tip
D104_A1B	Gamma	114	355.495	364.967	369.175	378.66	388.157	397.458	405.316	414.825	424.294	433.749	1	0.917535	350.023	321.662	CFM	112	340.583	342.286	351.696	361.125	369.373	378.514	387.964	397.355	403.771	412.61	1	0.905009	1	Distance_between_nuclear_gravity_center_and_mother_tip
D108_C	Gamma	114	438.893	440.646	448.947	455.386	464.897	474.316	483.606	493.014	502.46	511.827	1	0.943243	433.421	410.724	CFM	112	422.04	423.784	430.954	439.821	446.184	455.39	464.768	474.099	483.456	492.943	1	0.887748	1	Distance_between_nuclear_gravity_center_in_mother_and_middle_point_of_neck
D109_C	Gamma	114	335.643	343.705	353.158	361.874	370.231	376.953	386.432	395.973	405.358	414.823	1	0.994761	330.171	336.642	NLM	112	317.252	326.198	334.359	343.866	353.332	361.748	369.76	379.259	388.335	396.881	1	0.961445	1	Distance_between_nuclear_gravity_center_in_bud_and_middle_point_of_neck
D110_A1B	Gamma	114	173.294	180.053	186.615	195.638	204.489	213.809	222.934	232.352	241.577	250.85	1	0.971113	167.821	166.551	CFM	112	155.547	164.241	169.999	179.039	188.194	197.583	206.598	215.991	225.528	235.042	1	0.981924	1	Distance_between_nuclear_gravity_center_and_middle_point_of_neck
D116_C	Gamma	114	520.077	518.49	523.125	532.88	541.699	551.071	560.419	569.869	579.216	588.692	2	0.625177	514.605	503.322	CFM	112	501.202	498.95	503.206	512.613	521.289	530.561	539.683	549.039	558.456	567.916	2	0.653685	1	Distance_between_two_nuclear_gravity_centers_through_middle_point_of_neck
D117_A	Gamma	114	124.812	133.141	141.598	151.053	160.519	169.988	179.463	188.931	198.405	207.874	1	0.924322	119.34	119.448	NLM	112	111.444	117.567	126.572	135.986	145.421	154.849	164.233	173.66	183.075	183.258	1	0.982356	1	Distance_between_nuclear_gravity_center_and_cell_center
D117_C	Gamma	114	278.898	287.789	288.208	297.242	306.685	316.235	325.659	335.115	344.305	353.731	1	0.840898	273.425	268.852	CFM	112	262.109	268.099	270.454	278.872	288.193	297.6	307.08	316.507	325.944	335.379	1	0.796782	1	Distance_between_nuclear_gravity_center_in_mother_and_mother_center
D118_A1B	Gamma	114	230.593	240.065	246.919	256.406	265.873	275.344	284.822	294.297	303.774	313.242	1	0.895918	225.12	212.599	CFM	112	217.672	222.987	232.341	241.77	251.174	256.68	265.849	275.251	284.316	292.578	1	0.965521	1	Distance_between_nuclear_gravity_center_and_mother_center
D119_C	Gamma	114	181.427	190.9	200.024	209.258	218.645	227.954	237.447	246.911	243.853	253.29	1	0.848889	175.955	178.591	NLM	112	166.639	176.075	183.204	192.639	201.907	202.658	211.15	215.167	224.517	234.047	1	0.984215	1	Distance_between_nuclear_gravity_center_in_bud_and_bud_center
D121_C	Gamma	114	298.633	307.652	317.101	326.588	335.749	345.124	354.455	363.848	368.208	378.035	1	0.994341	293.16	292.773	CFM	112	281.332	289.409	298.299	303.808	312.736	320.372	329.82	339.283	348.742	358.197	1	0.926269	1	Distance_between_nuclear_gravity_center_in_bud_and_bud_tip
D125_C	Gamma	114	341.93	347.457	354.995	363.121	369.727	378.519	387.844	397.227	406.114	412.528	1	0.985249	336.458	342.26	NLM	112	320.99	328.412	337.243	346.435	355.529	362.986	370.741	380	389.535	398.957	1	0.964705	1	Distance_between_nuclear_gravity_center_in_mother_and_mother_hip
D126_A1B	Gamma	114	354.223	363.696	364.841	374.297	383.76	390.874	399.38	408.843	418.312	427.781	1	0.960658	348.751	315.811	CFM	112	340.16	349.596	347.483	356.07	364.811	372.534	381.991	391.415	402.211	412.611	1	0.851503	1	Distance_between_nuclear_gravity_center_and_mother_hip
D127_A	Gamma	114	302.393	310.089	317.654	327.135	336.437	345.607	352.774	362.069	371.362	373.354	1	0.851512	296.92	275.128	CFM	112	289.309	296.078	305.018	312.642	322.403	332.175	341.488	343.592	352.263	361.671	1	0.928251	1	Distance_between_nuclear_brightest_point_and_cell_tip
D128_C	Gamma	114	363.217	370.348	379.816	382.178	387.121	395.768	404.96	414.352	423.287	432.75	1	0.888326	357.744	361.874	NLM	112	344.462	352.723	362.159	371.218	374.999	381.256	386.966	395.852	405.361	414.688	1	0.839972	1	Distance_between_nuclear_brightest_point_in_mother_and_mother_tip
D129_A1B	Gamma	114	401.33	407.244	416.093	425.585	434.56	443.147	441.191	450.664	460.131	469.602	1	0.991824	395.858	362.703	CFM	112	385.68	389.189	398.628	408.071	417.536	426.978	436.096	445.125	454.707	464.132	1	0.898387	1	Distance_between_nuclear_brightest_point_and_mother_tip
D130_C	Gamma	114	453.449	458.257	465.418	460.945	470.465	478.754	488.106	497.235	506.675	516.009	1	0.756149	447.977	421.335	CFM	112	435.467	440.403	441.611	447.716	457.203	465.889	467.268	477.053	486.476	495.934	1	0.637928	1	Distance_between_nuclear_brightest_point_in_mother_and_middle_point_of_neck
D131_C	Gamma	114	355.458	353.256	359.706	368.775	378.201	385.889	394.611	404.153	406.709	415.985	2	0.701637	349.986	354.646	NLM	112	336.067	334.894	340.955	349.497	350.56	360.746	366.819	379.399	385.625	394.648	2	0.766537	2	Distance_between_nuclear_brightest_point_in_bud_and_middle_point_of_neck
D132_A1B	Gamma	114	203.585	212.766	220.899	230.323	239.764	246.092	255.969	264.679	274.021	283.469	1	0.974937	198.113	196.135	CFM	112	184.084	190.835	196.883	205.726	215.072	224.462	230.082	238.816	248.9	257.963	1	0.964093	1	Distance_between_nuclear_brightest_point_and_middle_point_of_neck
D134_C	Gamma	114	531.37	530.763	535.512	544.79	554.157	563.684	573.133	582.573	592.049	601.527	2	0.623734	525.898	511.988	CFM	112	512.673	512.249	515.504	524.595	533.876	543.359	552.874	562.295	571.748	581.017	2	0.695336	1	Distance_between_two_nuclear_brightest_points_through_middle_point_of_neck
D135_A	Gamma	114	161.293	168.955	178.309	186.896	195.326	204.802	214.273	223.746	233.224	242.696	1	0.916219	155.82	150.199	CFM	112	148.436	154.449	158.86	168.119	177.473	186.89	196.321	205.771	215.204	224.667	1	0.991824	1	Distance_between_nuclear_brightest_point_and_cell_center
D135_C	Gamma	114	314.647	323.746	322.001	328.678	337.919	342.989	352.441	361.915	371.385	380.847	1	0.437874	309.175	300.225	CFM	112	296.178	297.435	305	314.378	319.592	328.991	338.416	347.848	357.282	366.72	1	0.576376	1	Distance_between_nuclear_brightest_point_in_mother_and_mother_center
D136_A1B	Gamma	114	308.734	316.047	324.358	333.857	343.235	350.748	359.91	365.224	374.504	383.893	1	0.922306	303.261	283.817	CFM	112	292.473	301.91	311.346	320.782	324.173	333.302	342.673	350.794	361.182	370.922	1	0.936028	1	Distance_between_nuclear_brightest_point_and_mother_center
D137_C	Gamma	114	204.231	209.209	218.507	222.001	231.274	238.8	247.807	257.129	266.455	275.831	1	0.533484	198.759	206.118	NLM	112	183.97	192.289	197.155	206.485	211.896	221.31	230.76	240.102	249.525	258.953	1	0.89412	1	Distance_between_nuclear_brightest_point_in_bud_and_bud_center
D139_C	Gamma	114	309.962	317.889	322.007	330.97	340.633	348.334	357.628	366.965	376.004	384.301	1	0.940433	304.49	302.792	CFM	112	290.53	297.868	302.743	312.158	321.449	329.447	339.329	348.725	358.118	367.509	1	0.912057	1	Distance_between_nuclear_brightest_point_in_bud_and_bud_tip
D14-1_A	Gamma	114	881.434	867.437	876.908	886.375	895.848	903.134	909.689	918.912	925.954	935.425	2	0.85256	875.962	810.26	CFM	112	852.295	841.693	851.042	860.355	868.6	875.628	884.929	894.393	903.222	910.904	2	0.848192	1	Nuclear_size
D14-1_C	Gamma	114	907.038	911.026	897.897	907.334	916.79	926.254	935.746	945.215	954.679	964.133	3	0.466263	901.566	847.268	CFM	112	876.286	880.455	889.784	899.205	908.331	895.369	904.079	913.501	922.931	933.318	1	0.617463	1	Nuclear_size_in_mother
D14-2_C	Gamma	114	869.985	867.196	875.36	884.453	891.081	897.861	907.204	916.582	925.864	933.23	2	0.760503	864.512	850.489	CFM	112	833.211	842.648	844.396	850.994	859.954	866.851	876.081	885.489	894.907	904.333	1	0.605503	1	Nuclear_size_in_bud
D14-3_A1B	Gamma	114	999.862	990.687	993.735	1001.95	1010.46	1020.7	1028.22	1037.68	1047.04	1056.44	2	0.761478	994.39	915.821	CFM	112	963.457	959.304	959.459	968.867	978.25	987.646	995.552	1004.94	1014.32	1023.75	2	0.949589	1	Nuclear_size
D14-3_C	Gamma	114	1028.81	1032.96	1038.35	1046.45	1056.39	1065.53	1074.64	1083.96	1092.96	1101.31	1	0.54046	1023.34	984.454	CFM	112	991.882	999.721	1007.51	1013.96	1023.14	1031.78	1041.1	1050.03	1059.52	1068.52	1	0.696714	1	Nuclear_size_in_whole_cell
D141_C	Gamma	114	352.263	358.076	367.404	376.73	384.916	389.178	397.005	402.501	412.335	421.404	1	0.884862	346.791	351.374	NLM	112	331.71	339.272	348.113	357.463	359.895	369.004	378.208	387.873	397.3	399.812	1	0.881025	1	Distance_between_nuclear_brightest_point_in_mother_and_mother_hip
D142_A1B	Gamma	114	395.281	399.612	409.113	418.597	426.831	436.267	443.626	448.509	457.914	467.403	1	0.958516	389.808	349.678	CFM	112	380.231	382.427	391.89	401.275	410.608	419.95	428.935	438.411	447.797	457.226	1	0.851503	1	Distance_between_nuclear_brightest_point_and_mother_hip
D143_A1B	Gamma	114	259.412	266.409	264.903	271.261	280.77	284.844	292.846	300.395	310.962	322.375	1	0.851503	253.939	239.26	CFM	112	246.212	251.966	246.173	253.819	263.819	271.015	271.816	280.837	290.083	300.156	3	0.33886	1	Distance_between_nuclear_outline_point_D6-1_and_middle_point_of_neck
D143_C	Gamma	114	444.282	451.478	460.921	465.573	474.932	484.298	493.479	502.894	512.344	521.829	1	0.982149	438.81	437.053	CFM	112	421.616	427.884	436.922	446.567	452.184	461.598	471.084	476.634	486.339	495.194	1	0.98825	1	Distance_between_nuclear_outline_point_D6-1_in_mother_and_middle_point_of_neck
D144_C	Gamma	114	367.073	374.753	384.214	391.987	401.735	406.809	416.211	424.429	432.503	437.192	1	0.514258	361.6	368.513	NLM	112	341.776	350.948	359.069	364.825	374.258	382.588	392.772	400.652	406.285	415.117	1	0.844422	1	Distance_between_nuclear_outline_point_D6-2_in_bud_and_middle_point_of_neck
D145_A1B	Gamma	114	327.765	333.2	342.69	351.044	360.46	369.805	379.095	388.416	397.984	407.325	1	0.941502	322.292	319.554	CFM	112	311.616	314.444	323.79	333.192	341.367	350.808	360.165	369.546	378.984	388.399	1	0.953124	1	Distance_between_nuclear_outline_point_D7_and_mother_hip
D145_C	Gamma	114	365.185	374.287	383.779	393.23	402.714	412.087	418.64	431.033	437.39	446.853	1	0.947336	359.713	362.782	NLM	112	347.006	355.663	362.588	372.343	381.751	391.044	394.433	403.792	413.172	422.589	1	0.99667	1	Distance_between_nuclear_outline_point_D7_in_mother_and_mother_hip
D146_C	Gamma	114	334.786	338.995	348.896	358.363	365.221	371.689	376.22	385.707	400.029	409.49	1	0.828374	329.314	323.905	CFM	112	318.925	322.834	332.453	341.239	342.129	358.95	356.779	363.83	377.085	386.479	1	0.73085	1	Distance_between_nuclear_outline_point_D8_in_bud_and_bud_tip
D15-1_A	Gamma	114	2089.59	2096.57	2101.73	2111.14	2120.6	2130.09	2139.48	2148.94	2158.45	2167.79	1	0.899686	2084.12	1985.96	CFM	112	2042.46	2047.66	2056.79	2061.95	2071.28	2080.55	2090.07	2099.39	2108.92	2118.34	1	0.992091	1	Nuclear_brightness
D15-1_C	Gamma	114	2089.77	2099.24	2108.72	2117.72	2116.72	2125.84	2134.26	2143.65	2152.94	2161.75	1	0.998947	2084.3	1975.84	CFM	112	2045.14	2054.57	2062.61	2063.8	2071.61	2079.46	2088.78	2098.18	2107.4	2116.77	1	0.905594	1	Nuclear_brightness_in_mother
D15-2_C	Gamma	114	2046.69	2054.6	2063.9	2073.38	2076.23	2083.85	2095.1	2100.27	2108.66	2118.56	1	0.911665	2041.22	1976.47	CFM	112	1999.92	2006.48	2015.94	2018.85	2028.28	2037.72	2047.17	2056.25	2064.81	2075.33	1	0.892766	1	Nuclear_brightness_in_bud
D15-3_A1B	Gamma	114	2147.86	2150.38	2157.91	2167.24	2177.04	2186.38	2195.83	2205.33	2214.69	2223.83	1	0.981079	2142.39	2053.42	CFM	112	2100.97	2101.21	2108.8	2118.47	2126.84	2136.14	2145.54	2155.28	2164.53	2173.86	1	0.876054	1	Nuclear_brightness
D15-3_C	Gamma	114	2218.8	2227.35	2229.71	2246.27	2245.1	2240.42	2249.87	2265.51	2275.24	2284.39	1	0.741057	2213.32	2118	CFM	112	2171.02	2179.37	2182.91	2191.87	2201.74	2197.94	2207.4	2216.85	2224.37	2235.3	1	0.606934	1	Nuclear_brightness_in_whole_cell
D151_C	Gamma	114	-286.234	-276.752	-271.744	-257.911	-257.408	-248.95	-242.525	-234.82	-225.72	-219.42	1	0.465002	-291.706	-296.905	CFM	112	-295.184	-288.243	-281.167	-273.68	-265.935	-257.313	-248.005	-238.643	-229.419	-220.038	1	0.68747	1	Ratio_of_distance_between_each_nucleus_and_middle_point_of_neck
D152_A1B	Gamma	114	-419.07	-410.36	-400.917	-391.68	-382.05	-373.941	-364.085	-355.156	-345.685	-336.242	1	0.99667	-424.542	-439.85	CFM	112	-424.131	-415.266	-407.326	-397.716	-388.121	-378.923	-369.751	-360.033	-353.672	-344.284	1	0.931954	1	Mobility_of_nucleus_in_mother
D152_C	Gamma	114	10.0729	17.5752	26.698	33.991	42.9808	52.4435	62.3164	60.1396	65.7542	75.0731	1	0.960444	4.60054	7.72911	NLM	112	1.78168	8.44273	17.5345	26.7565	32.7629	42.7465	38.023	46.4854	55.9317	65.3141	1	0.938028	1	Mobility_of_nucleus_in_mother
D153_C	Gamma	114	-25.0704	-18.8747	-9.4216	0.0463962	9.52335	18.5628	28.1376	37.5935	46.1252	55.5749	1	0.863492	-30.5428	-25.0377	NLM	112	-32.7296	-27.5995	-19.023	-9.7925	-0.464288	7.5931	16.5324	26.0129	35.4718	44.9852	1	0.993503	1	Mobility_of_nucleus_in_bud
D154_A	Gamma	114	560.119	560.353	568.979	578.378	577.345	586.799	596.301	605.796	614.199	598.092	1	0.612973	554.646	547.108	CFM	112	536.055	538.811	546.342	553.552	552.279	561.423	570.839	580.296	589.688	599.051	1	0.739712	1	Angle_between_C1D1-1_and_C1C1-2
D154_A1B	Gamma	114	505.95	511.763	520.853	530.26	539.715	549.19	555.177	564.628	574.101	583.578	1	0.953365	500.477	504.75	NLM	112	488.132	497.564	501.908	509.795	518.269	525.629	529.106	537.775	543.341	548.847	1	0.949486	1	Angle_between_C1D1-1_and_C1C1-2
D154_C	Gamma	114	665.057	667.156	674.231	683.234	692.678	702.116	711.527	720.941	730.546	739.986	1	0.687945	659.585	667.008	NLM	112	639	641.672	651.058	660.504	669.943	672.263	681.909	690.25	699.771	709.238	1	0.748828	1	Angle_between_C1D1-1_and_C1C1-2
D155_A	Gamma	114	535.847	542.979	548.487	557.818	566.927	574.826	583.408	592.839	602.343	611.808	1	0.985723	530.375	533.355	NLM	112	515.846	522.561	523.872	533.342	540.251	549.635	559.14	568.574	577.963	587.433	1	0.922702	1	Angle_between_C1D2-1_and_C1C1-2
D155_A1B	Gamma	114	525.607	534.939	544.426	553.897	553.629	562.953	571.806	580.987	590.54	598.862	1	0.900915	520.135	523.357	NLM	112	505.66	514.428	520.794	530.103	539.643	549.058	548.366	556.613	564.519	573.944	1	0.92905	1	Angle_between_C1D2-1_and_C1C1-2
D155_C	Gamma	114	674.542	684.002	693.39	702.694	712.149	719.505	725.202	736.329	743.943	753.186	1	0.779843	669.069	676.034	NLM	112	648.95	658.387	667.818	676.755	686.154	689.813	699.219	706.662	707.805	726.21	1	0.845537	1	Angle_between_C1D2-1_and_C1C1-2
D156_C	Gamma	114	699.331	702.827	712.347	721.801	730.903	740.331	749.772	759.217	768.654	778.116	1	0.94767	693.859	698.816	NLM	112	678.011	679.801	689.237	698.659	708.068	717.451	726.845	732.672	741.721	753.462	1	0.874338	1	Angle_between_C2D1-2_and_C2C4-2
D157_C	Gamma	114	694.89	698.189	709.13	718.29	699.62	708.548	717.879	727.097	737.014	746.059	1	0.310843	689.418	692.614	NLM	112	665.185	669.408	678.673	686.245	692.106	699.91	708.126	717.55	726.662	736.088	1	0.750186	1	Angle_between_C2D2-2_and_C2C4-2
D158_C	Gamma	114	619.191	626.231	635.7	643.183	653.97	651.428	660.967	670.393	679.748	689.158	1	0.813095	613.719	615.621	NLM	112	596.635	604.565	613.332	622.509	631.582	636.943	649.736	655.812	665.081	666.426	1	0.786339	1	Angle_between_D1-1D1-2_and_C1-1C1-2
D159_C	Gamma	114	614.399	619.95	628.753	638.041	647.168	656.982	666.379	671.504	677.196	684.464	1	0.805714	608.927	612.365	NLM	112	590.694	597.655	606.383	613	622.426	628.954	638.334	647.739	653.986	663.415	1	0.71993	1	Angle_between_D2-1D2-2_and_C1-1C1-2
D16-1_A	Weibull	114	1012.9	1017.89	1027.2	1036.61	1045.96	1037.31	1046.8	1056.29	1065.72	1075.27	1	0.966427	1007.42	917.239	CFM	112	988.351	992.996	1002.37	1009.83	1005.13	1014.5	1023.98	1032.85	1042.28	1051.81	1	0.983825	1	Maximal_intensity_of_nuclear_brightness
D16-1_C	Gamma	114	1038.24	1042.02	1043.28	1052.44	1061.33	1070.77	1080.25	1089.6	1092.8	1102.32	1	0.965521	1032.77	944.943	CFM	112	1012.98	1015.77	1015.87	1025.18	1033.3	1041.8	1045.94	1055.35	1064.71	1074.12	1	0.880258	1	Maximal_intensity_of_nuclear_brightness_in_mother
D16-2_C	Gamma	114	1036.95	1039.17	1038.78	1048.24	1054.96	1064.58	1073.97	1083.46	1092.32	1101.74	1	0.81111	1031.48	958.456	CFM	112	1010.11	1012.48	1009.84	1017.14	1026.17	1035.47	1044.97	1054.46	1060.01	1069.06	3	0.37435	1	Maximal_intensity_of_nuclear_brightness_in_bud
D16-3_A1B	Gamma	114	1019.8	1017.85	1027.19	1032.32	1039.38	1048.18	1057.28	1066.68	1075.74	1084.18	2	0.700017	1014.33	956.4	CFM	112	993.431	991.053	1000.08	1001.44	1009.11	1018.54	1013.9	1022.8	1027.76	1053.74	2	0.79677	1	Maximal_intensity_of_nuclear_brightness
D16-3_C	Gamma	114	1057.71	1055.83	1055.55	1064.41	1070.33	1079.65	1088.02	1097.15	1106.63	1115.09	3	0.362344	1052.24	975.952	CFM	112	1031.39	1028.97	1024.9	1033.09	1043.07	1048.77	1057.92	1066.46	1075.78	1085.2	3	0.480577	1	Maximal_intensity_of_nuclear_brightness_in_whole_cell
D161_A1B	Gamma	114	622.542	627.447	636.856	646.339	655.842	665.323	674.798	684.251	693.327	702.37	1	0.992873	617.069	619.827	NLM	112	601.751	604.67	614.044	622.716	632.839	642.246	651.424	659.344	667.928	677.217	1	0.907549	1	Angle_between_D3-1D4-1_and_C1-1C1-2_or_between_D3-3D4-3_and_C1-1C1-2
D162_C	Gamma	114	316.5	323.197	332.555	342.026	350.646	360.105	369.498	378.945	388.419	397.893	1	0.863267	311.027	310.091	CFM	112	301.614	306.652	316.076	324.708	333.285	342.684	352.099	361.564	370.993	380.433	1	0.947983	1	Angle_between_D1-1D1-2_and_C1C4-1
D163_C	Gamma	114	345.107	352.018	361.378	370.708	380.171	389.629	399.035	408.513	417.939	427.336	1	0.901235	339.635	338.077	CFM	112	329.29	334.546	343.895	353.302	362.73	372.165	381.591	391.021	398.985	408.375	1	0.982558	1	Angle_between_D2-1D2-2_and_C1C4-1
D165_A1B	Gamma	114	632.78	637.605	643.44	651.346	660.847	670.303	679.792	689.232	698.318	705.293	1	0.791636	627.307	626.171	CFM	112	610.522	611.511	620.448	625.505	634.945	644.361	653.801	663.25	672.383	679.918	1	0.731516	1	Angle_between_D3-1D4-1_and_C1C4-1_or_between_D3-3D4-3_and_C1C4-1
D166_C	Gamma	114	370.814	377.18	386.457	394.499	404.025	413.544	422.883	432.263	441.673	448.146	1	0.950569	365.341	367.285	NLM	112	354.339	361.015	368.54	377.267	386.612	395.836	405.563	412.528	420.404	432.335	1	0.99518	1	Angle_between_D1-1D1-2_and_C4-1C4-2
D167_C	Gamma	114	379.906	385.658	395.097	404.073	412.612	421.248	430.649	440.187	449.686	459.013	1	0.82089	374.433	377.812	NLM	112	360.69	367.108	373.017	382.368	391.739	401.2	410.524	419.936	429.349	430.205	1	0.885439	1	Angle_between_D2-1D2-2_and_C4-1C4-2
D169_A1B	Gamma	114	326.219	335.691	344.58	354.159	356.098	365.621	368.844	377.343	386.572	395.979	1	0.984669	320.747	325.588	NLM	112	312.409	320.822	329.975	338.618	343.339	352.674	361.868	371.257	380.506	389.703	1	0.977615	1	Angle_between_C4-1D1-1_and_C4-1C1
D169_C	Gamma	114	353.823	356.491	361.744	371.096	380.298	387.173	396.518	405.359	403.695	405.681	1	0.574321	348.35	350.117	NLM	112	334.451	340.913	344.019	353.21	362.651	371.351	381.255	383.381	391.59	401.262	1	0.547776	1	Angle_between_C4-1D1-1_and_C4-1C1
D17-1_A	Gamma	114	-1878.49	-1872.72	-1863.99	-1857.66	-1849.25	-1839.87	-1830.5	-1821.09	-1811.8	-1802.8	1	0.65117	-1883.97	-1904.94	CFM	112	-1863.31	-1854.32	-1848.58	-1839.56	-1830.08	-1820.68	-1811.26	-1801.82	-1792.41	-1783.04	1	0.802311	1	Nuclear_fitness_for_ellipse
D17-1_C	Gamma	114	-1729.27	-1721.94	-1716.9	-1708.46	-1699.05	-1689.55	-1680.09	-1670.61	-1661.89	-1651.9	1	0.62829	-1734.74	-1735.43	CFM	112	-1716.67	-1707.24	-1702.89	-1695.94	-1686.56	-1677.2	-1667.73	-1658.47	-1649.25	-1639.9	1	0.82984	1	Nuclear_fitness_for_ellipse_in_mother
D17-2_C	Gamma	114	-1685.64	-1687.03	-1677.65	-1668.63	-1659.75	-1650.79	-1641.12	-1631.85	-1622.52	-1613.28	2	0.851618	-1691.11	-1688.75	NLM	112	-1671.08	-1671.27	-1663.26	-1653.85	-1660.02	-1652.96	-1643.85	-1634.5	-1624.19	-1615.6	2	0.916809	2	Nuclear_fitness_for_ellipse_in_bud
D17-3_A1B	Gamma	114	-1732.43	-1726.16	-1720.48	-1722.58	-1713.28	-1703.78	-1694.38	-1685.25	-1675.79	-1668.92	1	0.586184	-1737.9	-1733.11	NLM	112	-1713.31	-1708.14	-1698.77	-1705.58	-1696.63	-1687.2	-1677.79	-1668.55	-1659.13	-1651	1	0.659406	1	Nuclear_fitness_for_ellipse
D170_A1B	Gamma	114	395.037	403.941	413.695	422.548	426.743	435.929	445.173	454.882	464.36	473.868	1	0.605789	389.565	384.525	CFM	112	378.03	385.034	391.726	401.033	410.547	418.111	427.644	436.812	446.245	455.467	1	0.506711	1	Angle_between_C4-1D2-1_and_C4-1C1
D170_C	Gamma	114	375.202	377.76	381.186	387.689	396.993	406.414	415.732	425.19	434.891	442.763	1	0.496475	369.73	369.023	CFM	112	351.465	357.953	359.041	366.796	376.121	385.479	394.795	404.112	413.425	422.105	1	0.643619	1	Angle_between_C4-1D2-1_and_C4-1C1
D172_A1B	Gamma	114	483.95	490.186	499.646	498.464	508.271	517.223	525.335	536.148	538.761	552.667	1	0.854684	478.478	480.885	NLM	112	466.215	471.991	470.528	475.45	484.928	486.872	496.085	505.362	511.242	523.909	1	0.757688	1	Angle_between_C4-1D4_and_C4-1C1
D173_A	Gamma	114	105.201	88.6925	95.9156	97.8393	107.191	116.517	125.915	135.393	144.772	154.172	2	0.933355	99.7285	43.1606	CFM	112	88.4472	74.5808	84.0146	93.4499	93.5461	97.6504	101.435	119.902	120.628	129.501	2	0.939066	1	Maximal_distance_between_nuclear_gravity_center_and_nuclear_outline
D173_C	Gamma	114	166.796	170.763	180.176	189.646	198.835	205.655	215.073	224.485	233.948	243.421	1	0.779843	161.324	124.572	CFM	112	143.214	151.036	160.4	169.813	179.237	188.662	196.855	205.842	214.723	221.952	1	0.926467	1	Maximal_distance_between_nuclear_gravity_center_and_nuclear_outline_in_mother
D174_C	Gamma	114	125.699	123.021	132.08	136.036	145.123	154.312	163.716	173.155	182.553	191.938	2	0.870842	120.227	108.15	CFM	112	99.0771	103.907	113.293	117.134	126.5	135.874	145.301	154.701	164.122	173.595	1	0.853935	1	Maximal_distance_between_nuclear_gravity_center_and_nuclear_outline_in_bud
D175_A1B	Gamma	114	222.344	219.418	223.712	234.189	240.479	249.867	259.326	268.815	278.255	287.683	2	0.969658	216.872	168.268	CFM	112	202.564	206.124	203.869	213.245	221.186	232.268	239.314	248.403	257.719	262.512	1	0.713212	1	Maximal_distance_between_nuclear_gravity_center_and_nuclear_outline
D176_A	Gamma	114	249.012	234.719	238.844	246.5	254.58	260.303	268.784	278.241	287.727	297.194	2	0.905867	243.54	188.731	CFM	112	230.908	219.324	219.125	228.537	237.975	247.32	254.819	263.762	271.217	279.801	3	0.460764	1	Nuclear_long_axis_length
D176_C	Gamma	114	306.622	311.762	321.217	330.647	339.772	346.744	353.821	363.272	372.74	382.206	1	0.821254	301.149	260.153	CFM	112	281.7	288.946	298.093	307.494	316.9	326.36	335.824	345.251	354.672	349.764	1	0.992091	1	Nuclear_long_axis_length_in_mother
D177_C	Gamma	114	271.494	269.921	278.518	287.802	289.768	299.131	308.225	316.214	316.065	324.478	2	0.983334	266.022	256.535	CFM	112	245.122	249.306	257.867	267.272	274.47	277.589	287.016	294.485	303.749	313.024	1	0.70218	1	Nuclear_long_axis_length_in_bud
D178_A1B	Gamma	114	367.283	364.133	373.398	377.723	385.645	391.464	400.913	410.494	420.084	428.827	2	0.920058	361.811	313.38	CFM	112	343.966	342.999	344.57	353.069	362.073	371.298	380.762	390.276	399.702	409.145	2	0.774914	1	Nuclear_long_axis_length
D179_A	Gamma	114	13.2019	9.52011	18.0268	27.4279	36.8479	46.2754	55.7185	62.1035	70.6654	80.1949	2	0.717644	7.72955	-53.0448	CFM	112	-3.26495	-4.08057	4.47064	13.6841	22.8462	32.0999	38.1975	42.7521	51.9494	61.247	2	0.659458	1	Nuclear_minimum_radius
D179_C	Gamma	114	51.0018	51.5699	58.6186	65.133	74.5653	79.4897	88.9843	98.4331	107.915	111.792	1	0.783174	45.5294	-6.06083	CFM	112	35.5939	36.4944	45.8432	54.7541	61.3617	64.3593	69.092	78.5326	87.9623	97.3675	1	0.678167	1	Nuclear_minimum_radius_in_mother
D180_C	Gamma	114	42.9273	48.7415	55.9909	62.4381	71.8102	81.2471	90.7183	100.177	109.673	119.139	1	0.925674	37.4549	24.3252	CFM	112	25.0225	30.9067	40.2278	49.633	56.0253	65.376	74.8323	84.2222	93.6027	102.913	1	0.975352	1	Nuclear_minimum_radius_in_bud
D181_A1B	Gamma	114	98.8868	88.2966	97.7546	107.133	116.593	125.39	134.661	144.135	150.444	154.027	2	0.776695	93.4144	14.2727	CFM	112	82.2375	75.8341	85.1469	93.6391	103.848	113.174	122.036	131.217	137.316	143.439	2	0.781855	1	Nuclear_minimum_radius
D185_C	Gamma	114	473.99	480.524	490.029	499.523	508.798	516.817	521.252	530.926	540.179	543.993	1	0.906316	468.517	454.512	CFM	112	457.753	467.185	472.577	481.933	491.168	497.002	503.493	512.232	515.013	522.583	1	0.97782	1	Total_length_of_two_straight_segments_D11-1C4-1_and_D11-2C4-1
D186_C	Gamma	114	466.607	472.408	481.863	491.358	500.787	501.3	499.849	509.53	519.003	528.478	1	0.972888	461.134	449.133	CFM	112	452.077	461.513	466.918	476.301	485.717	494.769	494.656	504.064	513.138	522.142	1	0.916974	1	Total_length_of_two_straight_segments_D12-1C4-1_and_D12-2C4-1
D188_A	Gamma	114	-48.6854	-69.6059	-61.1817	-53.5033	-44.3659	-35.0363	-26.1097	-18.9989	-9.67174	-0.208937	2	0.779881	-54.1578	-72.0845	CFM	112	-65.9062	-84.2508	-76.7992	-67.5399	-61.017	-53.4872	-41.3731	-31.8884	-22.8975	-18.0784	2	0.830346	1	Distance_between_nuclear_gravity_center_and_brightest_point
D188_C	Gamma	114	34.566	22.0133	30.4991	33.956	42.8848	52.2028	61.6389	71.0304	80.3709	89.821	2	0.783995	29.0936	21.0974	CFM	112	16.0168	13.9164	17.0328	26.3029	28.2047	37.5999	46.8401	56.2164	65.6027	74.8662	2	0.990845	1	Distance_between_nuclear_gravity_center_and_brightest_point_in_mother
D189_C	Gamma	114	-13.5091	-11.8788	-2.42598	7.03962	16.4929	25.9583	35.4172	41.5827	50.3664	56.3878	1	0.432276	-18.9815	-21.4769	CFM	112	-33.1355	-25.9981	-16.5832	-7.15831	2.27131	11.7018	21.1326	30.5656	37.1824	38.6455	1	0.616447	1	Distance_between_nuclear_gravity_center_and_brightest_point_in_bud
D190_A1B	Gamma	114	148.86	140.151	143.518	151.679	161.294	169.744	179.084	187.835	197.276	206.741	2	0.93637	143.388	125.641	CFM	112	129.115	122.619	132.056	136.02	142.187	151.511	161.077	170.568	180.143	188.587	2	0.926358	1	Distance_between_nuclear_gravity_center_and_brightest_point
D191_A	Gamma	114	928.812	925.428	931.707	937.933	947.396	956.874	966.363	975.208	985.331	993.302	2	0.769212	923.34	860.882	CFM	112	902.758	896.988	901.982	911.366	917.631	925.851	932.939	941.544	951.004	960.279	2	0.997073	1	Average_of_nuclear_brightness
D191_C	Gamma	114	933.596	931.357	937.204	946.749	955.973	965.443	973.259	982.804	993.816	1003.27	2	0.662706	928.123	869.042	CFM	112	909.916	907.484	914.55	923.726	930.062	939.279	948.595	957.856	958.709	967.97	2	0.771708	1	Average_of_nuclear_brightness_in_mother
D192_C	Weibull	114	922.329	931.509	938.668	947.581	956.926	966.52	975.984	985.429	993.926	1000.82	1	0.894809	916.857	871.986	CFM	112	895.841	901.967	911.422	920.855	930.302	939.723	947.822	956.997	967.351	975.248	1	0.979468	1	Average_of_nuclear_brightness_in_bud
D193_A1B	Gamma	114	931.474	935.986	945.57	954.762	961.564	967.504	976.799	984.245	993.983	999.799	1	0.851876	926.001	885.823	CFM	112	906.258	910.185	919.732	922.177	932.107	941.642	949.885	958.806	968.496	974.933	1	0.764731	1	Average_of_nuclear_brightness
D193_C	Weibull	114	918.254	926.396	934.835	944.306	953.689	963.048	972.073	978.076	986.735	995.749	1	0.883233	912.782	863.171	CFM	112	893.348	899.515	908.761	918.199	927.632	937.069	946.521	955.954	965.343	974.777	1	0.981324	1	Average_of_nuclear_brightness_in_whole_cell
D194_A	Gamma	114	-331.889	-342.743	-355.24	-346.547	-340.686	-330.609	-321.21	-313.785	-304.336	-294.882	3	0.903632	-337.361	-512.658	CFM	112	-337.002	-346.132	-364.359	-354.756	-346.625	-342.966	-334.861	-322.678	NA	-306.425	3	0.837851	1	Maximal_intensity_of_nuclear_brightness_divided_by_average
D194_C	Gamma	114	-284.556	-279.799	-271.599	-262.054	-259.592	-251.257	-241.778	-232.333	-223.487	-216.892	1	0.908137	-290.029	-414.114	CFM	112	-289.497	-286.148	-276.698	-267.989	-263.63	-252.599	-248.922	-241.94	-232.454	-223.083	1	0.800168	1	Maximal_intensity_of_nuclear_brightness_divided_by_average_in_mother
D195_C	Gamma	114	-264.482	-263.276	-253.804	-248.592	-247.654	-238.43	-229.245	-219.815	-210.365	-201.678	1	0.671918	-269.954	-374.905	CFM	112	-269.558	-267.385	-257.949	-251.594	-251.473	-242.073	-232.244	-221.988	-221.447	-210.012	1	0.672385	1	Maximal_intensity_of_nuclear_brightness_divided_by_average_in_bud
D196_A1B	Gamma	114	-356.354	-359.165	-356.688	-351.106	-341.742	-339.464	-330.174	-324.593	-320.231	-309.394	2	0.933988	-361.827	-521.452	CFM	112	-364.442	-364.044	-365.987	-356.694	-356.494	-347.053	-341.995	-332.537	-323.12	-313.68	3	0.608269	1	Maximal_intensity_of_nuclear_brightness_divided_by_average
D196_C	Gamma	114	-273.723	-271.063	-263.25	-253.946	-244.571	-236.983	-229.971	-220.714	-211.378	-208.058	1	0.833514	-279.195	-408.512	CFM	112	-279.94	-276.451	-269.033	-259.925	-250.569	-244.619	-237.273	-227.982	-224.973	-215.547	1	0.737698	1	Maximal_intensity_of_nuclear_brightness_divided_by_average_in_whole_cell
D197_C	Gamma	114	-261.656	-254.792	-246.393	-236.843	-227.62	-222.111	-212.907	-203.532	-196.406	-186.921	1	0.935628	-267.128	-288.278	CFM	112	-268.517	-263.907	-254.767	-245.779	-237.22	-230.341	-220.853	-211.954	-205.963	-194.781	1	0.988671	1	Ratio_of_nuclear_size
D198_C	Gamma	114	-167.229	-158.628	-150.611	-141.123	-131.673	-122.156	-112.779	-103.455	-93.9189	-84.5051	1	0.867498	-172.701	-195.344	CFM	112	-178.588	-169.709	-160.303	-150.843	-141.401	-134.077	-126.425	-117.044	-107.578	-98.169	1	0.953124	1	Ratio_of_nuclear_brightness
1IDs of morphological parameters (Ohya et al., 2005)
2PDF = Probability Distribution Function
3Modality check based on basic assumptions
4BI = Bayesian Information Criterion
5The model (1 ≤ c ≤ 10) with lowest BIC
6Incorporating confounding factors and removing outliers (one-percentile rule)
7NLM = Null Model
8CFM = Confounding Factor Model
9LM = Linear Model; Lower AIC between NLM and CFM
10Modality considering LM and deleting outliers
11Descriptions of the morphological parameters (Ohya et al., 2005)

## Sheet: (B) Ratio measures
Supplementary Table S2B. Population level modality check for each morphological parameter.
Parameter ID1	PDF2	Step one3													Step two6																Final modality10	Description11
		Sample size	BIC4										Modality5	P value of randomization	AIC of NLM7	AIC of CFM8	LM9	Sample size (1 percentile rule)	BIC4										Modality5	P value of randomization
			c = 1	c = 2	c = 3	c = 4	c = 5	c = 6	c = 7	c = 8	c = 9	c = 10							c = 1	c = 2	c = 3	c = 4	c = 5	c = 6	c = 7	c = 8	c = 9	c = 10
A101_A	Beta	114	-571.201	-568.108	-570.776	-550.237	-551.877	-542.4	-533.131	-534.394	-524.994	-515.568	1	0.631391	-576.674	-610.301	CFM	112	-570.346	-565.704	-568.661	-558.869	-560.798	-551.406	-532.486	-532.577	-523.218	-513.809	1	0.617753	1	Actin_region_ratio_in_whole_cell
A101_A1B	Beta	114	-667.966	-659.469	-650.768	-641.231	-631.741	-623.348	-614.361	-605.507	-596.878	-587.644	1	0.941286	-673.439	-683.844	CFM	112	-669.724	-660.508	-651.091	-641.665	-632.671	-623.4	-614.923	-605.766	-596.499	-587.17	1	0.931083	1	Actin_region_ratio_in_whole_cell
A101_C	Beta	114	-538.533	-534.236	-530.847	-522.302	-512.963	-503.584	-494.165	-484.736	-475.986	-466.11	1	0.887941	-544.006	-552.721	CFM	112	-543.953	-540.518	-536.736	-527.314	-517.668	-507.919	-504.382	-495.48	-486.218	-476.797	1	0.865038	1	Actin_region_ratio_in_whole_cell
A102_A1B	Beta	114	-396.845	-388.034	-378.584	-370.678	-361.548	-352.715	-343.287	-333.82	-324.395	-316.328	1	0.93043	-402.318	-395.102	NLM	112	-401.885	-393.105	-384.003	-375.963	-371.387	-362.233	-352.56	-345.161	-333.809	-324.36	1	0.934563	1	Bud_actin_region_ratio_to_total_region
A102_C	Beta	114	-373.823	-365.857	-356.77	-347.244	-337.712	-329.381	-320.019	-310.75	-301.409	-295.896	1	0.941286	-379.295	-375.787	NLM	112	-380.044	-370.81	-361.684	-354.255	-344.836	-335.387	-325.938	-316.49	-307.065	-297.621	1	0.980867	1	Bud_actin_region_ratio_to_total_region
A103_A1B	Beta	114	-760.373	-755.194	-746.055	-737.08	-724.345	-720.03	-711.094	-701.147	-693.696	-681.815	1	0.948275	-765.845	-766.561	CFM	112	-765.388	-757.037	-749.019	-739.832	-730.6	-723.564	-716.094	-706.689	-697.829	-688.435	1	0.970475	1	Relative_distance_of_actin_patch_center_from_neck_in_mother
A103_C	Logit Normal	114	-487.197	-492.46	-484.15	-474.896	-468.612	-459.406	-449.982	-440.548	-431.097	-421.645	2	0.748457	-492.669	-502.789	CFM	112	-488.732	-493.117	-484.855	-476.769	-467.854	-458.487	-449.292	-442.526	-434.705	-433.233	2	0.587754	1	Relative_distance_of_actin_patch_center_from_neck_in_mother
A104_A1B	Beta	114	-637.599	-630.687	-622.613	-613.127	-603.861	-594.78	-594.783	-585.758	-576.709	-566.882	1	0.815265	-643.072	-639.84	NLM	112	-639.692	-630.568	-622.168	-612.693	-607.559	-600.732	-584.436	-585.031	-575.453	-566.034	1	0.902862	1	Relative_distance_of_actin_patch_center_from_neck_in_bud
A104_C	Beta	114	-513.308	-503.838	-494.685	-486.061	-476.949	-466.358	-459.267	-452.003	-442.469	-433.034	1	0.980086	-518.781	-514.599	NLM	112	-514.063	-504.626	-496.006	-491.999	-482.66	-473.276	-463.757	-461.119	-445.906	-436.208	1	0.828374	1	Relative_distance_of_actin_patch_center_from_neck_in_bud
A9_A1B	Beta	114	-338.111	-374.219	-369.961	-361.097	-351.42	-350.994	-342.789	-333.464	-323.943	-314.312	2	0.800308	-343.583	-357.91	CFM	112	-353.065	-379.661	-374.264	-364.892	-355.611	-351.921	-342.505	-336.915	-327.745	-318.311	2	0.972609	1	Proportion_of_actin_region_at_neck
A9_C	Beta	114	-228.09	-262.406	-260.995	-259.69	-251.678	-245.455	-238.792	-232.132	-222.341	-212.682	2	0.704628	-233.562	-275.191	CFM	112	-233.546	-266.528	-267.232	-258.426	-257.622	-248.889	-241.753	-232.33	-223.261	-213.71	3	0.974803	1	Proportion_of_actin_region_at_neck
C115_A	Beta	114	-683.761	-676.323	-666.913	-657.463	-651.045	-642.161	-634.266	-627.087	-620.651	-628.152	1	0.879493	-689.233	-699.531	CFM	112	-686.519	-677.081	-667.647	-658.209	-648.798	-643.722	-634.362	-642.965	-633.529	-624.113	1	0.848702	1	Whole_cell_axis_ratio
C115_A1B	Beta	114	-713.851	-707.227	-698.401	-691.435	-686.08	-681.628	-672.211	-663.487	-653.815	-644.421	1	0.825447	-719.323	-723.739	CFM	112	-714.324	-706.113	-697.258	-687.85	-680.828	-675.706	-667.99	-658.657	-649.225	-645.157	1	0.894314	1	Mother_axis_ratio
C115_C	Beta	114	-648.954	-640.6	-631.189	-629.628	-620.77	-611.331	-601.907	-594.072	-591.255	-582.506	1	0.900136	-654.427	-665.301	CFM	112	-649.79	-641.806	-637.715	-629.548	-621.152	-612.085	-602.245	-607.522	-590.179	-581.049	1	0.853373	1	Mother_axis_ratio
C117_A1B	Beta	114	-496.991	-488.09	-482.748	-473.569	-463.744	-454.859	-445.18	-435.723	-426.026	-421.365	1	0.996018	-502.464	-510.677	CFM	112	-500.8	-492.029	-482.54	-473.074	-469.935	-460.441	-451.522	-442.464	-439.268	-429.741	1	0.998338	1	Cell_outline_ratio
C117_C	Beta	114	-541.835	-536.748	-527.301	-524.675	-515.21	-505.838	-496.734	-487.199	-477.768	-468.292	1	0.891993	-547.307	-581.926	CFM	112	-547.411	-540.781	-537.414	-528.676	-519.303	-509.905	-500.779	-491.094	-481.666	-472.287	1	0.855809	1	Cell_outline_ratio
C118_A1B	Beta	114	-519.405	-514.139	-508.552	-499.319	-490.146	-480.321	-470.961	-462.032	-452.557	-449.197	1	0.890061	-524.877	-533.626	CFM	112	-522.544	-513.326	-503.865	-494.412	-494.524	-485.102	-480.408	-471.333	-463.853	-454.006	1	0.865227	1	Cell_size_ratio
C118_C	Beta	114	-466.849	-461.43	-452.036	-444.86	-435.343	-425.905	-416.784	-407.199	-397.633	-388.102	1	0.991614	-472.321	-507.197	CFM	112	-473.706	-466.192	-458.446	-449.305	-440.548	-430.886	-422.186	-412.794	-403.848	-396.481	1	0.981502	1	Cell_size_ratio
D105_A	Beta	114	-839.958	-841.106	-835.981	-826.558	NA	-825.037	-815.718	-806.197	-796.777	-787.37	2	0.926358	-845.43	-852.342	CFM	112	-836.955	-840.265	-834.634	-825.905	-816.319	-814.88	-813.903	-805.059	-795.577	-786.245	2	0.993548	1	Ratio_of_D102_to_C103
D106_C	Beta	114	-541.17	-532.411	-522.969	-518.153	-509.193	-500.058	-491.007	-481.854	-472.75	-463.458	1	0.997504	-546.642	-547.601	CFM	112	-545.309	-536.75	-527.274	-523.758	-514.613	-505.409	-497.096	-487.903	-478.665	-469.664	1	0.954136	1	Ratio_of_D103_to_C103
D107_A1B	Beta	114	-688.737	-679.264	-680.116	-670.726	-661.333	-652.555	-643.403	-633.708	-624.302	-616.547	1	0.839972	-694.21	-698.784	CFM	112	-690.787	-681.356	-677.86	-672.779	-664.795	-658.923	-649.734	-640.284	-631.171	-623.062	1	0.81129	1	Ratio_of_D104_to_C103
D112_C	Beta	114	-521.107	-515.346	-506.514	-497.04	-487.569	-478.098	-469.017	-460.119	-460.396	-450.888	1	0.81147	-526.58	-536.382	CFM	112	-523.896	-520.286	-511.001	-501.691	-492.612	-483.683	-474.14	-465.448	-456.254	-447.046	1	0.678637	1	Ratio_of_D108_to_C128
D113_C	Beta	114	-545.971	-537.816	-530.28	-521.502	-512.232	-503.034	-493.591	-484.474	-475.382	-465.969	1	0.914682	-551.443	-546.454	NLM	112	-545.548	-539.013	-530.532	-521.403	-512.038	-502.654	-493.571	-484.429	-475.549	-466.239	1	0.996462	1	Ratio_of_D109_to_C107
D114_A1B	Beta	114	-692.409	-683.065	-675.858	-667.697	-658.218	-648.837	-639.338	-629.837	-620.371	-610.913	1	0.996045	-697.881	-712.252	CFM	112	-694.217	-684.779	-675.809	-666.989	-658.724	-650.773	-641.713	-634.527	-627.382	-617.953	1	0.940633	1	Ratio_of_D110_to_C128
D123_C	Beta	114	-528.497	-520.616	-515.146	-507.647	-497.5	-487.823	-478.548	-471.444	-459.834	-450.205	1	0.965317	-533.969	-530.225	NLM	112	-529.698	-521.416	-516.482	-507.237	-498.044	-488.594	-479.235	-469.786	-460.334	-450.893	1	0.886208	1	Ratio_of_D121_to_C107
D147_A	Beta	114	-632.485	-623.949	-621.251	-615.75	-606.228	-596.787	-587.306	-577.909	-568.449	-559.431	1	0.861074	-637.958	-632.407	NLM	112	-633.476	-626.651	-617.18	-607.772	-598.344	-610.89	-600.708	-592.424	-577.236	-581.736	1	0.788278	1	Relative_distance_of_nuclear_gravity_center_to_cell_center
D147_A1B	Beta	114	-560.547	-554.285	-544.739	-535.364	-525.878	-516.421	-506.957	-497.464	-487.989	-478.515	1	0.889252	-566.019	-564.651	NLM	112	-559.728	-555.209	-545.876	-536.447	-527.006	-517.574	-508.133	-500.458	-491.01	-479.893	1	0.974736	1	Relative_distance_of_nuclear_gravity_center_to_mother_center
D147_C	Beta	114	-468.938	-463.566	-459.715	-452.258	-442.799	-433.316	-423.838	-414.37	-404.89	-395.541	1	0.920131	-474.41	-473.302	NLM	112	-471.287	-471.105	-465.273	-456.419	-447.102	-437.214	-428.503	-419.067	-409.631	-400.192	1	0.736693	1	Relative_distance_of_nuclear_gravity_center_in_mother_to_mother_center
D148_A	Beta	114	-596.701	-589.213	-579.782	-570.362	-560.946	-551.479	-542.036	-532.554	-523.1	-513.62	1	0.843565	-602.173	-602.155	NLM	112	-596.322	-590.434	-581.531	-572.088	-562.752	-553.339	-544.165	-535.734	-526.371	-521.026	1	0.917097	1	Relative_distance_of_nuclear_brightest_point_to_cell_center
D148_A1B	Beta	114	-480.832	-476.627	-469.55	NA	NA	NA	NA	NA	NA	NA	1	0.926467	-486.305	-492.538	CFM	112	-487.764	-488.173	-480.087	-470.604	-467.545	-452.738	-442.258	-432.809	-423.367	-413.924	2	0.575657	1	Relative_distance_of_nuclear_brightest_point_to_mother_center
D148_C	Beta	114	-434.429	-426.819	-420.523	-412.308	-402.868	-393.443	-383.965	-374.496	-365.01	-355.542	1	0.963866	-439.902	-444.024	CFM	112	-440.692	-435.777	-429.553	-420.113	-410.696	-401.251	-391.828	-382.326	-372.91	-363.487	1	0.940636	1	Relative_distance_of_nuclear_brightest_point_in_mother_to_mother_center
D149_C	Beta	114	-498.721	-493.23	-486.436	-477.681	-468.197	-463.369	-453.883	-444.463	-442.698	-432.666	1	0.859379	-504.193	-500.935	NLM	112	-505.605	-501.882	-493.613	-484.233	-479.232	-469.802	-463.589	-457.362	-448.055	-438.533	1	0.774607	1	Relative_distance_of_nuclear_gravity_center_in_bud_to_bud_center
D150_C	Beta	114	-470.34	-468.214	-459.693	-451.032	-441.613	-432.353	-423.358	-414.693	-404.165	-394.705	1	0.812192	-475.813	-469.854	NLM	112	-482.709	-477.804	-469.445	-460.97	-451.519	-442.113	-432.904	-423.618	-414.235	-406.577	1	0.957177	1	Relative_distance_of_nuclear_brightest_point_in_bud_to_bud_center
D182_A	Beta	114	-642.783	-637.004	-644.412	-635.594	-626.012	-616.961	-607.559	-598.77	-589.64	-580.364	3	0.322588	-648.256	-650.814	CFM	112	-640.634	-636.614	-642.909	-633.54	-625.101	-615.567	-606.598	-597.254	-588.023	-578.764	3	0.384875	1	Nuclear_axis_ratio
D182_C	Beta	114	-455.985	-450.893	-441.453	-432.158	-429.917	-420.424	-411.996	-403.097	-393.683	-384.24	1	0.877199	-461.457	-460.188	NLM	112	-461.681	-455.473	-449.575	-442.637	-431.179	-425.734	-417.922	-408.534	-402.482	-391.424	1	0.882366	1	Nuclear_axis_ratio_in_mother
D183_C	Beta	114	-492.338	-482.865	-473.394	-463.921	-454.448	-445.004	-440.001	-430.525	-421.751	-413.162	1	0.951645	-497.811	-490.594	NLM	112	-494.728	-485.294	-480.429	-471.786	-462.437	-453.728	-444.483	-435.168	-425.786	-416.365	1	0.987408	1	Nuclear_axis_ratio_in_bud
D184_A1B	Beta	114	-345.237	-339.098	-336.48	-327.165	-319.24	-310.157	-301.627	-292.07	-282.495	-273.07	1	0.92389	-350.709	-350.66	NLM	112	-348.325	-343.726	-340.173	-333.219	-324.197	-315.436	-306.149	NA	NA	NA	1	0.826544	1	Nuclear_axis_ratio
1IDs of morphological parameters (Ohya et al., 2005)
2PDF = Probability Distribution Function
3Modality check based on basic assumptions
4BI = Bayesian Information Criterion
5The model (1 ≤ c ≤ 10) with lowest BIC
6Incorporating confounding factors and removing outliers (one-percentile rule)
7NLM = Null Model
8CFM = Confounding Factor Model
9LM = Linear Model; Lower AIC between NLM and CFM
10Modality considering LM and deleting outliers
11Descriptions of the morphological parameters (Ohya et al., 2005)

## Sheet: (C) Noise measures
Supplementary Table S2C. Population level modality check for each morphological parameter.
Parameter ID1	PDF2	Step one3													Step two6																Final modality10	Description11
		Sample size	BIC4										Modality5	P value of randomization	AIC of NLM7	AIC of CFM8	LM9	Sample size (1 percentile rule)	BIC4										Modality5	P value of randomization
			c = 1	c = 2	c = 3	c = 4	c = 5	c = 6	c = 7	c = 8	c = 9	c = 10							c = 1	c = 2	c = 3	c = 4	c = 5	c = 6	c = 7	c = 8	c = 9	c = 10
ACV101_A	Gaussian	114	-235.12	-225.596	-217.844	-208.421	-205.729	-196.267	-186.785	-177.32	-167.835	-158.367	1	0.971453	-240.592	-245.18	CFM	112	-246.163	-236.708	-227.329	-228.077	-218.658	-209.155	-199.784	-190.492	-181.078	-171.625	1	0.960021	1	Coefficient_of_variation_of_A101_A
ACV101_A1B	Gaussian	114	-504.067	-498.652	-493.048	-483.717	-474.64	-466.314	-456.831	-447.295	-437.952	-442.323	1	0.941935	-509.539	-505.301	NLM	112	-504.508	-499.972	-493.431	-484.072	-476.662	-468.119	-458.68	-449.206	-439.804	-430.36	1	0.988148	1	Coefficient_of_variation_of_A101_A1B
ACV101_C	Gaussian	114	-447.712	-438.904	-432.113	-422.672	-413.294	-403.912	-394.453	-384.976	-377.356	-367.879	1	0.873835	-453.184	-454.177	CFM	112	-452.804	-447.076	-438.104	-429.65	-421.379	-411.904	-404.643	-395.211	-385.774	-376.334	1	0.9363	1	Coefficient_of_variation_of_A101_C
ACV102_A1B	Logistic	114	-478.181	-480.104	-472.28	-462.837	-453.379	-459.735	-450.684	-442.208	-436.692	-427.692	2	0.808276	-483.653	-481.113	NLM	112	-484.433	-484.968	-477.078	-467.688	-458.381	-449.958	-452.048	-444.506	-439.75	NA	2	0.819221	2	Coefficient_of_variation_of_A102_A1B
ACV102_C	Gaussian	114	-465.246	-464.817	-457.375	-447.923	-440.225	-430.828	-421.76	-412.266	-402.794	-393.376	1	0.918749	-470.718	-470.453	NLM	112	-470.388	-468.059	-460.18	-450.806	-443.248	-434.699	-425.294	-415.907	-410.353	-400.924	1	0.91658	1	Coefficient_of_variation_of_A102_C
ACV103_A1B	Logistic	114	-123.534	-138.749	-135.793	-141.066	-131.6	-122.125	-112.702	-103.584	NA	-86.2128	4	0.286203	-129.007	-124.694	NLM	112	-149.296	-156.705	-147.347	NA	-144.754	NA	NA	NA	NA	NA	2	0.963397	2	Coefficient_of_variation_of_A103_A1B
ACV103_C	Gaussian	114	52.219	58.8212	67.8726	75.6058	80.2143	85.5253	92.3999	101.888	111.362	120.826	1	0.851059	46.7466	54.4355	NLM	112	43.0586	48.349	57.1126	64.9728	74.4306	77.0088	83.5489	92.9983	102.416	111.845	1	0.97638	1	Coefficient_of_variation_of_A103_C
ACV104_A1B	Gaussian	114	-447.367	-441.11	-433.415	-425.107	-419.394	-411.273	-401.767	-392.297	-382.72	-373.4	1	0.84015	-452.84	-454.445	CFM	112	-447.975	-443.32	-435.23	-427.344	-422.99	-417.889	-410.007	-400.559	-391.079	-386.353	1	0.925414	1	Coefficient_of_variation_of_A104_A1B
ACV104_C	Gaussian	114	-285.835	-277.36	-268.743	-259.36	-250.033	-240.679	-231.988	-222.424	-213.047	-213.648	1	0.862816	-291.308	-312.463	CFM	112	-291.687	-284.004	-275.796	-267.651	-259.235	-249.844	-240.379	-234.056	-224.578	-215.14	1	0.946905	1	Coefficient_of_variation_of_A104_C
ACV120_A	Gaussian	114	-459.363	-452.077	-443.055	-433.814	-424.7	-415.248	-405.82	-396.484	-388.709	-379.197	1	0.892588	-464.835	-463.251	NLM	112	-463.754	-458.496	-450.78	-448.797	-439.9	-430.833	-421.379	-411.824	-402.421	-392.982	1	0.909182	1	Coefficient_of_variation_of_A120_A
ACV120_A1B	Logistic	114	-312.747	-323.075	-314.816	-308.16	-299.925	-290.889	-281.371	-272.675	-267.498	-264.138	2	0.866673	-318.22	-313.763	NLM	112	-342.774	-343.244	-330.278	-328.829	-319.418	-310.041	-300.726	-291.289	-281.83	-272.37	2	0.739359	2	Coefficient_of_variation_of_A120_A1B
ACV120_C	Gaussian	114	-284.789	-275.27	-273.321	-263.877	-260.399	-250.956	-241.521	-232.027	-223.12	-213.61	1	0.930642	-290.261	-287.818	NLM	112	-301.826	-293.974	-284.511	-278.965	-269.544	-260.189	-253.463	-244.011	-234.57	-225.111	1	0.996227	1	Coefficient_of_variation_of_A120_C
ACV121_A	Gaussian	114	-437.359	-428.629	-425.099	-415.514	-406.002	-397.155	-387.892	-387.207	-378.462	-370.175	1	0.883903	-442.832	-437.55	NLM	112	-438.401	-430.196	-427.876	-418.455	-408.988	-399.632	-391.593	-388.789	-380.71	-371.268	1	0.997692	1	Coefficient_of_variation_of_A121_A
ACV121_A1B	Gaussian	114	-275.883	-266.379	-262.794	-263.607	-254.123	-246.957	-241.376	-231.937	-222.486	-213.002	1	0.753589	-281.355	-277.429	NLM	112	-294.687	-285.206	-285.409	-275.99	-268.873	-259.371	-251.787	-242.382	-233.203	-223.881	1	0.856372	1	Coefficient_of_variation_of_A121_A1B
ACV121_C	Gaussian	114	-283.064	-273.553	-273.281	-263.812	-254.384	-249.152	-242.944	-233.435	-223.978	-214.536	1	0.864849	-288.537	-285.73	NLM	112	-302.061	-294.609	-285.356	-275.871	-266.478	-262.357	-252.833	-243.449	-234.005	-224.627	1	0.985723	1	Coefficient_of_variation_of_A121_C
ACV122_A	Gaussian	114	-343.426	-333.919	-328.997	-319.475	-310.068	-305.321	-295.819	-286.374	-280.094	-294.223	1	0.973709	-348.898	-351.938	CFM	112	-349.956	-341.206	-340.794	-332.471	-323.04	-313.455	-304.865	-295.703	-299.662	-290.281	1	0.893153	1	Coefficient_of_variation_of_A122_A
ACV122_A1B	Logistic	114	-434.859	-441.968	-440.67	-434.864	-427.055	NA	NA	NA	NA	NA	2	0.908095	-440.332	-436.21	NLM	112	-462.685	-453.491	-453.946	-446.865	-440.394	-429.537	NA	NA	-405.871	-398.429	1	0.677383	1	Coefficient_of_variation_of_A122_A1B
ACV122_C	Gaussian	114	-219.554	-212.696	-203.236	-195.083	-185.783	-176.645	-167.248	-160.889	-151.402	-141.961	1	0.958731	-225.026	-224.098	NLM	112	-230.685	-224.421	-214.829	-205.925	-196.607	-188.984	-179.489	-170.132	-160.675	-151.222	1	0.971113	1	Coefficient_of_variation_of_A122_C
ACV123_A	Gaussian	114	-319.369	-309.864	-310.874	-301.404	-293.891	-284.476	-276.197	-266.778	-259.485	-249.971	1	0.855247	-324.841	-339.27	CFM	112	-329.934	-320.468	-317.529	-308.087	-298.685	-290.223	-280.906	-272.447	-263.015	-253.589	1	0.909899	1	Coefficient_of_variation_of_A123_A
ACV123_A1B	Gaussian	114	-393.49	-384.863	-375.418	-367.09	-357.592	-348.086	-338.621	-329.323	-319.808	-310.319	1	0.82644	-398.963	-398.289	NLM	112	-397.56	-390.68	-381.424	-374.068	-364.719	-358.661	-349.106	-345.035	-335.685	-326.565	1	0.892366	1	Coefficient_of_variation_of_A123_A1B
ACV123_C	Gaussian	114	-246.701	-241.909	-232.399	-222.89	-213.411	-204.634	-195.217	-204.257	-194.747	-185.269	1	0.973663	-252.173	-267.651	CFM	112	-255.906	-250.667	-241.5	-232.026	-223.68	-214.119	-204.765	-200.579	-191.127	-181.668	1	0.975969	1	Coefficient_of_variation_of_A123_C
ACV7-1_A	Gaussian	114	-213.371	-204.349	-194.982	-185.624	-176.345	-166.875	-157.402	-149.528	-140.855	-131.372	1	0.824606	-218.843	-235.329	CFM	112	-221.03	-213.167	-204.285	-196.202	-186.907	-177.496	-168.199	-158.771	-153.433	-144.137	1	0.861011	1	Coefficient_of_variation_of_A7-1_A
ACV7-1_A1B	Reverse Gumbel	114	-312.585	-303.856	-298.865	-294.924	-285.952	-280.44	-277.153	-270.178	-261.513	-251.742	1	0.720753	-318.057	-322.761	CFM	112	-319.011	-309.71	-303.665	-294.927	-301.311	-298.081	-292.989	-283.187	-273.957	-266.006	1	0.69001	1	Coefficient_of_variation_of_A7-1_A1B
ACV7-1_C	Gaussian	114	-172.694	-163.192	-161.122	-151.653	-142.15	-134.706	-126.033	-116.564	-107.098	-106.143	1	0.873766	-178.167	-182.934	CFM	112	-190.201	-180.741	-175.795	-166.436	-157.348	-147.946	-151.024	-141.589	-132.139	-122.648	1	0.935029	1	Coefficient_of_variation_of_A7-1_C
ACV7-2_A1B	Gaussian	114	-366.333	-358.156	-353.412	-343.935	-335.771	-326.314	-316.897	-307.473	-305.059	-296.621	1	0.92716	-371.806	-366.932	NLM	112	-374.507	-369.857	-361.919	-353.443	-344.034	-334.669	-325.77	-322.378	-312.95	-306.575	1	0.920603	1	Coefficient_of_variation_of_A7-2_A1B
ACV7-2_C	Gaussian	114	-358.901	-355.156	-345.661	-336.154	-326.743	-319.963	-310.597	-301.171	-291.753	-282.29	1	0.979674	-364.374	-372.975	CFM	112	-367.903	-362.084	-352.668	-343.159	-333.677	-327.063	-317.676	-308.289	-299.301	-289.884	1	0.991676	1	Coefficient_of_variation_of_A7-2_C
ACV8-1_A	Gaussian	114	-328.215	-330.095	-320.622	-316.645	-307.209	-298.796	-289.436	-280.076	-270.707	-261.494	2	0.617783	-333.687	-347.3	CFM	112	-343.629	-340.854	-331.401	-327.674	-318.242	-309.207	-299.793	-290.35	-280.896	-271.55	1	0.935229	1	Coefficient_of_variation_of_A8-1_A
ACV8-1_A1B	Gaussian	114	-312.692	-310.961	-301.479	-293.503	-285.317	-277.177	-269.463	-259.993	-250.515	-241.002	1	0.966747	-318.165	-313.69	NLM	112	-320.872	-316.921	-307.453	-299.571	-290.708	-281.429	-275.82	-266.383	-256.912	-247.431	1	0.956771	1	Coefficient_of_variation_of_A8-1_A1B
ACV8-1_C	Gaussian	114	-255.688	-247.769	-240.878	-236.104	-226.642	-225.797	-216.332	-206.858	-198.087	-188.601	1	0.905875	-261.161	-253.892	NLM	112	-260.166	-253.223	-246.533	-240.372	-230.939	-230.422	-220.992	-212.611	-203.181	-193.725	1	0.995212	1	Coefficient_of_variation_of_A8-1_C
ACV8-2_A1B	Gaussian	114	-361.984	-358.442	-350.71	-341.215	-332.347	-328.505	-319.056	-309.564	-300.717	-291.253	1	0.972388	-367.456	-363.49	NLM	112	-365.567	-361.98	-354.364	-345.041	-335.785	-326.305	-323.05	-314.322	-304.891	-295.424	1	0.963889	1	Coefficient_of_variation_of_A8-2_A1B
ACV8-2_C	Gaussian	114	-256.433	-249.46	-242.528	-233.057	-223.7	-214.221	-204.739	-195.255	-186.724	-177.159	1	0.966951	-261.905	-262.359	CFM	112	-269.176	-262.297	-252.936	-243.519	-235.331	-225.976	-222.777	-213.325	-203.912	-194.625	1	0.97412	1	Coefficient_of_variation_of_A8-2_C
ACV9_A1B	Gaussian	114	-408.277	-402.42	-392.928	-383.965	-377.416	-367.825	-358.309	-353.577	-344.058	-334.588	1	0.966	-413.749	-424.156	CFM	112	-415.212	-408.217	-398.667	-389.33	-383.328	-373.749	-364.433	-363.742	-354.303	-344.863	1	0.981924	1	Coefficient_of_variation_of_A9_A1B
ACV9_C	Gaussian	114	-277.229	-270.752	-263.818	-264.545	-257.93	-252.217	-242.76	-241.159	-231.688	-222.173	1	0.993503	-282.702	-295.155	CFM	112	-282.886	-275.363	-267.972	-258.493	-249.033	-259.385	-252.528	-250.201	-240.765	-233.202	1	0.920526	1	Coefficient_of_variation_of_A9_C
CCV101_A1B	Gaussian	114	-678.472	-672.848	-663.515	-654.176	-645.592	-645.854	-636.415	-626.981	-617.737	-608.381	1	0.927378	-683.944	-679.081	NLM	112	-678.741	-671.395	-662.047	-652.737	-643.401	-634.182	-633.22	-623.816	-614.863	-605.443	1	0.98298	1	Coefficient_of_variation_of_C101_A1B
CCV101_C	Gaussian	114	-628.303	-618.81	-616.371	-606.92	-599.265	-589.7	-587.225	-577.751	-568.219	-558.704	1	0.99518	-633.775	-629.674	NLM	112	-630.151	-622.044	-616.965	-607.57	-601.505	-591.945	-582.428	-581.526	-571.981	-562.685	1	0.973094	1	Coefficient_of_variation_of_C101_C
CCV102_A1B	Gaussian	114	-756.875	-748.952	-741.352	-731.834	-727.243	-718.666	-723.145	-713.692	-709.797	-700.313	1	0.928905	-762.347	-755.984	NLM	112	-754.639	-746.583	-738.98	-729.454	-723.382	-714.056	-718.642	-709.256	-706.9	-697.442	1	0.996253	1	Coefficient_of_variation_of_C102_A1B
CCV102_C	Gaussian	114	-713.813	-713.087	-703.583	-694.049	-695.482	-696.824	-687.361	-677.961	-668.517	-659.105	1	0.81762	-719.285	-720.602	CFM	112	-715.053	-714.304	-704.799	-695.319	-691.955	-682.394	-683.817	-674.389	-664.995	-655.585	1	0.765421	1	Coefficient_of_variation_of_C102_C
CCV103_A	Gaussian	114	-725.198	-719.452	-710.034	-703.879	-694.438	-685.053	-675.626	-666.484	-657.127	-647.509	1	0.990015	-730.671	-780.625	CFM	112	-728.828	-723.801	-714.125	-706.62	-704.035	-694.58	-685.111	-675.625	-674.699	-665.294	1	0.992923	1	Coefficient_of_variation_of_C103_A
CCV103_A1B	Gaussian	114	-824.307	-814.857	-806.39	-797.098	-787.694	-778.227	-768.726	-759.192	-771.07	-764.362	1	0.921917	-829.78	-834.612	CFM	112	-824.912	-815.796	-807.223	-799.478	-792.446	-787.058	-777.716	-768.278	-758.895	-759.691	1	0.925196	1	Coefficient_of_variation_of_C103_A1B
CCV103_C	Gaussian	114	-744.368	-735.004	-727.81	-718.71	-709.989	-700.716	-691.675	-682.134	-672.642	-663.2	1	0.876972	-749.84	-746.625	NLM	112	-742.47	-733.294	-725.205	-716.97	-709.616	-700.09	-690.658	-681.165	-671.678	-662.461	1	0.897249	1	Coefficient_of_variation_of_C103_C
CCV104_A	Gaussian	114	-666.364	-661.428	-658.467	-653.981	-644.751	-635.815	-627.568	-618.1	-608.613	-605.976	1	0.963438	-671.837	-720.853	CFM	112	-661.667	-657.507	-656.76	-650.943	-643.802	-636.365	-626.908	-617.487	-608.029	-598.692	1	0.893153	1	Coefficient_of_variation_of_C104_A
CCV104_A1B	Gaussian	114	-821.958	-818.355	-811.174	-801.616	-797.806	-788.333	-778.843	-769.429	-761.051	-756.526	1	0.989512	-827.431	-834.747	CFM	112	-818.013	-817.881	-817.398	-807.847	-804.585	-796.445	-786.951	-777.673	-772.032	-762.556	1	0.889483	1	Coefficient_of_variation_of_C104_A1B
CCV104_C	Gaussian	114	-791.276	-784.483	-776.642	-767.165	-758.856	-750.553	-740.961	-731.713	-724.422	-717.294	1	0.918851	-796.748	-791.914	NLM	112	-788.343	-783.093	-774.645	-766.172	-756.807	-749.644	-740.119	-732.234	-722.783	-719.454	1	0.965147	1	Coefficient_of_variation_of_C104_C
CCV105_A1B	Gaussian	114	-353.47	-344.742	-335.132	-328.006	-318.096	-308.6	-299.155	-289.642	-289.891	-280.392	1	0.86552	-358.943	-362.57	CFM	112	-360.039	-353.355	-344.571	-338.001	-331.155	-323.6	-317.031	-308.45	-298.91	-289.483	1	0.898578	1	Coefficient_of_variation_of_C105_A1B
CCV105_C	Gaussian	114	-129.578	-122.793	-113.318	-104.561	-96.7087	-87.2524	-77.8142	-68.3914	-58.9761	-56.1736	1	0.955299	-135.05	-137.618	CFM	112	-141.666	-133.621	-124.949	-119.962	-113.995	-104.554	-98.3144	-88.8173	-79.3669	-69.9445	1	0.96728	1	Coefficient_of_variation_of_C105_C
CCV106_A1B	Gaussian	114	-403.625	-396.691	-388.103	-381.034	-371.649	-364.181	-354.817	-346.43	-348.629	-338.994	1	0.958302	-409.098	-420.224	CFM	112	-409.977	-400.649	-392.435	-383.282	-375.902	-367.354	-357.838	-348.489	-349	-339.573	1	0.999365	1	Coefficient_of_variation_of_C106_A1B
CCV106_C	Gaussian	114	-236.159	-227.634	-220.709	-211.225	-201.716	-192.225	-182.81	-180.489	-171.907	-162.43	1	0.84493	-241.631	-237.36	NLM	112	-241.88	-234.391	-229.128	-221.92	-212.457	-203.121	-193.698	-184.339	-187.258	-177.834	1	0.950138	1	Coefficient_of_variation_of_C106_C
CCV107_A1B	Gaussian	114	-500.522	-492.224	-482.55	-478.571	-469.902	-460.449	-450.881	-441.288	-432.128	-422.765	1	0.903446	-505.994	-502.282	NLM	112	-503.858	-498.574	-489.178	-483.253	-476.465	-467.904	-461.796	-456.406	-447.003	-437.554	1	0.997504	1	Coefficient_of_variation_of_C107_A1B
CCV107_C	Gaussian	114	-664.833	-667.358	-660.692	-651.118	-641.575	-632.127	-622.767	-615.018	-605.617	-596.515	2	0.55897	-670.305	-666.08	NLM	112	-662.888	-666.595	-661.273	-652.004	-643.262	-633.64	-624.344	-615.532	-607.604	-598.357	2	0.603904	2	Coefficient_of_variation_of_C107_C
CCV108_A1B	Gaussian	114	-637.88	-633.681	-625.54	-616.144	-606.649	-607.803	-598.324	-588.717	-586.37	-576.898	1	0.976422	-643.353	-637.235	NLM	112	-636.36	-631.228	-623.335	-613.915	-604.395	-594.894	-596.081	-586.543	-584.209	-574.783	1	0.977203	1	Coefficient_of_variation_of_C108_A1B
CCV108_C	Gaussian	114	-497.163	-498.118	-488.598	-482.398	-472.952	-466.198	-456.776	-457.295	-447.799	-448.357	2	0.564528	-502.636	-511.365	CFM	112	-500.023	-501.43	-491.88	-483.935	-474.508	-468.975	-459.508	-450.091	-447.993	-438.557	2	0.642677	1	Coefficient_of_variation_of_C108_C
CCV109_A1B	Gaussian	114	-722.737	-714.593	-706.799	-697.292	-687.931	-683.582	-674.257	-671.394	-661.971	-652.822	1	0.940203	-728.209	-738.388	CFM	112	-722.823	-717.279	-711.393	-702.054	-693.616	-684.205	-679.153	-669.633	-664.194	-654.753	1	0.999991	1	Coefficient_of_variation_of_C109_A1B
CCV109_C	Reverse Gumbel	114	-466.681	-465.861	-456.855	-447.8	-444.723	-435.117	-425.614	-416.51	-407.241	-402.505	1	0.666333	-472.153	-470.515	NLM	112	-476.153	-471.201	-462.025	-452.855	-444.083	NA	NA	NA	NA	NA	1	0.759916	1	Coefficient_of_variation_of_C109_C
CCV11-1_A	Gaussian	114	-542.504	-534.768	-527.357	-517.965	-508.551	-499.128	-490.465	-481.167	-472.327	-462.849	1	0.89747	-547.976	-603.919	CFM	112	-545.562	-537.049	-529.489	-520.262	-510.923	-501.478	-499.202	-489.755	-480.331	-470.853	1	0.925196	1	Coefficient_of_variation_of_C11-1_A
CCV11-1_A1B	Gaussian	114	-673.361	-666.107	-656.682	-647.295	-650.785	-644.668	-635.156	-625.666	-617.34	-607.877	1	0.952921	-678.834	-684.407	CFM	112	-678.134	-672.484	-662.797	-656.92	-656.488	-647.023	-637.58	-628.157	-626.524	-617.099	1	0.884478	1	Coefficient_of_variation_of_C11-1_A1B
CCV11-1_C	Gaussian	114	-644.568	-635.035	-631.343	-625.388	-615.89	-606.365	-596.859	-587.333	-582.991	-577.452	1	0.862582	-650.04	-645.742	NLM	112	-656.932	-647.407	-643.397	-633.98	-624.679	-615.273	-608.639	-599.251	-589.858	-580.46	1	0.949486	1	Coefficient_of_variation_of_C11-1_C
CCV11-2_A1B	Gaussian	114	-388.774	-379.352	-380.284	-372.578	-366.132	-356.754	-347.902	-338.623	-330.954	-322.695	1	0.953731	-394.246	-390.247	NLM	112	-393.677	-385.952	-384.759	-376.568	-371.207	-363.66	-354.464	-344.854	-335.506	-325.924	1	0.845165	1	Coefficient_of_variation_of_C11-2_A1B
CCV11-2_C	Gaussian	114	-532.224	-524.025	-519.21	-509.732	-502.055	-497.541	-488.042	-478.529	-468.979	-459.552	1	0.936628	-537.696	-534.682	NLM	112	-540.476	-535.616	-527.678	-518.25	-508.909	-505.966	-496.545	-487.115	-477.642	-468.237	1	0.906181	1	Coefficient_of_variation_of_C11-2_C
CCV110_A1B	Gaussian	114	-350.213	-340.69	-335.427	-325.947	-316.373	-306.905	-297.446	-287.949	-281.949	-272.477	1	0.943645	-355.686	-360.581	CFM	112	-361.327	-351.855	-345.298	-342.013	-332.554	-323.115	-313.676	-304.362	-297.471	-288.025	1	0.912646	1	Coefficient_of_variation_of_C110_A1B
CCV110_C	Gaussian	114	-306.069	-301.013	-293.532	-287.776	-281.131	-271.61	-266.755	-257.282	-252.488	-243.016	1	0.963225	-311.542	-309.256	NLM	112	-309.756	-305.098	-298.82	-291.26	-285.539	-280.531	-271.094	-261.657	-261.862	-252.417	1	0.967768	1	Coefficient_of_variation_of_C110_C
CCV111_A1B	Gaussian	114	-627.89	-620.33	-615.821	-608.734	-599.236	-589.693	-580.179	-570.791	-566.011	-556.518	1	0.949923	-633.362	-630.962	NLM	112	-626.683	-618.91	-614.601	-609.204	-599.739	-590.203	-580.74	-571.327	-561.938	-560.063	1	0.986905	1	Coefficient_of_variation_of_C111_A1B
CCV111_C	Gaussian	114	-429.986	-425.764	-416.286	-406.823	-397.382	-395.178	-388.111	-378.483	-369.241	-359.854	1	0.941034	-435.458	-448.293	CFM	112	-439.717	-433.058	-425.498	-416.058	-406.69	-397.247	-387.781	-378.428	-380.092	-370.662	1	0.975573	1	Coefficient_of_variation_of_C111_C
CCV112_A1B	Gaussian	114	-832.595	-827.023	-817.524	-808.007	-798.574	-791.231	-785.952	-776.397	-766.804	-757.456	1	0.952935	-838.068	-849.914	CFM	112	-831.713	-825.279	-815.926	-806.395	-796.871	-787.51	-779.687	-770.349	-763.383	-754.889	1	0.997713	1	Coefficient_of_variation_of_C112_A1B
CCV112_C	Gaussian	114	-712.871	-703.32	-702.127	-692.665	-686.71	-677.295	-667.982	-658.624	-650.545	-641.152	1	0.89354	-718.344	-716.214	NLM	112	-718.947	-712.968	-707.468	-698.181	-692.535	-683.043	-673.436	-664.04	-654.681	-645.187	1	0.938829	1	Coefficient_of_variation_of_C112_C
CCV113_A1B	Gaussian	114	-93.4879	-96.3877	-86.9123	-81.6684	-73.2687	-63.8015	-54.3989	-45.0254	-35.6057	-26.127	2	0.578891	-98.9603	-93.5795	NLM	112	-108.433	-107.813	-98.3711	-93.773	-84.8048	-75.4033	-67.2337	-57.768	-48.318	-38.9199	1	0.878919	1	Coefficient_of_variation_of_C113_A1B
CCV113_C	Reverse Gumbel	114	-204.199	-202.071	-194.224	-184.842	-177.068	-170.265	NA	NA	NA	NA	1	0.81129	-209.671	-206.955	NLM	112	-223.649	-215.697	-208.475	-199.033	-189.736	-180.319	-170.701	-161.323	-151.88	-142.741	1	0.878919	1	Coefficient_of_variation_of_C113_C
CCV114_A1B	Gaussian	114	-713.543	-703.965	-700.007	-690.467	-680.89	-671.365	-663.977	-664.382	-654.969	-634.765	1	0.944746	-719.016	-723.515	CFM	112	-713.109	-704.573	-701.236	-691.744	-682.245	-673.557	-671.631	-662.245	-652.917	-643.566	1	0.969836	1	Coefficient_of_variation_of_C114_A1B
CCV114_C	Gaussian	114	-543.933	-544.077	-534.67	-525.199	-517.246	-507.979	-502.809	-493.31	-484.016	-474.528	2	0.511706	-549.405	-557.542	CFM	112	-546.63	-545.726	-536.29	-526.951	-517.77	-508.654	-499.405	-493.292	-484.028	-474.556	1	0.937628	1	Coefficient_of_variation_of_C114_C
CCV115_A	Gaussian	114	-917.791	-908.774	-901.651	-892.181	-882.842	-877.374	-872.343	-862.841	-853.362	-843.893	1	0.980867	-923.263	-924.823	CFM	112	-914.26	-907.755	-901.274	-891.871	-882.648	-888.101	-878.735	-869.82	-861.026	-851.658	1	0.896252	1	Coefficient_of_variation_of_C115_A
CCV115_A1B	Gaussian	114	-943.967	-934.401	-924.904	-915.583	-907.266	-897.812	-890.626	-881.041	-871.966	-862.63	1	0.884572	-949.439	-951.268	CFM	112	-941.794	-934.228	-924.958	-916.614	-907.17	-897.574	-896.114	-886.619	-877.153	-867.684	1	0.925851	1	Coefficient_of_variation_of_C115_A1B
CCV115_C	Gaussian	114	-800.619	-792.518	-783.102	-781.158	-778.545	-770.744	-761.469	-751.767	-742.309	-732.971	1	0.947336	-806.092	-801.617	NLM	112	-797.043	-790.125	-780.513	-777.728	-773.775	-766.546	-757.593	-748.207	-738.884	-729.37	1	0.94989	1	Coefficient_of_variation_of_C115_C
CCV116_A1B	Gaussian	114	-689.341	-679.865	-670.558	-664.788	-655.327	-646.136	-637.491	-628.016	-618.6	-609.2	1	0.90764	-694.814	-699.277	CFM	112	-691.824	-684.134	-676.976	-669.199	-661.44	-655.519	-646.561	-637.225	-627.679	-618.306	1	0.884349	1	Coefficient_of_variation_of_C116_A1B
CCV116_C	Gaussian	114	-535.105	-535.491	-526.007	-519.31	-510.008	-503.543	-495.49	-486.086	-476.689	-467.188	2	0.577992	-540.577	-548.295	CFM	112	-538.563	-536.202	-526.717	-520.622	-515.418	-506.189	-498.275	-488.832	-479.386	-469.661	1	0.837938	1	Coefficient_of_variation_of_C116_C
CCV117_A1B	Gaussian	114	-536.665	-527.441	-520.956	-511.37	-502.132	-495.559	-486.212	-476.64	-467.105	-457.622	1	0.897914	-542.137	-537.347	NLM	112	-539.304	-531.369	-525.32	-516.289	-506.807	-500.357	-490.959	-481.476	-473.837	-464.338	1	0.968985	1	Coefficient_of_variation_of_C117_A1B
CCV117_C	Gaussian	114	-673.785	-664.463	-658.086	-650.014	-640.524	-630.911	-621.667	-614.881	-605.311	-595.84	1	0.858527	-679.257	-677.782	NLM	112	-671.5	-662.487	-656.619	-649.595	-640.116	-630.663	-621.481	-614.254	-604.747	-595.289	1	0.914682	1	Coefficient_of_variation_of_C117_C
CCV118_A1B	Gaussian	114	-421.997	-412.469	-407.911	-398.384	-388.823	-379.449	-372.894	-363.449	-355.365	-345.873	1	0.918632	-427.469	-422.578	NLM	112	-425.814	-416.334	-411.639	-402.119	-392.587	-383.207	-375.742	-369.059	-359.63	-350.169	1	0.990563	1	Coefficient_of_variation_of_C118_A1B
CCV118_C	Gaussian	114	-554.54	-545.497	-538.546	-529.071	-519.603	-516.904	-507.428	-497.883	-489.495	-480.008	1	0.853778	-560.012	-560.917	CFM	112	-555.451	-547.277	-541.879	-532.971	-527.46	-517.973	-508.53	-506.109	-497.113	-488.981	1	0.910284	1	Coefficient_of_variation_of_C118_C
CCV12-1_A	Gaussian	114	-702.432	-695.745	-688.01	-678.375	-669.053	-660.772	-651.476	-642.054	-633.323	-625.545	1	0.928687	-707.904	-768.48	CFM	112	-703.788	-696.302	-689.855	-680.852	-673.251	-663.705	-654.235	-644.796	-635.308	-625.954	1	0.908521	1	Coefficient_of_variation_of_C12-1_A
CCV12-1_A1B	Gaussian	114	-825.545	-817.479	-808.018	-798.566	-792.252	-785.363	-775.853	-766.659	-758.881	-749.356	1	0.925632	-831.017	-838.835	CFM	112	-825.475	-819.329	-809.785	-800.267	-793.814	-784.207	-775.019	-767.745	-758.379	-748.946	1	0.964501	1	Coefficient_of_variation_of_C12-1_A1B
CCV12-1_C	Gaussian	114	-740.022	-730.471	-723.734	-717.928	-710.251	-700.881	-691.394	-690.776	-681.094	-673.9	1	0.905009	-745.495	-741.329	NLM	112	-753.115	-744.735	-735.837	-732.027	-722.572	-714.647	-705.18	-695.648	-686.222	-681.458	1	0.934128	1	Coefficient_of_variation_of_C12-1_C
CCV12-2_A1B	Gaussian	114	-513.607	-504.191	-494.694	-491.444	-482.947	-478.695	-469.207	-459.713	-450.242	-440.788	1	0.930648	-519.08	-514.834	NLM	112	-516.753	-508.94	-499.248	-493.755	-485.815	-489.584	-480.102	-470.745	-461.387	-451.989	1	0.959207	1	Coefficient_of_variation_of_C12-2_A1B
CCV12-2_C	Gaussian	114	-601.824	-600.999	-591.443	-582.031	-575.717	-566.334	-556.829	-554.774	-545.342	-535.848	1	0.910291	-607.296	-613.158	CFM	112	-605.333	-611.77	-604.299	-596.701	-588.095	-578.698	-569.163	-559.694	-550.436	-540.936	2	0.570449	1	Coefficient_of_variation_of_C12-2_C
CCV126_A	Gaussian	114	-524.044	-519.623	-510.219	-500.849	-494.341	-486.143	-476.819	-474.184	-464.635	-455.231	1	0.978438	-529.516	-555.174	CFM	112	-530.034	-523.18	-513.814	-504.405	-496.665	-488.45	-479.133	-469.694	-470.385	-460.997	1	0.971453	1	Coefficient_of_variation_of_C126_A
CCV126_A1B	Gaussian	114	-534.293	-526.361	-519.821	-510.314	-500.953	-491.755	-482.42	-474.282	-467.882	-455.314	1	0.880776	-539.765	-566.562	CFM	112	-536.8	-532.011	-525.449	-516.743	-507.183	-504.452	-494.927	-485.764	-481.417	-474.763	1	0.960872	1	Coefficient_of_variation_of_C126_A1B
CCV126_C	Gaussian	114	-478.923	-469.509	-463.568	-458.25	-448.791	-447.548	-446.038	-436.521	-426.98	-417.939	1	0.971326	-484.396	-486.528	CFM	112	-486.207	-477.794	-471.254	-465.925	-459.838	-458.769	-449.187	-440.599	-431.167	-421.794	1	0.877196	1	Coefficient_of_variation_of_C126_C
CCV127_A	Gaussian	114	-459.732	-452.773	-443.222	-441.642	-432.175	-422.681	-427.18	-417.698	-408.231	-403.41	1	0.958192	-465.204	-471.369	CFM	112	-462.896	-458.041	-448.535	-446.405	-436.89	-427.443	-418.019	-408.615	-399.132	-389.67	1	0.938229	1	Coefficient_of_variation_of_C127_A
CCV127_A1B	Gaussian	114	-356.198	-349.051	-343.074	-338.427	-331.11	-325.977	-319.208	-309.727	-301.087	-291.572	1	0.812649	-361.671	-363.655	CFM	112	-356.996	-350.248	-344.292	-339.544	-332.962	-328.289	-323.688	-316.988	-310.044	-302.064	1	0.86687	1	Coefficient_of_variation_of_C127_A1B
CCV127_C	Reverse Gumbel	114	-604.948	-772.464	-765.554	-766.284	-766.879	-755.377	NA	NA	-732.767	-723.47	2	0.604786	-610.421	-632.522	CFM	112	-616.098	-774.945	-775.626	-769.901	-760.468	-754.233	-745.152	-746.083	-731.465	-723.731	3	0.997789	1	Coefficient_of_variation_of_C127_C
CCV128_A1B	Gaussian	114	-834.946	-830.697	-821.226	-815.654	-807.73	-798.192	-788.593	-779.213	-769.676	-760.195	1	0.943846	-840.418	-855.05	CFM	112	-834.639	-829.739	-820.21	-817.907	-811.199	-801.656	-792.285	-782.834	-773.535	-764.274	1	0.862394	1	Coefficient_of_variation_of_C128_A1B
CCV128_C	Gaussian	114	-687.246	-680.525	-674.318	-664.99	-656.149	-646.747	-646.185	-636.713	-627.321	-617.771	1	0.938253	-692.718	-688.985	NLM	112	-685.492	-677.889	-672.347	-662.973	-653.489	-644.227	-641.86	-632.434	-623.034	-613.807	1	0.988563	1	Coefficient_of_variation_of_C128_C
CCV13_A	Gaussian	114	-322.545	-322.837	-327.145	-317.67	-308.149	-298.802	-293.694	-284.261	-276.139	-271.494	3	0.400899	-328.017	-326.74	NLM	112	-332.518	-340.451	-338.644	-330.798	-321.361	-312.784	-303.341	-295.796	-287.872	-285.769	2	0.80527	2	Coefficient_of_variation_of_C13_A
CCV13_A1B	Gaussian	114	-503.534	-494.04	-486.059	-476.588	-467.066	-457.616	-448.17	-440.191	-430.561	-421.217	1	0.95272	-509.006	-510.292	CFM	112	-511.34	-502.384	-494.781	-490.155	-480.657	-471.104	-465.099	-455.655	-446.216	-436.784	1	0.956801	1	Coefficient_of_variation_of_C13_A1B
CCV13_C	Reverse Gumbel	114	-323.324	-325.213	-321.762	-316.358	-306.894	-297.465	-291.913	-283.282	-274.109	-265.58	2	0.851338	-328.796	-334.083	CFM	112	-336.44	-333.754	-329.971	-323.956	-320.128	-310.228	-300.941	-291.506	-282.118	-274.536	1	0.714846	1	Coefficient_of_variation_of_C13_C
DCV102_A	Gaussian	114	-711.415	-703.79	-694.3	-684.736	-677.062	-667.803	-659.508	-650.038	-641.925	-632.296	1	0.931519	-716.888	-730.011	CFM	112	-714.914	-710.13	-701.726	-692.298	-688.856	-680.661	-671.248	-661.848	-659.584	-650.128	1	0.934998	1	Coefficient_of_variation_of_D102_A
DCV103_C	Gaussian	114	-460.491	-451.082	-454.753	-445.239	-435.722	-430.501	-422.171	-412.699	-403.2	-393.714	1	0.779493	-465.964	-459.051	NLM	112	-468.624	-463.283	-468.207	-458.912	-450.518	-457.729	-448.288	-438.811	-429.374	-419.914	1	0.750525	1	Coefficient_of_variation_of_D103_C
DCV104_A1B	Gaussian	114	-726.877	-723.477	-714.02	-704.526	-696.07	-686.633	-677.192	-667.74	-658.283	-648.801	1	0.967973	-732.349	-729.349	NLM	112	-730.784	-726.088	-716.627	-707.696	-699.052	-689.884	-681.072	-677.926	-668.475	-659.01	1	0.979674	1	Coefficient_of_variation_of_D104_A1B
DCV105_A	Gaussian	114	-878.471	-872.346	-868.436	-861.063	-851.696	-845.403	-836.016	-828.477	-822.003	-812.792	1	0.871142	-883.943	-886.882	CFM	112	-870.358	-865.38	-861.073	-854.631	-845.277	-839.909	-830.475	-828.96	-821.671	-812.233	1	0.917755	1	Coefficient_of_variation_of_D105_A
DCV106_C	Gaussian	114	-463.656	-455.416	-446.889	-437.505	-432.339	-422.877	-414.096	-404.612	-395.176	-387.322	1	0.825523	-469.129	-466.848	NLM	112	-465.281	-457.363	-449.065	-439.664	-434.913	-425.53	-418.036	-408.531	-400.669	-391.226	1	0.902562	1	Coefficient_of_variation_of_D106_C
DCV107_A1B	Gaussian	114	-735.13	-726.816	-717.775	-708.29	-698.798	-699.374	-691.097	-681.603	-679.024	-669.494	1	0.857398	-740.602	-736.225	NLM	112	-732.31	-724.194	-715.832	-706.194	-696.839	-695.749	-688.211	-678.733	-679.515	-670.097	1	0.967493	1	Coefficient_of_variation_of_D107_A1B
DCV108_C	Gaussian	114	-493.508	-483.969	-482.462	-478.35	-474.588	-467.253	-457.787	-448.322	-438.678	-429.346	1	0.902278	-498.98	-497.373	NLM	112	-500.565	-491.06	-485.392	-480.623	-478.182	-473.595	-464.148	-454.69	-445.327	-435.949	1	0.914415	1	Coefficient_of_variation_of_D108_C
DCV109_C	Gaussian	114	-449.812	-440.285	-436.178	-429.276	-419.892	-410.411	-400.985	-404.784	-395.346	-392.647	1	0.958395	-455.284	-455.465	CFM	112	-462.454	-455.584	-446.173	-438.371	-429.012	-419.6	-410.198	-408.52	-405.11	-395.674	1	0.994761	1	Coefficient_of_variation_of_D109_C
DCV110_A1B	Gaussian	114	-541.846	-536.233	-528.26	-522.134	-512.615	-503.025	-493.724	-484.282	-477.491	-468.021	1	0.992034	-547.318	-545.097	NLM	112	-544.598	-537.29	-529.828	-525.336	-515.839	-506.391	-498.857	-489.457	-479.978	-470.589	1	0.998965	1	Coefficient_of_variation_of_D110_A1B
DCV112_C	Gaussian	114	-523.361	-513.821	-507.841	-498.372	-489.339	-479.812	-470.412	-464.791	-455.236	-445.817	1	0.994341	-528.834	-527.265	NLM	112	-531.751	-522.223	-514.686	-506.822	-499.583	-490.111	-480.565	-474.485	-465.047	-455.61	1	0.929994	1	Coefficient_of_variation_of_D112_C
DCV113_C	Gaussian	114	-476.604	-470.795	-461.327	-451.88	-447.25	-441.732	-432.341	-423.92	-414.399	-404.998	1	0.946462	-482.076	-481.579	NLM	112	-489.496	-481.668	-472.149	-462.701	-457.637	-448.287	-438.804	-440.106	-432.848	-424.497	1	0.983825	1	Coefficient_of_variation_of_D113_C
DCV114_A1B	Gaussian	114	-539.888	-536.011	-526.458	-516.951	-509.947	-507.093	-497.581	-488.076	-478.587	-469.119	1	0.99811	-545.36	-540.813	NLM	112	-542.822	-541.064	-531.529	-523.157	-519.897	-510.803	-502.707	-493.505	-484.046	-474.642	1	0.926467	1	Coefficient_of_variation_of_D114_A1B
DCV116_C	Gaussian	114	-551.502	-547.566	-538.368	-528.925	-522.76	-513.262	-503.704	-494.169	-484.924	-475.538	1	0.996045	-556.974	-551.316	NLM	112	-555.795	-549.985	-541.541	-532.114	-526.997	-517.774	-508.543	-499.281	-490.43	-480.994	1	0.960224	1	Coefficient_of_variation_of_D116_C
DCV117_A	Gaussian	114	-485.471	-475.946	-471.432	-463.95	-454.554	-446.007	-438.703	-429.237	-419.767	-420.627	1	0.929448	-490.943	-486.256	NLM	112	-503.267	-494.207	-485.859	-476.495	-467.074	-457.692	-448.621	-440.583	-431.969	-426.961	1	0.903225	1	Coefficient_of_variation_of_D117_A
DCV117_C	Gaussian	114	-376.845	-367.29	-359.815	-350.273	-348.561	-339.079	-329.596	-322.491	-313.052	-303.97	1	0.961038	-382.318	-377.319	NLM	112	-386.31	-377.24	-377.65	-372.869	-364.711	-360.79	-352.01	-342.579	-333.367	-324.088	1	0.987734	1	Coefficient_of_variation_of_D117_C
DCV118_A1B	Gaussian	114	-573.282	-565.206	-555.974	-546.535	-539.618	-533.796	-524.351	-516.166	-506.638	-497.194	1	0.836046	-578.754	-572.163	NLM	112	-573.395	-566.395	-557.791	-552.066	-542.648	-533.219	-526.464	-521.663	-512.212	-502.759	1	0.916219	1	Coefficient_of_variation_of_D118_A1B
DCV119_C	Gaussian	114	-333.188	-328.853	-323.056	-315.436	-306.072	-297.74	-288.241	-278.716	-269.269	-259.838	1	0.974736	-338.661	-338.325	NLM	112	-338.852	-333.838	-326.811	-319.14	-309.841	-301.837	-292.373	-282.88	-273.458	-264.062	1	0.955351	1	Coefficient_of_variation_of_D119_C
DCV121_C	Gaussian	114	-464.44	-457.067	-447.655	-439.645	-430.19	-420.668	-411.24	-402.26	-393.283	-385.453	1	0.933041	-469.912	-466.388	NLM	112	-472.245	-464.521	-456.722	-447.521	-438.289	-429.138	-420.335	-411.006	-401.388	-395.926	1	0.905213	1	Coefficient_of_variation_of_D121_C
DCV123_C	Gaussian	114	-438.57	-429.137	-423.388	-415.208	-405.736	-405.823	-396.367	-386.912	-382.917	-378.176	1	0.879876	-444.042	-443.906	NLM	112	-452.621	-444.606	-436.971	-427.529	-418.228	-417.905	-412.584	-403.145	-394.788	-384.318	1	0.934031	1	Coefficient_of_variation_of_D123_C
DCV125_C	Gaussian	114	-469.656	-460.22	-452.801	-443.369	-434	-424.607	-415.26	-405.864	-396.379	-386.996	1	0.92301	-475.129	-469.49	NLM	112	-475.253	-466.432	-457.869	-448.539	-439.252	-429.927	-420.964	-411.71	-402.244	-392.794	1	0.916219	1	Coefficient_of_variation_of_D125_C
DCV126_A1B	Gaussian	114	-729.711	-725.289	-715.776	-706.163	-696.808	-687.292	-677.676	-668.297	-669.111	-659.63	1	0.909116	-735.184	-734.593	NLM	112	-735.999	-731.63	-725.793	-719.135	-709.8	-701.963	-692.852	-683.52	-674.077	-670.858	1	0.952719	1	Coefficient_of_variation_of_D126_A1B
DCV127_A	Gaussian	114	-710.689	-704.324	-699.535	-690.163	-682.129	-672.773	-663.473	-656.871	-648.074	-638.674	1	0.94042	-716.161	-724.093	CFM	112	-710.275	-702.746	-697.376	-690.115	-680.584	-671.247	-665.662	-661.817	-658.381	-648.944	1	0.984422	1	Coefficient_of_variation_of_D127_A
DCV128_C	Gaussian	114	-455.06	-445.522	-440.326	-430.804	-421.344	-411.973	-402.467	-393.078	-395.288	-385.818	1	0.988461	-460.532	-455.008	NLM	112	-460.375	-450.852	-445.113	-435.566	-427.176	-417.743	-408.287	-398.861	-389.386	-388.184	1	0.922702	1	Coefficient_of_variation_of_D128_C
DCV129_A1B	Gaussian	114	-613.479	-603.886	-594.399	-597.748	-588.583	-588.771	-579.294	-570.415	-560.958	-551.448	1	0.970429	-618.952	-616.135	NLM	112	-615.72	-606.28	-596.8	-596.999	-587.784	-588.966	-579.525	-571.555	-562.131	-555.841	1	0.88467	1	Coefficient_of_variation_of_D129_A1B
DCV130_C	Gaussian	114	-474.862	-465.328	-462.468	-452.999	-443.654	-434.329	-426.605	-420.276	-412.138	-402.672	1	0.987319	-480.335	-480.222	NLM	112	-481.795	-473.986	-467.367	-457.982	-448.558	-440.4	-430.991	-421.65	-412.273	-402.912	1	0.972478	1	Coefficient_of_variation_of_D130_C
DCV131_C	Gaussian	114	-458.12	-449.089	-439.668	-430.238	-425.693	-419.297	-409.878	-403.082	-396.128	-386.652	1	0.943881	-463.592	-463.171	NLM	112	-466.708	-460.302	-452.244	-443.374	-434.271	-426.652	-417.976	-408.587	-399.237	-393.858	1	0.912704	1	Coefficient_of_variation_of_D131_C
DCV132_A1B	Gaussian	114	-464.726	-456.049	-449.016	-441.919	-432.482	-428.23	-418.732	-409.27	-400.242	-390.787	1	0.87518	-470.199	-471.71	CFM	112	-467.401	-460.315	-451.638	-444.051	-434.582	-425.105	-422.87	-413.392	-403.954	-394.565	1	0.918193	1	Coefficient_of_variation_of_D132_A1B
DCV134_C	Gaussian	114	-565.275	-555.731	-549.509	-542.358	-532.954	-524.229	-519.373	-513.576	-504.046	-494.58	1	0.929123	-570.748	-566.135	NLM	112	-567.64	-559.286	-551.555	-542.191	-533.413	-524.28	-515.261	-516.084	-506.548	-497.163	1	0.965574	1	Coefficient_of_variation_of_D134_C
DCV135_A	Gaussian	114	-491.736	-482.196	-478.063	-468.593	-459.221	-450.132	-442.131	-432.629	-423.173	-413.79	1	0.996018	-497.209	-492.125	NLM	112	-502.338	-493.417	-484.345	-475.013	-466.132	-456.662	-447.779	-444.276	-438.379	-428.999	1	0.970475	1	Coefficient_of_variation_of_D135_A
DCV135_C	Gaussian	114	-361.915	-352.43	-353.249	-343.711	-334.223	-324.683	-324.804	-315.333	-305.738	-296.236	1	0.925079	-367.387	-362.436	NLM	112	-368.553	-359.072	-359.747	-350.252	-341.247	-339.551	-335.939	-326.467	-317.481	-308.164	1	0.869204	1	Coefficient_of_variation_of_D135_C
DCV136_A1B	Gaussian	114	-305.474	-301.722	-295.075	-288.405	-281.649	-271.991	-267.94	-258.398	-254.095	-244.603	1	0.836502	-310.946	-308.984	NLM	112	-305.842	-302.394	-295.915	-288.737	-282.249	-272.73	-268.555	-259.045	-254.405	-244.96	1	0.90212	1	Coefficient_of_variation_of_D136_A1B
DCV137_C	Gaussian	114	-335.154	-334.529	-328.721	-326.139	-316.651	-307.242	-297.773	-295.792	-286.301	-276.838	1	0.873195	-340.626	-339.847	NLM	112	-340.997	-337.438	-331.041	-329.115	-319.671	-310.214	-300.784	-301.035	-291.549	-282.133	1	0.877199	1	Coefficient_of_variation_of_D137_C
DCV139_C	Gaussian	114	-460.136	-450.574	-441.13	-444.223	-434.684	-428.854	-419.468	-409.962	-404.067	-394.62	1	0.909703	-465.609	-460.25	NLM	112	-470.646	-463.699	-458.869	-452.993	-443.82	-434.487	-425.08	-415.594	-409.138	-399.698	1	0.977615	1	Coefficient_of_variation_of_D139_C
DCV14-1_A	Gaussian	114	-393.874	-388.794	-380.499	-371.106	-366.915	-359.974	-350.706	-346.206	-336.713	-328.23	1	0.869569	-399.346	-402.847	CFM	112	-395.146	-390.115	-381.933	-372.427	-368.373	-360.393	-351.086	-347.111	-337.664	-329.794	1	0.953795	1	Coefficient_of_variation_of_D14-1_A
DCV14-1_C	Gaussian	114	-400.425	-395.114	-385.63	-376.144	-368.415	-363.578	-367.902	-358.445	-348.957	-339.485	1	0.907158	-405.897	-417.244	CFM	112	-409.331	-402.757	-394.182	-386.568	-389.364	-379.906	-370.48	-361.019	-351.58	-356.456	1	0.974941	1	Coefficient_of_variation_of_D14-1_C
DCV14-2_C	Gaussian	114	-358.913	-356.116	-347.052	-337.67	-328.763	-321.36	-311.828	-302.398	-292.899	-283.425	1	0.96941	-364.385	-380.673	CFM	112	-363.882	-360.197	-351.576	-343.116	-333.686	-328.373	-318.894	-309.476	-299.962	-290.592	1	0.992663	1	Coefficient_of_variation_of_D14-2_C
DCV14-3_A1B	Gaussian	114	-406.515	-398.142	-389.226	-379.687	-370.35	-363.104	-353.633	-344.112	-334.643	-325.191	1	0.909403	-411.987	-406.596	NLM	112	-413.523	-405.808	-399.706	-390.33	-381.23	-372.037	-365.109	-355.69	-346.334	-336.962	1	0.919508	1	Coefficient_of_variation_of_D14-3_A1B
DCV14-3_C	Gaussian	114	-480.67	-475.209	-469.933	-460.481	-453.582	-444.005	-434.513	-425.065	-415.616	-406.119	1	0.996646	-486.143	-483.13	NLM	112	-484.175	-476.68	-470.674	-461.282	-455.265	-445.726	-436.314	-426.866	-417.47	-408.038	1	0.96536	1	Coefficient_of_variation_of_D14-3_C
DCV141_C	Gaussian	114	-465.613	-457.354	-450.821	-441.315	-432.411	-422.964	-413.447	-408.977	-400.687	-391.143	1	0.948845	-471.086	-468.067	NLM	112	-469.756	-461.71	-455.869	-449.167	-439.698	-430.183	-420.721	-411.356	-401.885	-400.375	1	0.968985	1	Coefficient_of_variation_of_D141_C
DCV142_A1B	Gaussian	114	-615.237	-605.68	-596.948	-589.521	-582.877	-580.575	-572.1	-562.504	-553.086	-543.639	1	0.870243	-620.709	-615.958	NLM	112	-615.062	-605.604	-596.256	-587.297	-580.646	-577.954	-569.773	-560.238	-550.894	-541.502	1	0.962797	1	Coefficient_of_variation_of_D142_A1B
DCV143_A1B	Gaussian	114	-282.845	-274.536	-272.169	-262.686	-253.461	-244.662	-235.259	-226.058	-216.412	-207.665	1	0.985663	-288.317	-283.394	NLM	112	-293.802	-289.387	-281.228	-271.756	-262.356	-257.408	-248.006	-238.643	-229.206	-232.143	1	0.984422	1	Coefficient_of_variation_of_D143_A1B
DCV143_C	Gaussian	114	-361.573	-363.877	-354.454	-347.597	-338.196	-328.855	-323.81	-317.403	-308.013	-298.514	2	0.676594	-367.046	-366.876	NLM	112	-378.671	-376.978	-367.64	-358.451	-353.421	-349.988	-341.183	-331.611	-328.546	-324.519	1	0.873957	1	Coefficient_of_variation_of_D143_C
DCV144_C	Gaussian	114	-336.161	-326.589	-326.788	-317.36	-307.835	-298.455	-289.06	-281.078	-271.627	-262.186	1	0.969405	-341.633	-339.577	NLM	112	-343.292	-334.345	-333.23	-324.626	-315.298	-305.914	-296.457	-287.184	-278.485	-269.433	1	0.935429	1	Coefficient_of_variation_of_D144_C
DCV145_A1B	Gaussian	114	-567.727	-564.241	-555.833	-547.477	-538.158	-529.003	-519.034	-516.222	-506.759	-497.246	1	0.962583	-573.2	-571.009	NLM	112	-568.978	-568.585	-560.302	-551.029	-544.978	-535.548	-528.958	-519.678	-510.291	-500.989	1	0.976586	1	Coefficient_of_variation_of_D145_A1B
DCV145_C	Gaussian	114	-363.998	-356.636	-347.537	-337.993	-328.442	-319.049	-323.415	-313.942	-304.445	-294.825	1	0.912924	-369.47	-363.269	NLM	112	-369.765	-362.098	-354.474	-346.139	-342.442	-335.874	-326.392	-316.972	-312.958	-303.605	1	0.931736	1	Coefficient_of_variation_of_D145_C
DCV146_C	Gaussian	114	-344.053	-334.498	-326.247	-316.812	-308.504	-301.976	-292.544	-283.122	-273.677	-267.875	1	0.897027	-349.525	-350.383	CFM	112	-353.346	-344.402	-335.99	-326.651	-318.761	-309.428	-302.586	-293.964	-285.131	-275.662	1	0.920384	1	Coefficient_of_variation_of_D146_C
DCV147_A	Gaussian	114	-496.974	-491.225	-481.755	-472.28	-462.846	-457.609	-448.206	-438.836	-429.452	-420.007	1	0.952314	-502.447	-500.407	NLM	112	-509.433	-502.513	-496.12	-488.34	-478.944	-469.562	-460.168	-450.679	-449.458	-440.117	1	0.955084	1	Coefficient_of_variation_of_D147_A
DCV147_A1B	Gaussian	114	-522.665	-524.44	-514.877	-511.827	-507.485	-497.906	-488.596	-479.287	-478.437	-471.808	2	0.474838	-528.137	-522.395	NLM	112	-519.529	-522.658	-513.2	-508.667	-504.867	-495.343	-486.032	-476.669	-467.633	-468.095	2	0.593279	2	Coefficient_of_variation_of_D147_A1B
DCV147_C	Gaussian	114	-410.115	-402.823	-397.715	-389.753	-383.485	-373.987	-364.498	-355.088	-350.97	-341.923	1	0.943665	-415.587	-409.668	NLM	112	-412.401	-404.648	-399.153	-391.563	-386.553	-377.089	-367.613	-358.206	-355.13	-345.85	1	0.972388	1	Coefficient_of_variation_of_D147_C
DCV148_A	Gaussian	114	-494.955	-485.412	-480.804	-471.356	-463.438	-456.264	-446.838	-437.358	-427.897	-418.455	1	0.995837	-500.427	-496.619	NLM	112	-505.322	-496.28	-487.143	-477.709	-468.337	-462.142	-452.773	-443.376	-433.954	-424.611	1	0.95315	1	Coefficient_of_variation_of_D148_A
DCV148_A1B	Gaussian	114	-493.256	-483.851	-480.498	-471.566	-464.042	-454.599	-461.404	-451.912	-442.441	-432.949	1	0.856185	-498.728	-500.012	CFM	112	-500.672	-491.326	-484.702	-475.276	-468.133	-458.63	-449.185	-439.665	-430.25	-420.805	1	0.875291	1	Coefficient_of_variation_of_D148_A1B
DCV148_C	Gaussian	114	-400.455	-392.447	-383.042	-373.737	-372.319	-362.849	-353.381	-343.833	-334.342	-324.825	1	0.956372	-405.927	-401.367	NLM	112	-407.555	-398.571	-389.169	-386.181	-380.141	-370.752	-365.023	-355.577	-346.082	-336.645	1	0.983182	1	Coefficient_of_variation_of_D148_C
DCV149_C	Gaussian	114	-355.658	-346.133	-348.479	-338.999	-329.408	-319.935	-310.462	-300.989	-291.52	-282.024	1	0.842195	-361.131	-361.123	NLM	112	-365.875	-356.375	-356.941	-349.87	-340.275	-330.932	-321.382	-312.058	-302.546	-293.168	1	0.872053	1	Coefficient_of_variation_of_D149_C
DCV15-1_A	Gaussian	114	-382.721	-379.359	-369.839	-360.812	-353.474	-343.855	-334.455	-325.15	-317.168	-307.678	1	0.934563	-388.194	-385.604	NLM	112	-386.459	-382.933	-373.439	-364.54	-357.907	-348.431	-339.687	-330.231	-320.801	-311.385	1	0.97981	1	Coefficient_of_variation_of_D15-1_A
DCV15-1_C	Gaussian	114	-299.204	-291.856	-282.608	-275.422	-265.766	-256.403	-246.871	-237.444	-227.948	-218.471	1	0.912924	-304.676	-307.714	CFM	112	-306.898	-300.309	-292.487	-285.799	-278.068	-268.632	-259.155	-249.664	-240.252	-230.84	1	0.952505	1	Coefficient_of_variation_of_D15-1_C
DCV15-2_C	Gaussian	114	-321.43	-313.52	-303.955	-300.233	-294.759	-285.259	-275.783	-266.308	-256.854	-247.367	1	0.910724	-326.902	-326.772	NLM	112	-326.433	-320.02	-311.978	-304.872	-300.605	-291.604	-282.274	-272.918	-263.49	-254.045	1	0.993339	1	Coefficient_of_variation_of_D15-2_C
DCV15-3_A1B	Gaussian	114	-363.296	-353.772	-352.75	-343.281	-335.393	-328.716	-319.33	-309.985	-300.892	-291.389	1	0.906376	-368.769	-364.598	NLM	112	-373.578	-364.102	-360.71	-351.321	-342.396	-332.946	-323.469	-318.463	-309.044	-299.643	1	0.949082	1	Coefficient_of_variation_of_D15-3_A1B
DCV15-3_C	Gaussian	114	-329.718	-320.343	-311.167	-301.883	-297.917	-289.895	-280.43	-270.872	-265.507	-256.093	1	0.992715	-335.19	-330.22	NLM	112	-343.467	-337.53	-330.074	-320.583	-311.093	-310.578	-301.146	-291.771	-289.285	-279.784	1	0.997087	1	Coefficient_of_variation_of_D15-3_C
DCV150_C	Gaussian	114	-364.016	-360.903	-355	-345.61	-342.448	-336.051	-326.567	-317.03	-307.721	-298.251	1	0.84833	-369.488	-365.869	NLM	112	-374.043	-367.764	-363.723	-354.211	-344.92	-335.344	-334.103	-324.639	-320.474	-311.038	1	0.834066	1	Coefficient_of_variation_of_D150_C
DCV151_C	Gaussian	114	-199.34	-201.563	-192.08	-182.749	-178.15	-168.7	-161.394	-152.861	-143.363	-133.881	2	0.562017	-204.812	-203.567	NLM	112	-208.622	-207.798	-198.343	-188.931	-183.896	-174.487	-169.998	-160.87	-151.353	-141.936	1	0.897222	1	Coefficient_of_variation_of_D151_C
DCV152_A1B	Gaussian	114	-237.336	-236.593	-237.261	-227.751	-218.328	-212.737	-203.266	-193.794	-184.316	-174.82	1	0.871293	-242.809	-236.908	NLM	112	-243.584	-241.667	-243.091	-233.597	-224.263	-222.101	-214.331	-204.893	-195.511	-186.096	1	0.83039	1	Coefficient_of_variation_of_D152_A1B
DCV152_C	Gaussian	114	-203.358	-193.871	-186.234	-176.724	-167.278	-157.778	-148.333	-140.946	-131.488	-121.198	1	0.885688	-208.83	-220.04	CFM	112	-213.361	-204.52	-196.492	-187.101	-177.677	-168.289	-169.688	-160.548	-150.994	-141.657	1	0.938687	1	Coefficient_of_variation_of_D152_C
DCV153_C	Gaussian	114	-201.714	-192.374	-183.949	-175.597	-166.099	-161.441	-152.754	-143.286	-133.754	-124.187	1	0.88234	-207.186	-206.4	NLM	112	-210.59	-201.82	-194.436	-190.119	-181.126	-171.73	-162.289	-160.935	-151.48	-142.016	1	0.91556	1	Coefficient_of_variation_of_D153_C
DCV154_A	Gaussian	114	-494.822	-485.279	-480.344	-470.878	-461.507	-454.208	-450.354	-456.89	-452.546	-443.214	1	0.983182	-500.294	-498.799	NLM	112	-502.44	-493.039	-487.132	-477.762	-471.865	-462.451	-467.274	-462.662	-453.225	-443.782	1	0.996855	1	Coefficient_of_variation_of_D154_A
DCV154_A1B	Gaussian	114	-338.409	-330.918	-321.505	-312.975	-304.446	-303.191	-293.703	-284.235	-274.714	-265.251	1	0.944314	-343.881	-339.126	NLM	112	-345.594	-336.451	-327.052	-321.551	-312.081	-307.107	-297.672	-288.232	-278.78	-269.328	1	0.97981	1	Coefficient_of_variation_of_D154_A1B
DCV154_C	Gaussian	114	-330.466	-322.284	-320.181	-310.725	-301.212	-293.579	-284.121	-274.71	-266.785	-257.424	1	0.942038	-335.938	-329.31	NLM	112	-343.613	-339.684	-331.453	-322.035	-315.983	-309.473	-302.485	-294.375	-284.94	-275.502	1	0.979387	1	Coefficient_of_variation_of_D154_C
DCV155_A	Gaussian	114	-511.347	-502.498	-497.824	-488.704	-479.44	-470.279	-465.403	-458.2	-448.751	-439.349	1	0.877196	-516.82	-510.389	NLM	112	-511.656	-503.485	-498.821	-490.168	-480.998	-475.378	-467.686	-458.383	-450.799	-442.732	1	0.93912	1	Coefficient_of_variation_of_D155_A
DCV155_A1B	Gaussian	114	-373.283	-367.515	-359.929	-350.436	-340.962	-349.611	-340.973	-331.381	-321.966	-312.57	1	0.95358	-378.755	-383.606	CFM	112	-376.275	-371.467	-366.469	-357.014	-347.574	-353.009	-345.035	-335.454	-326.109	-316.604	1	0.837754	1	Coefficient_of_variation_of_D155_A1B
DCV155_C	Gaussian	114	-349.094	-339.932	-332.074	-329.438	-320.29	-310.857	-301.406	-292.003	-286.064	-276.02	1	0.926506	-354.567	-348.779	NLM	112	-353.689	-345.305	-340.125	-334.176	-325.796	-316.282	-306.789	-297.416	-299.729	-290.305	1	0.996855	1	Coefficient_of_variation_of_D155_C
DCV156_C	Gaussian	114	-352.063	-343.035	-333.54	-324.083	-319.679	-312.939	-306.38	-298.014	-288.464	-278.928	1	0.932606	-357.535	-351.455	NLM	112	-360.753	-354.868	-345.291	-335.933	-328.007	-319.653	-310.921	-301.49	-295.803	-286.382	1	0.957016	1	Coefficient_of_variation_of_D156_C
DCV157_C	Gaussian	114	-333.666	-324.121	-319.58	-310.095	-300.521	-293.537	-284.039	-274.567	-264.971	-255.493	1	0.947768	-339.138	-331.785	NLM	112	-341.583	-333.042	-326.936	-317.433	-307.981	-302.295	-292.865	-284.526	-275.046	-268.838	1	0.956158	1	Coefficient_of_variation_of_D157_C
DCV158_C	Gaussian	114	-197.431	-191.424	-182.752	-174.331	-164.87	-155.445	-146.078	-136.92	-127.452	-117.919	1	0.874956	-202.903	-200.919	NLM	112	-204.66	-199.185	-191.004	-183.501	-174.945	-172.975	-164.931	-155.493	-146.047	-136.615	1	0.893032	1	Coefficient_of_variation_of_D158_C
DCV159_C	Gaussian	114	-192.623	-189.273	-180.838	-172.11	-168.099	-158.609	-149.126	-139.654	-133.378	-123.904	1	0.935866	-198.096	-197.231	NLM	112	-197.627	-194.23	-186.015	-176.63	-174.14	-164.691	-155.335	-146.421	-139.408	-129.97	1	0.975573	1	Coefficient_of_variation_of_D159_C
DCV16-1_A	Gaussian	114	-413.167	-408.992	-399.523	-390.071	-384.113	-374.647	-365.172	-355.673	-346.172	-336.802	1	0.877008	-418.64	-414.083	NLM	112	-429.456	-422.074	-413.694	-404.22	-394.67	-389.197	-379.794	-370.333	-360.872	-360.729	1	0.963482	1	Coefficient_of_variation_of_D16-1_A
DCV16-1_C	Gaussian	114	-311.024	-301.517	-307.345	-297.897	-293.468	-284.016	-274.518	-265.069	-255.524	-256.567	1	0.623296	-316.496	-309.721	NLM	112	-323.696	-322.101	-316.502	-320.491	-311.011	-301.626	-292.206	-282.88	-276.605	-267.181	1	0.714192	1	Coefficient_of_variation_of_D16-1_C
DCV16-2_C	Gaussian	114	-317.576	-310.577	-301.229	-292.034	-283.968	-274.475	-266.547	-257.159	-247.618	-238.371	1	0.910724	-323.048	-320.795	NLM	112	-323.795	-316.455	-307.208	-301.109	-291.727	-282.543	-275.77	-266.276	-258.4	-248.962	1	0.934998	1	Coefficient_of_variation_of_D16-2_C
DCV16-3_A1B	Gaussian	114	-390.367	-380.843	-381.866	-372.431	-364.35	-356.51	-347.912	-338.433	-328.949	-319.614	1	0.913432	-395.839	-391.251	NLM	112	-396.153	-386.664	-384.79	-375.381	-367.015	-359.008	-350.757	-341.354	-331.912	-323.487	1	0.920131	1	Coefficient_of_variation_of_D16-3_A1B
DCV16-3_C	Gaussian	114	-338.013	-328.486	-323.208	-313.709	-305.913	-296.386	-286.928	-277.45	-267.955	-261.817	1	0.993293	-343.485	-339.201	NLM	112	-347.946	-338.439	-332.617	-326.982	-317.555	-308.07	-298.678	-289.284	-279.79	-270.514	1	0.982562	1	Coefficient_of_variation_of_D16-3_C
DCV161_A1B	Gaussian	114	-471.533	-462.013	-461.566	-452.12	-449.975	-440.391	-430.983	-421.492	-411.975	-402.617	1	0.869015	-477.006	-474.459	NLM	112	-479.775	-473.825	-464.733	-455.448	-451.445	-441.987	-434.029	-424.418	-415.145	-405.707	1	0.878537	1	Coefficient_of_variation_of_D161_A1B
DCV162_C	Gaussian	114	-238.816	-232.913	-235.333	-228.484	-218.9	-209.402	-199.988	-190.457	-181.048	-171.544	1	0.861639	-244.288	-242.754	NLM	112	-244.455	-235.035	-238.79	-232.673	-223.16	-213.634	-204.299	-194.819	-185.415	-175.943	1	0.859567	1	Coefficient_of_variation_of_D162_C
DCV163_C	Gaussian	114	-263.561	-257.492	-257.132	-247.539	-240.109	-231.499	-222.028	-212.563	-203.077	-201.632	1	0.956568	-269.033	-265.03	NLM	112	-268.059	-262.309	-263.101	-253.538	-245.089	-236.981	-227.609	-218.186	-208.833	-199.413	1	0.901888	1	Coefficient_of_variation_of_D163_C
DCV165_A1B	Gaussian	114	-477.897	-470.39	-462.704	-453.165	-455.05	-445.842	-436.547	-427	-417.606	-414.943	1	0.993547	-483.369	-482.443	NLM	112	-480.508	-472.794	-468.923	-459.413	-463.517	-454.032	-444.62	-435.165	-425.749	-422.18	1	0.881216	1	Coefficient_of_variation_of_D165_A1B
DCV166_C	Gaussian	114	-262.197	-254.128	-244.518	-237.981	-232.169	-226.314	-223.718	-214.237	-208.918	-199.446	1	0.891699	-267.67	-262	NLM	112	-267.522	-261.217	-251.574	-242.357	-236.76	-230.2	-227.568	-218.123	-213.383	-203.946	1	0.996879	1	Coefficient_of_variation_of_D166_C
DCV167_C	Gaussian	114	-285.672	-280.639	-274.078	-265.414	-261.781	-252.276	-244.004	-234.546	-226.152	-216.658	1	0.95358	-291.144	-286.766	NLM	112	-290.13	-287.877	-282.387	-276.938	-268.649	-259.185	-252.467	-245.28	-235.835	-226.401	1	0.942841	1	Coefficient_of_variation_of_D167_C
DCV169_A1B	Gaussian	114	-421.469	-412.025	-402.642	-399.084	-389.588	-380.085	-370.606	-364.468	-366.603	-357.143	1	0.926287	-426.942	-426.825	NLM	112	-425.175	-416.182	-406.747	-405.233	-395.759	-386.341	-377.2	-373.952	-364.977	-355.533	1	0.96736	1	Coefficient_of_variation_of_D169_A1B
DCV169_C	Gaussian	114	-253.595	-244.101	-237.147	-227.789	-218.633	-211.399	-204.633	-195.152	-185.643	-176.285	1	0.905213	-259.067	-255.368	NLM	112	-262.852	-253.396	-244.879	-235.511	-226.116	-217.197	-208.233	-202.996	-193.563	-184.124	1	0.92454	1	Coefficient_of_variation_of_D169_C
DCV17-1_A	Gaussian	114	-262.953	-263.103	-257.312	-247.869	-239.566	-230.075	-221.961	-212.483	-203.018	-193.621	2	0.559149	-268.425	-263.251	NLM	112	-268.931	-266.694	-261.051	-251.648	-243.018	-233.557	-225.166	-215.715	-206.286	-196.86	1	0.916777	1	Coefficient_of_variation_of_D17-1_A
DCV17-1_C	Reverse Gumbel	114	-258.643	-249.74	-241.037	-231.342	-225.043	-217.631	-211.615	-208.83	-199.37	-194.762	1	0.879493	-264.115	-277.09	CFM	112	-266.053	-256.995	-247.538	-238.125	-228.676	-224.959	-215.558	-206.185	-196.744	-187.301	1	0.828557	1	Coefficient_of_variation_of_D17-1_C
DCV17-2_C	Gaussian	114	-168.923	-169.551	-160.07	-150.46	-145.937	-136.51	-133.328	-123.868	-114.39	-104.953	2	0.646106	-174.395	-168.667	NLM	112	-187.611	-186.239	-176.748	-171.356	-162.986	-153.543	-144.099	-142.62	-133.19	-123.757	1	0.892379	1	Coefficient_of_variation_of_D17-2_C
DCV17-3_A1B	Gaussian	114	-26.6929	-19.0926	-13.8074	-5.43634	4.04456	13.5747	21.6235	31.096	40.5687	50.0408	1	0.91578	-32.1653	-26.8615	NLM	112	-35.8691	-28.2333	-24.2168	-16.1646	-6.74324	-4.55326	4.89414	14.3282	23.7681	33.2043	1	0.973238	1	Coefficient_of_variation_of_D17-3_A1B
DCV170_A1B	Gaussian	114	-424.047	-415.562	-407.641	-398.17	-388.833	-383.007	-373.496	-364.037	-354.668	-345.682	1	0.983191	-429.519	-427.61	NLM	112	-432.231	-424.51	-415.069	-405.626	-398.73	-393.819	-384.197	-374.859	-376.91	-369.492	1	0.995808	1	Coefficient_of_variation_of_D170_A1B
DCV170_C	Gaussian	114	-241.852	-239.457	-232.128	-224.713	-219.146	-209.715	-200.216	-191.948	-182.481	-173.039	1	0.949284	-247.324	-242.163	NLM	112	-249.961	-245.287	-238.114	-229.739	-224.847	-215.439	-206.492	-197.109	-187.674	-178.238	1	0.914218	1	Coefficient_of_variation_of_D170_C
DCV172_A1B	Gaussian	114	-400.696	-391.212	-384.9	-375.445	-366.895	-359.677	-350.217	-345.432	-336.01	-326.613	1	0.908742	-406.169	-402.699	NLM	112	-405.089	-395.741	-390.073	-381.75	-372.053	-362.825	-353.219	-357.682	-348.313	-338.906	1	0.937602	1	Coefficient_of_variation_of_D172_A1B
DCV173_A	Gaussian	114	-494.259	-491.352	-483.143	-473.636	-466.899	-460.485	-450.969	-441.42	-431.888	-422.434	1	0.917974	-499.731	-498.247	NLM	112	-494.123	-492.132	-484.747	-478.607	-472.208	-466.126	-456.674	-449.569	-440.113	-430.563	1	0.962156	1	Coefficient_of_variation_of_D173_A
DCV173_C	Gaussian	114	-412.247	-402.773	-399.515	-390.026	-380.519	-371.01	-361.515	-351.947	-354.55	-345.094	1	0.912843	-417.72	-420.563	CFM	112	-424.18	-414.749	-410.746	-401.313	-391.869	-386.7	-377.206	-367.802	-358.352	-348.904	1	0.947469	1	Coefficient_of_variation_of_D173_C
DCV174_C	Gaussian	114	-458.707	-459.543	-450.127	-441.082	-431.644	-423.203	-413.775	-404.367	-394.926	-389.267	2	0.532157	-464.18	-467.578	CFM	112	-464.132	-465.894	-456.808	-447.411	-438.629	-431.729	-422.295	-412.843	-403.417	-393.966	2	0.581767	1	Coefficient_of_variation_of_D174_C
DCV175_A1B	Gaussian	114	-322.115	-319.47	-310.058	-300.711	-295.324	-287.705	-278.254	-268.774	-264.87	-256.54	1	0.926666	-327.588	-330.76	CFM	112	-332.413	-327.696	-318.258	-309.98	-302.085	-294.789	-285.287	-275.902	-277.436	-267.993	1	0.907745	1	Coefficient_of_variation_of_D175_A1B
DCV176_A	Gaussian	114	-494.968	-488.002	-478.623	-469.085	-462.434	-454.463	-444.897	-435.482	-425.94	-417.473	1	0.863717	-500.441	-498.933	NLM	112	-496.856	-490.913	-482.543	-472.96	-469.164	-459.689	-450.171	-440.705	-431.96	-422.942	1	0.971326	1	Coefficient_of_variation_of_D176_A
DCV176_C	Gaussian	114	-440.781	-431.247	-427.362	-418.081	-414.043	-407.605	-398.144	-391.799	-382.346	-372.843	1	0.959614	-446.253	-448.387	CFM	112	-451.725	-442.876	-439.041	-429.525	-421.693	-414.842	-405.347	-396.65	-389.672	-380.241	1	0.958088	1	Coefficient_of_variation_of_D176_C
DCV177_C	Gaussian	114	-460.25	-460.539	-451.186	-444.664	-437.504	-427.935	-420.488	-411.003	-405.839	-396.394	2	0.574579	-465.722	-471.477	CFM	112	-465.089	-468.96	-459.527	-454.768	-445.316	-435.838	-426.39	-419.845	-410.368	-400.914	2	0.59616	1	Coefficient_of_variation_of_D177_C
DCV178_A1B	Gaussian	114	-320.727	-317.82	-308.351	-304.3	-294.829	-285.295	-275.822	-266.916	-257.451	-248.065	1	0.952314	-326.2	-331.187	CFM	112	-329.712	-324.803	-315.369	-309.897	-304.967	-295.479	-287.778	-281.519	-272.079	-262.631	1	0.86466	1	Coefficient_of_variation_of_D178_A1B
DCV179_A	Gaussian	114	-616.02	-612.203	-602.661	-593.16	-584.015	-580.733	-571.196	-561.704	-552.258	-552.991	1	0.940203	-621.492	-620.158	NLM	112	-615.051	-612.865	-603.37	-594.071	-586.762	-581.37	-571.869	-562.408	-552.936	-543.49	1	0.940433	1	Coefficient_of_variation_of_D179_A
DCV179_C	Gaussian	114	-540.496	-537.348	-529.143	-519.729	-517.045	-507.522	-499.144	-489.649	-479.998	-470.705	1	0.898775	-545.968	-544.369	NLM	112	-543.994	-538.28	-530.005	-520.59	-519.196	-514.817	-505.335	-495.817	-486.384	-476.978	1	0.905399	1	Coefficient_of_variation_of_D179_C
DCV180_C	Gaussian	114	-511.369	-510.507	-500.911	-491.44	-482.341	-475.024	-466.273	-456.804	-447.379	-437.936	1	0.971113	-516.841	-520.909	CFM	112	-512.582	-512.791	-503.356	-494.114	-484.722	-477.528	-469.411	-460.055	-455.774	-446.337	2	0.507806	1	Coefficient_of_variation_of_D180_C
DCV181_A1B	Gaussian	114	-626.554	-621.679	-615.796	-606.296	-596.716	-589.826	-580.364	-571.124	-565.693	-556.037	1	0.942038	-632.027	-629.026	NLM	112	-629.502	-624.266	-618.844	-609.346	-599.846	-591.003	-581.566	-572.229	-566.4	-556.952	1	0.893153	1	Coefficient_of_variation_of_D181_A1B
DCV182_A	Gaussian	114	-730.021	-732.653	-723.413	-713.99	-704.423	-697.31	-687.87	-678.417	-669.044	-660.738	2	0.564707	-735.493	-733.96	NLM	112	-728.796	-729.87	-721.091	-711.575	-702.025	-694.789	-685.378	-676.014	-667.772	-658.377	2	0.573142	2	Coefficient_of_variation_of_D182_A
DCV182_C	Logistic	114	-436.872	-436.535	-437.102	-428.136	-428.735	-419.921	-410.249	-404.568	-391.069	-388.302	3	0.575933	-442.344	-438.212	NLM	112	-450.773	-448.335	-452.503	-443.105	-434.743	-436.342	-418.996	-418.109	-400.213	-402.902	3	0.553781	3	Coefficient_of_variation_of_D182_C
DCV183_C	Gaussian	114	-445.108	-439.205	-430.276	-420.878	-411.559	-402.222	-392.895	-383.609	-378.974	-371.734	1	0.929123	-450.58	-443.921	NLM	112	-449.502	-442.73	-434.061	-424.746	-415.478	-406.203	-396.762	-387.344	-377.99	-374.429	1	0.975997	1	Coefficient_of_variation_of_D183_C
DCV184_A1B	Gaussian	114	-224.944	-216.809	-208.071	-198.662	-189.653	-181.392	-173.378	-163.934	-154.456	-144.918	1	0.883903	-230.417	-222.654	NLM	112	-232.944	-224.557	-215.733	-206.389	-198.149	-188.772	-179.387	-170.67	-161.21	-151.733	1	0.946041	1	Coefficient_of_variation_of_D184_A1B
DCV185_C	Gaussian	114	-758.384	-748.804	-741.886	-734.471	-728.923	-719.42	-709.8	-700.396	-691.109	-685.064	1	0.894365	-763.857	-760.357	NLM	112	-755.53	-745.998	-738.112	-728.878	-725.243	-715.786	-706.265	-696.887	-697.619	-688.149	1	0.944314	1	Coefficient_of_variation_of_D185_C
DCV186_C	Gaussian	114	-764.024	-754.56	-759.308	-749.847	-740.908	-731.567	-722.071	-712.597	-708.023	-700.888	1	0.843122	-769.497	-765.612	NLM	112	-765.555	-756.16	-757.299	-747.916	-740.669	-731.306	-722.935	-713.498	-710.532	-701.088	1	0.817076	1	Coefficient_of_variation_of_D186_C
DCV188_A	Gaussian	114	-396.263	-386.805	-378.953	-369.399	-369.836	-362.589	-355.245	-350.826	-341.417	-335.1	1	0.956158	-401.735	-403.022	CFM	112	-400.135	-391.424	-386.732	-377.215	-367.776	-364.709	-356.639	-347.146	-342.485	-336.356	1	0.98129	1	Coefficient_of_variation_of_D188_A
DCV188_C	Gaussian	114	-231.998	-222.487	-218.066	-208.487	-199.264	-192.77	-183.3	-173.83	-164.272	-154.901	1	0.971658	-237.47	-230.599	NLM	112	-246.906	-237.521	-230.78	-221.301	-211.991	-205.096	-197.167	-193.509	-184.068	-175.665	1	0.997713	1	Coefficient_of_variation_of_D188_C
DCV189_C	Gaussian	114	-251.98	-249.749	-240.282	-230.852	-223.551	-217.659	-208.225	-198.77	-189.307	-179.828	1	0.954946	-257.452	-254.959	NLM	112	-270.639	-261.964	-253.465	-245.471	-237.911	-229.611	-220.095	-210.654	-201.208	-191.771	1	0.889475	1	Coefficient_of_variation_of_D189_C
DCV190_A1B	Gaussian	114	-83.2322	-74.3642	-68.0967	-58.7224	-51.0191	-42.3307	-32.7976	-23.3796	-13.8834	-4.4896	1	0.915341	-88.7046	-96.0402	CFM	112	-93.6483	-86.7996	-79.4384	-71.28	-61.8412	-52.4224	-43.8756	-34.4516	-26.3159	-16.8788	1	0.981713	1	Coefficient_of_variation_of_D190_A1B
DCV191_A	Gaussian	114	-414.274	-411.552	-402.085	-396.491	-386.823	-377.441	-367.942	-358.423	-349.008	-339.504	1	0.922504	-419.747	-414.856	NLM	112	-424.02	-416.804	-414.844	-407.289	-397.937	-388.45	-378.872	-369.596	-360.206	-354.29	1	0.943243	1	Coefficient_of_variation_of_D191_A
DCV191_C	Gaussian	114	-341.27	-335.055	-328.572	-318.978	-309.514	-300.031	-290.547	-281.078	-271.601	-272.362	1	0.955943	-346.743	-341.666	NLM	112	-346.565	-339.53	-334.176	-324.892	-315.341	-305.84	-296.569	-287.088	-277.655	-268.16	1	0.966134	1	Coefficient_of_variation_of_D191_C
DCV192_C	Gaussian	114	-349.972	-343.561	-335.254	-327.953	-318.557	-310.351	-300.849	-294.563	-285.082	-275.597	1	0.971113	-355.444	-356.537	CFM	112	-358.149	-348.795	-340.804	-333.61	-328.743	-323.92	-314.486	-305.047	-295.597	-286.169	1	0.968346	1	Coefficient_of_variation_of_D192_C
DCV193_A1B	Gaussian	114	-388.739	-381.671	-383.744	-375.403	-365.947	-358.404	-349.611	-340.193	-330.711	-321.211	1	0.838493	-394.212	-404.756	CFM	112	-395.478	-393.025	-388.222	-380.997	-371.557	-370.333	-369.017	-359.562	-350.115	-340.648	1	0.893733	1	Coefficient_of_variation_of_D193_A1B
DCV193_C	Gaussian	114	-357.757	-352.89	-345.991	-336.554	-328.413	-318.891	-310.048	-300.567	-291.168	-284.945	1	0.992299	-363.23	-361.812	NLM	112	-365.247	-358.506	-351.719	-342.408	-335.414	-325.959	-317.212	-308.282	-298.836	-289.415	1	0.984215	1	Coefficient_of_variation_of_D193_C
DCV194_A	Gaussian	114	-719.143	-713.595	-704.772	-700.771	-691.219	-681.709	-672.248	-663.068	-653.657	-647.66	1	0.888139	-724.615	-744.077	CFM	112	-715.079	-710.601	-702.018	-700.409	-690.859	-683.801	-674.502	-664.895	-655.685	-646.226	1	0.991404	1	Coefficient_of_variation_of_D194_A
DCV194_C	Gaussian	114	-584.374	-577.502	-573.577	-564.102	-557.319	-547.879	-538.426	-539.768	-530.296	-533.299	1	0.959159	-589.846	-586.054	NLM	112	-584.374	-580.097	-573.501	-564.039	-557.556	-548.147	-538.696	-539.872	-530.451	-521.019	1	0.85225	1	Coefficient_of_variation_of_D194_C
DCV195_C	Gaussian	114	-567.658	-558.977	-549.611	-542.633	-533.021	-523.594	-514.041	-504.557	-495.114	-491.623	1	0.829646	-573.13	-576.812	CFM	112	-568.308	-561.06	-551.981	-546.013	-536.606	-530.304	-520.861	-512	-502.592	-493.127	1	0.87204	1	Coefficient_of_variation_of_D195_C
DCV196_A1B	Gaussian	114	-682.024	-681.263	-671.791	-672.564	-663.476	-658.21	-648.732	-639.199	-629.736	-627.801	1	0.870533	-687.497	-702.043	CFM	112	-683.272	-683.904	-674.439	-672.815	-663.4	-657.957	-648.542	-639.091	-629.687	-632.677	2	0.650617	1	Coefficient_of_variation_of_D196_A1B
DCV196_C	Gaussian	114	-596.792	-588.485	-578.904	-570.381	-562.583	-554.711	-545.241	-535.778	-526.332	-516.908	1	0.897027	-602.264	-601.33	NLM	112	-599.726	-592.765	-583.961	-576.726	-569.454	-560.01	-550.585	-543.992	-537.931	-528.49	1	0.895031	1	Coefficient_of_variation_of_D196_C
DCV197_C	Gaussian	114	-260.188	-259.057	-249.561	-255	-247.58	-239.697	-231.768	-222.291	-212.819	-203.349	1	0.923098	-265.66	-337.117	CFM	112	-263.701	-263.121	-253.662	-259.3	-252.015	-244.658	-239.426	-229.984	-220.599	-211.544	1	0.852063	1	Coefficient_of_variation_of_D197_C
DCV198_C	Gaussian	114	-202.74	-204.154	-194.52	-189.378	-180.109	-175.088	-165.608	-156.153	-147.503	-139.399	2	0.46399	-208.213	-270.256	CFM	112	-207.472	-210.308	-201.689	-196.924	-190.377	-181.076	-172.441	-163.087	-154.748	-148.103	2	0.525744	1	Coefficient_of_variation_of_D198_C
1IDs of morphological parameters (Ohya et al., 2005)
2PDF = Probability Distribution Function
3Modality check based on basic assumptions
4BI = Bayesian Information Criterion
5The model (1 ≤ c ≤ 10) with lowest BIC
6Incorporating confounding factors and removing outliers (one-percentile rule)
7NLM = Null Model
8CFM = Confounding Factor Model
9LM = Linear Model; Lower AIC between NLM and CFM
10Modality considering LM and deleting outliers
11Descriptions of the morphological parameters (Ohya et al., 2005)

## Sheet: (D) Proportion measures
Supplementary Table S2D. Population level modality check for each morphological parameter.
Parameter ID1	PDF2	Step one3													Step two6																Final modality10	Description11
		Sample size	BIC4										Modality5	P value of randomization	AIC of NLM7	AIC of CFM8	LM9	Sample size (1 percentile rule)*	BIC4										Modality5	P value of randomization
			c = 1	c = 2	c = 3	c = 4	c = 5	c = 6	c = 7	c = 8	c = 9	c = 10							c = 1	c = 2	c = 3	c = 4	c = 5	c = 6	c = 7	c = 8	c = 9	c = 10
A105	Beta-binomial	114	759.708	767.419	776.701	785.926	795.449	NA	NA	NA	NA	NA	1	0.700208	754.236	703.019	CFM	112	740.023	747.228	755.874	765.383	NA	NA	NA	NA	NA	NA	1	0.702841	1	actin_a_ratio
A105_A	Beta-binomial	114	729.572	739.045	748.512	757.868	767.351	NA	NA	NA	NA	NA	1	0.685145	724.1	674.923	CFM	112	709.837	718.973	NA	737.589	NA	NA	NA	NA	NA	NA	1	0.666244	1	Actin_a_ratio
A106	Beta-binomial	114	1012.82	1017.78	1026.3	1035.52	NA	NA	NA	NA	NA	NA	1	0.73215	1007.35	976.052	CFM	112	983.988	990.037	NA	NA	NA	NA	NA	NA	NA	NA	1	0.722598	1	actin_b_ratio
A106_A	Beta-binomial	114	728.386	737.858	747.334	756.805	766.277	NA	NA	NA	NA	NA	1	0.659229	722.913	673.789	CFM	112	709.213	717.868	NA	NA	NA	NA	NA	NA	NA	NA	1	0.656607	1	Actin_b_ratio
A107	Beta-binomial	114	877.463	886.588	895.69	NA	NA	NA	NA	NA	NA	NA	1	0.717186	871.991	869.78	CFM	112	847.645	855.895	865.152	874.646	NA	NA	NA	NA	NA	NA	1	0.632245	1	actin_c_api_ratio
A107_A1B	Beta-binomial	114	778.177	787.402	796.752	NA	NA	NA	NA	NA	NA	NA	1	0.639669	772.705	738.807	CFM	112	756.02	764.633	NA	NA	NA	NA	NA	NA	NA	NA	1	0.629336	1	Actin_c_api_ratio
A107_C	Binomial	114	514.348	518.667	523.089	527.504	532.192	536.927	541.663	546.4	551.136	555.872	1	0.868825	511.612	512.532	NLM	112	492.782	497.501	502.219	506.938	511.656	516.375	521.093	525.812	530.53	535.249	1	0.968996	1	Actin_c_api_ratio
A108	Beta-binomial	114	927.722	936.074	943.193	NA	NA	971.549	NA	NA	NA	NA	1	0.714308	922.249	873.306	CFM	112	901.728	909.347	NA	NA	NA	NA	NA	NA	NA	NA	1	0.7255	1	actin_d_iso_ratio
A108_A1B	Beta-binomial	114	784.171	793.564	803.045	NA	NA	NA	NA	NA	NA	NA	1	0.658744	778.698	753.799	CFM	112	760.077	769.022	NA	NA	NA	NA	NA	NA	NA	NA	1	0.645167	1	Actin_d_iso_ratio
A108_C	Binomial	114	594.589	590.311	595.047	599.782	603.568	608.308	613.048	617.77	622.52	627.267	2	0.714949	591.853	564.076	CFM	112	576.116	574.735	579.454	584.085	588.799	593.521	597.953	602.502	607.199	611.916	2	0.634197	1	Actin_d_iso_ratio
A109	Beta-binomial	114	719.303	728.066	737.54	747.008	756.466	765.941	NA	NA	NA	NA	1	0.63724	713.83	716.462	NLM	112	694.045	NA	NA	NA	NA	NA	NA	NA	NA	NA	1	0.610984	1	actin_e_ratio
A109_A1B	Beta-binomial	114	531.022	NA	NA	NA	NA	NA	NA	NA	NA	NA	1	0.650261	525.549	507.266	CFM	108	481.908	NA	NA	NA	NA	NA	NA	NA	NA	NA	1	0.617279	1	Actin_e_ratio
A109_C	Binomial	114	587.079	591.077	595.307	600.042	604.778	609.514	614.251	618.987	623.723	628.459	1	0.872244	584.343	575.88	CFM	112	564.067	568.787	573.506	578.225	582.943	587.662	592.381	597.099	601.818	606.536	1	0.954136	1	Actin_e_ratio
A110	Beta-binomial	114	599.955	NA	NA	NA	NA	NA	NA	NA	NA	NA	1	0.614666	594.482	566.769	CFM	112	581.485	NA	NA	NA	NA	NA	NA	NA	NA	NA	1	0.602934	1	actin_f_ratio
A110_A1B	Binomial	114	402.024	396.374	401.134	405.876	410.596	415.323	420.061	424.801	429.544	434.283	2	0.781144	399.288	372.353	CFM	82	278.665	283.072	287.479	291.885	296.292	300.699	305.105	309.512	313.919	318.326	1	0.693196	1	Actin_f_ratio
A110_C	Binomial	114	497.478	502.218	506.954	511.691	516.427	521.163	525.9	530.636	535.372	540.108	1	0.972478	494.742	496.195	NLM	112	479.851	484.57	489.288	494.007	498.725	503.444	508.162	512.881	517.599	522.318	1	0.949492	1	Actin_f_ratio
A111	Beta-binomial	114	795.881	NA	NA	NA	NA	NA	NA	NA	NA	NA	1	0.615271	790.409	776.015	CFM	112	769.255	NA	NA	NA	NA	NA	NA	NA	NA	NA	1	0.578649	1	actin_ae_ratio
A112	Beta-binomial	114	810.249	819.721	NA	NA	NA	NA	NA	NA	NA	NA	1	0.605847	804.776	802.326	CFM	112	784.867	NA	NA	NA	NA	NA	NA	NA	NA	NA	1	0.582194	1	actin_bcd_ratio
A112_A1B	Beta-binomial	114	578.306	NA	NA	NA	NA	NA	NA	NA	NA	NA	1	0.620012	572.834	551.767	CFM	112	550.727	NA	NA	NA	NA	NA	NA	NA	NA	NA	1	0.618612	1	Actin_cd_ratio
A112_C	Binomial	114	596.302	599.765	604.181	608.916	613.653	618.389	623.125	627.861	632.597	637.333	1	0.868066	593.566	589.401	CFM	112	572.145	576.864	581.569	586.208	590.848	595.542	600.254	604.973	609.691	614.41	1	0.941034	1	Actin_cd_ratio
A113	Binomial	114	340.124	337.802	342.538	347.274	352.008	356.743	361.478	366.212	370.947	375.677	2	0.819926	337.388	324.288	CFM	71	210.83	215.093	219.355	223.618	227.881	232.143	236.406	240.669	244.931	249.194	1	0.727527	1	actin_n_ratio
A113_A	Binomial	114	199.924	200.027	204.764	209.5	214.236	218.972	223.708	228.445	233.181	237.918	1	0.664172	197.188	201.502	NLM	35	86.1932	89.7485	93.3039	96.8592	100.415	103.97	107.525	111.081	114.636	118.191	1	0.750525	1	Actin_n_ratio
A113_A1B	Binomial	114	46.2419	50.9785	55.7145	60.4517	65.1879	69.9241	74.6602	79.3964	84.1326	88.8688	1	0.92389	43.5057	48.8022	NLM	4	9.35499	10.7413	12.1276	NA	NA	NA	NA	NA	NA	NA	1	0.905639	1	Actin_n_ratio
A113_C	Binomial	114	49.172	42.7802	47.5164	52.2526	56.9888	61.725	66.4612	71.1974	75.9351	80.6714	2	0.771173	46.4358	50.0837	NLM	2	4.70124	5.39438	6.08753	NA	NA	NA	NA	NA	NA	NA	1	0.679945	1	Actin_n_ratio
A114	Beta-binomial	114	729.588	739.059	748.381	757.865	767.35	NA	NA	NA	NA	NA	1	0.665097	724.116	675.504	CFM	112	709.683	718.791	724.587	733.333	741.998	NA	NA	NA	NA	NA	1	0.656323	1	actin_a_ratio_to_no_bud_cells
A115	Beta-binomial	114	729.588	739.059	748.381	757.865	767.35	NA	NA	NA	NA	NA	1	0.677395	724.116	675.504	CFM	112	709.683	718.791	724.579	733.317	NA	NA	NA	NA	NA	NA	1	0.662419	1	actin_b_ratio_to_no_bud_cells
A116	Beta-binomial	114	834.586	843.951	853.42	862.896	872.369	881.84	891.307	NA	NA	919.714	1	0.665368	829.114	800.347	CFM	112	806.901	816.338	NA	NA	NA	NA	NA	NA	NA	NA	1	0.606995	1	actin_c_api_ratio_to_budded_cells
A117	Beta-binomial	114	839.683	847.016	856.573	NA	NA	NA	893.995	NA	NA	NA	1	0.679321	834.211	801.03	CFM	112	815.591	821.873	831.222	840.717	850.158	859.585	NA	NA	NA	NA	1	0.634509	1	actin_d_iso_ratio_to_budded_cells
A118	Binomial	114	705.311	700.712	705.113	709.564	714.24	718.949	723.68	728.416	733.152	737.888	2	0.745986	702.575	698.382	CFM	112	678.177	677.275	681.976	686.677	691.382	696.092	700.806	705.523	710.241	714.961	2	0.660902	1	actin_e_ratio_to_budded_cells
A119	Binomial	114	567.787	568.956	573.695	578.43	583.167	587.904	592.638	597.375	602.111	606.847	1	0.935429	565.05	551.039	CFM	112	549.925	552.657	557.378	562.094	566.814	571.53	576.251	580.967	585.688	590.405	1	0.972478	1	actin_f_ratio_to_budded_cells
C119	Beta-binomial	114	1042.47	1050.57	NA	NA	1073.79	1083.3	1092.76	NA	NA	NA	1	0.756258	1037	998.622	CFM	112	1013.42	NA	NA	NA	NA	NA	NA	NA	NA	NA	1	0.748007	1	no_bud_ratio
C120	Beta-binomial	114	845.075	NA	NA	NA	NA	NA	NA	NA	NA	NA	1	0.606412	839.603	832.421	CFM	112	822.082	NA	NA	NA	NA	NA	NA	NA	NA	NA	1	0.602606	1	small_bud_ratio
C121	Beta-binomial	114	856.771	863.179	872.697	NA	NA	NA	NA	NA	NA	NA	1	0.650505	851.298	818.657	CFM	112	831.739	835.744	NA	NA	NA	NA	NA	NA	NA	NA	1	0.615285	1	medium_bud_ratio
C122	Beta-binomial	114	893.014	901.629	910.69	NA	NA	NA	NA	NA	NA	NA	1	0.729064	887.541	868.036	CFM	112	863.324	871.212	NA	NA	NA	NA	NA	NA	NA	NA	1	0.716992	1	large_bud_ratio
C123	Beta-binomial	114	840.964	849.59	NA	NA	NA	NA	NA	NA	NA	NA	1	0.67769	835.491	827.187	CFM	112	812.762	NA	NA	NA	NA	NA	NA	NA	NA	NA	1	0.616495	1	small_bud_ratio_to_budded_cells
C123_A1B	Beta-binomial	114	791.776	800.146	NA	NA	NA	NA	NA	NA	NA	NA	1	0.689789	786.303	777.834	CFM	112	764.405	773.841	783.275	792.712	801.688	810.966	NA	NA	NA	NA	1	0.640981	1	Small_bud_ratio
C123_C	Binomial	114	4.73629	9.47266	14.2089	18.9455	23.6817	28.4179	33.1541	37.8903	42.6277	47.3639	1	0.528482	2.00009	10.0001	NLM	0	NA	NA	NA	NA	NA	NA	NA	NA	NA	NA	1	0.528482	1	Small_bud_ratio
C124	Binomial	114	740.896	741.456	746.212	750.94	755.668	760.408	765.142	769.877	774.613	779.356	1	0.803027	738.16	729.685	CFM	112	711.53	714.975	719.709	724.412	729.142	733.85	738.571	743.287	748.017	752.724	1	0.94989	1	medium_bud_ratio_to_buded_cells
C124_A1B	Beta-binomial	114	749.353	758.129	NA	NA	NA	NA	NA	NA	NA	NA	1	0.632412	743.88	736.19	CFM	112	719.622	NA	NA	NA	NA	NA	NA	NA	NA	NA	1	0.627552	1	Medium_bud_ratio
C124_C	Binomial	114	343.044	347.775	352.507	357.24	361.97	366.706	371.441	376.177	380.913	385.651	1	0.999156	340.307	328.887	CFM	84	250.651	255.082	259.513	263.944	268.375	272.806	277.236	281.667	286.098	290.529	1	0.831859	1	Medium_bud_ratio
C125	Beta-binomial	114	783.479	792.592	801.987	NA	NA	NA	NA	NA	NA	NA	1	0.61304	778.006	774.227	CFM	112	757.78	NA	NA	NA	NA	NA	NA	NA	NA	NA	1	0.627493	1	large_bud_ratio_to_buded_cells
C125_A1B	Binomial	114	591.344	594.994	599.718	604.469	609.195	613.926	618.669	623.414	628.135	632.871	1	0.968791	588.608	585.147	CFM	112	572.561	577.097	581.805	586.534	591.245	595.961	600.681	605.399	610.121	614.838	1	0.964501	1	Large_bud_ratio
C125_C	Binomial	114	343.044	347.775	352.507	357.24	361.97	366.706	371.441	376.177	380.913	385.651	1	0.976997	340.307	328.887	CFM	83	250.651	255.082	259.513	263.944	268.375	272.806	277.236	281.667	286.098	290.529	1	0.831675	1	Large_bud_ratio
D199	Beta-binomial	114	1039.14	1047.03	1053.84	1063.33	1072.82	1082.31	1091.79	1101.36	NA	NA	1	0.7769	1033.66	996.027	CFM	112	1010.03	1017.57	1023.24	1032.65	1042.1	NA	NA	NA	NA	NA	1	0.77877	1	nuclear_A_ratio
D200	Beta-binomial	114	952.541	NA	NA	NA	NA	NA	NA	NA	NA	NA	1	0.689764	947.068	913.908	CFM	112	925.576	NA	NA	NA	NA	NA	NA	NA	NA	NA	1	0.641972	1	nuclear_A1_ratio
D201	Binomial	114	567.334	567.254	571.794	576.178	580.637	585.257	589.994	594.732	599.464	604.191	2	0.726086	564.598	550.792	CFM	112	537.344	541.001	545.725	550.442	555.154	559.879	564.604	569.311	574.035	578.759	1	0.894895	1	nuclear_B_ratio
D202	Beta-binomial	114	856.504	865.97	875.445	884.916	894.391	903.862	913.233	922.71	932.188	941.626	1	0.714785	851.031	832.963	CFM	111	816.431	825.027	834.464	843.897	853.316	862.725	872.078	881.447	890.873	900.283	1	0.674649	1	nuclear_C_ratio
D203	Binomial	114	309.547	305.524	310.214	314.938	319.66	324.367	329.124	333.839	338.569	343.25	2	0.858317	306.81	307.207	NLM	57	161.584	165.627	169.67	173.713	177.756	181.799	185.842	189.886	193.929	197.972	1	0.77391	1	nuclear_D_ratio
D204	Beta-binomial	114	495.13	494.325	NA	513.145	NA	NA	NA	NA	NA	NA	2	0.335104	489.657	459.121	CFM	79	377.203	NA	NA	NA	NA	NA	NA	NA	NA	NA	1	0.785943	1	nuclear_E_ratio
D205	Binomial	114	185.91	182.62	187.354	192.093	196.826	201.565	206.301	211.037	215.774	220.51	2	0.870668	183.174	160.326	CFM	27	68.4072	71.703	74.9989	78.2947	81.5906	84.8864	88.1822	91.4781	94.7739	98.0697	1	0.726036	1	nuclear_F_ratio
D206	Beta-binomial	114	439.676	NA	NA	NA	NA	NA	NA	NA	NA	NA	1	0.676901	434.204	406.942	CFM	82	331.446	NA	NA	NA	349.458	NA	367.065	NA	NA	393.523	1	0.984278	1	nuclear_A_ratio_to_no_bud_cells
D207	Beta-binomial	114	779.878	NA	NA	804.144	813.554	NA	832.287	NA	NA	NA	1	0.630351	774.405	775.431	NLM	112	748.47	NA	NA	776.06	NA	NA	NA	NA	NA	NA	1	0.643833	1	nuclear_A1_ratio_to_budded_cells
D208	Binomial	114	540.473	544.095	548.699	553.319	557.935	562.007	566.316	571.017	575.751	580.487	1	0.870343	537.737	535.159	CFM	112	516.782	521.497	526.215	530.933	535.651	540.369	545.087	549.805	554.524	559.243	1	0.975558	1	nuclear_B_ratio_to_budded_cells
D209	Beta-binomial	114	772.843	779.532	788.934	798.114	807.012	NA	NA	NA	NA	854.301	1	0.647253	767.371	760.768	CFM	112	745.448	753.798	NA	NA	NA	NA	NA	NA	NA	NA	1	0.639588	1	nuclear_C_ratio_to_budded_cells
D210	Beta-binomial	114	1037.82	1043.39	1049.71	NA	NA	NA	NA	NA	NA	NA	1	0.775344	1032.35	993.942	CFM	112	1008.91	NA	NA	NA	NA	NA	NA	NA	NA	NA	1	0.739634	1	nuclear_A_ratio_to_nuclear_AA1BC_cells
D211	Beta-binomial	114	953.909	NA	NA	NA	NA	NA	NA	NA	NA	NA	1	0.698404	948.436	912.834	CFM	112	926.378	930.498	NA	NA	NA	NA	NA	NA	NA	NA	1	0.651314	1	nuclear_A1_ratio_to_nuclear_AA1BC_cells
D212	Binomial	114	565.909	566.1	570.691	575.222	579.784	584.325	589.018	593.755	598.49	603.222	1	0.743921	563.173	550.652	CFM	112	536.658	540.385	545.103	549.826	554.533	559.256	563.986	568.693	573.412	578.137	1	0.935628	1	nuclear_B_ratio_to_nuclear_AA1BC_cells
D213	Beta-binomial	114	853.856	863.307	872.781	882.252	891.618	901.105	910.578	920.027	929.501	938.969	1	0.710728	848.384	832.336	CFM	112	827.166	836.603	846.035	855.474	864.911	NA	NA	NA	NA	NA	1	0.660197	1	nuclear_C_ratio_to_nuclear_AA1BC_cells
D214	Beta-binomial	114	784.983	792.13	801.253	810.701	820.14	829.6	839.052	848.472	857.874	867.165	1	0.630602	779.51	771.552	CFM	112	753.775	762.769	NA	NA	NA	NA	NA	NA	NA	NA	1	0.617167	1	nuclear_A1_ratio_to_nuclear_A1BC_cells
D215	Binomial	114	538.595	542.486	547.118	551.774	556.452	561.1	565.684	569.809	574.506	579.235	1	0.862394	535.859	534.556	CFM	112	515.617	520.34	525.058	529.776	534.495	539.213	543.932	548.65	553.369	558.087	1	0.99832	1	nuclear_B_ratio_to_nuclear_A1BC_cells
D216	Beta-binomial	114	767.832	775.128	784.513	793.957	803.246	NA	NA	NA	NA	850.643	1	0.635298	762.36	759.414	CFM	112	740.108	NA	NA	NA	NA	NA	NA	NA	NA	NA	1	0.634824	1	nuclear_C_ratio_to_nuclear_A1BC_cells
1IDs of morphological parameters (Ohya et al., 2005)
2PDF = Probability Distribution Function
3Modality check based on basic assumptions
4BI = Bayesian Information Criterion
5The model (1 ≤ c ≤ 10) with lowest BIC
6Incorporating confounding factors and removing outliers (one-percentile rule)
7NLM = Null Model
8CFM = Confounding Factor Model
9LM = Linear Model; Lower AIC between NLM and CFM
10Modality considering LM and deleting outliers
11Descriptions of the morphological parameters (Ohya et al., 2005)
*Parameters with samples size < 112 show lack of a specific cell type in the population; e.g., C123_C (cells with small bud). For more information see description of each parameter (Ohya et al., 2005)
