# Supplementary material for: Assignment of unimodal probability distribution models for quantitative morphological phenotyping
Source: BMC Biol. 2022 Mar 31;20:81. doi: 10.1186/s12915-022-01283-6 (PMC8969357; doi:10.1186/s12915-022-01283-6)
Supplement: Supplementary file 1 — Additional file 1: Supplementary text. Supplementary Figure S1. Possible values of cellular features used in QMP. Supplementary Figure S2. Probability models for CalMorph measures. Supplementary Figure S3. Conversion of the CV to noise values. Supplementary Figure S4. Flowchart of the methodology for checking the modality of the CalMorph parameters. Supplementary Figure S5. An example of the effect of confounding factors on modality. Supplementary Figure S6. An example of the effect of outliers on modality. Supplementary Figure S7. Comparison of this study with our previous results. Supplementary Figure S8. Comparison of results between UNIMO and Box-Cox transformed methods. Supplementary Figure S9. Canonical correlation analysis used for extraction of 32 pairs of canonical variables. Supplementary Figure S10. Phenotypic similarity network of non-essential genes. Supplementary Figure S11. Enrichment of KEGG categories. Supplementary Figure S12. Morphological defects of autophagy mutants. Supplementary Figure S13. Multimodal CalMorph parameters. Supplementary Figure S14. Outlines of generalization of UNIMO. Supplementary Figure S15. An example of versatility of UNIMO. Supplementary Figure S16. Defining characteristics of the 130 functional groups. Supplementary Table S1. Selection of the probability distribution for each morphological parameter; non-negative (A), ratio (B), noise (C), and proportion (D) measures. Supplementary Table S2. Population level modality check for each morphological parameter; non-negative (A), ratio (B), noise (C), and proportion (D) measures. Supplementary Table S3. The best probability distribution and final modality for each morphological parameter; non-negative (A), ratio (B), noise (C), and proportion (D) measures. Supplementary Table S4. List of non-essential mutants. Supplementary Table S5. List of the representative GO terms enriched in each functional group. Supplementary Table S6. KEGG pathway enrichment (FDR = 0.05). Supplementary [file 12915_2022_1283_MOESM1_ESM.zip › Supplementary Table S1.xlsx]

## Sheet: (A) Non-negative measures
Supplementary Table S1A. Selection of the probability distribution for each morphological parameter.
Parameter ID1	AIC2 values																P value of Kolmogorov test19	Description20
	EXP3	GA4	GP5	IGAMMA6	IG7	LOGNO8	LOGNO29	PARETO110	PARETO211	PARETO2o12	WEI13	WEI214	WEI315	ZAGA16	ZAIG17	NO18
A120_A	1084.54	782.162	1087.68	789.512	785.356	785.261	785.261	1388.28	1087.68	1087.68	781.924	782.728	781.924	784.162	787.357	890.416	0.289708	Total_length_of_actin_patch_link
A120_A1B	1154.57	820.193	1157.71	826.188	822.818	822.8	822.8	1475.49	1157.71	1157.42	818.959	819.955	818.959	822.193	824.818	995.475	0.78656	Total_length_of_actin_patch_link
A120_C	1268.19	964.492	1271.32	978.355	971.135	970.62	970.62	1612.59	1271.32	1271.33	953.421	953.525	953.421	966.492	973.136	1031.15	0.136487	Total_length_of_actin_patch_link
A121_A	899.247	579.947	902.383	586.614	582.862	582.777	582.777	1156.94	902.383	902.293	580.505	581.126	580.505	581.948	584.862	634.755	0.231527	Maximal_distance_between_patches
A121_A1B	940.437	599.566	943.573	604.82	601.832	601.797	601.797	1209.62	943.573	943.424	601.44	602.519	601.44	601.567	603.832	754.91	0.914283	Maximal_distance_between_patches
A121_C	1064.81	750.002	1067.95	761.48	755.422	755.026	755.026	1364.31	1067.95	1067.82	743.513	743.808	743.513	752.002	757.422	765.159	0.103959	Maximal_distance_between_patches
A122_A	321.644	-83.2898	324.78	-79.7627	-81.7383	-81.7169	-81.7169	416.935	324.78	324.107	-81.9777	-81.971	-81.9776	-81.2897	-79.7381	329.427	0.361447	Number_of_bright_actin_patches
A122_A1B	442.615	58.4672	445.751	64.4576	61.2369	61.1375	61.1375	570.234	445.751	445.691	56.4773	56.5035	56.4773	60.4674	63.237	442.258	0.187936	Number_of_bright_actin_patches
A122_C	415.69	134.553	418.826	149.109	141.458	140.872	140.872	533.629	418.826	418.825	123.871	123.881	123.871	136.553	143.458	475.248	0.174202	Number_of_bright_actin_patches
A123_A	-39.1205	-476.229	-35.9839	-476.176	-476.378	-476.351	-476.351	-9.54111	-35.9839	-35.5549	-461.966	-461.896	-461.966	-474.229	-474.378	-38.5728	0.858702	Ratio_of_actin_patches_to_actin_region
A123_A1B	-54.1473	-491.547	-51.0107	-486.872	-489.353	-489.386	-489.386	-26.1915	-51.0107	-51.0169	-497.854	-497.79	-497.854	-489.547	-487.353	-59.5994	0.815679	Ratio_of_actin_patches_to_actin_region
A123_C	-123.988	-391.719	-120.852	-375.171	-383.812	-385.235	-385.235	-103.287	-120.852	-120.863	-386.378	-386.366	-386.378	-389.719	-381.812	-39.4705	0.429102	Ratio_of_actin_patches_to_actin_region
A7-1_A	1415.35	1046.44	1418.48	1041.15	1043.49	1043.51	1043.51	1790.41	1418.48	1418.03	1076.99	NA	1076.99	1048.44	1045.49	1094.86	0.294514	Size_of_actin_region
A7-1_A1B	1245.53	854.936	1248.67	866.11	860.422	860.06	860.06	1587.45	1248.67	1248.38	839.174	NA	839.174	856.936	862.422	1011.44	0.0491049	Size_of_actin_region_in_mother
A7-1_C	1320.7	984.182	1323.84	985.641	984.493	984.354	984.354	1676.8	1323.84	1323.46	1001.12	NA	1001.12	986.182	986.493	1073.55	0.904991	Size_of_actin_region_in_mother
A7-2_A1B	1491.52	1104.51	1494.66	1106.9	1105.45	1105.41	1105.41	1880.7	1494.66	1495.74	1114.95	NA	1114.95	1106.51	1107.45	894.577	0.981664	Size_of_actin_region_in_bud
A7-2_C	1569.49	1258.89	1572.63	1270.9	1264.58	1264.11	1264.11	1970.17	1572.63	1572.63	1249.76	NA	1249.76	1260.89	1266.58	1018.77	0.756677	Size_of_actin_region_in_bud
A8-1_A	2316.02	1896.38	2319.16	1896.46	1896.22	1896.28	1896.28	2819.4	2319.16	2318.39	1909.38	NA	1909.38	1898.38	1898.22	2118.34	0.849556	Actin_region_brightness
A8-1_A1B	2159.17	1823.16	2162.31	1835.07	1828.89	1828.36	1828.36	2643.22	2162.31	2162.17	1814.85	NA	1814.85	1825.16	1830.89	2029.39	0.878156	Total_brightness_of_actin_region_in_mother
A8-1_C	2194.8	1846.54	2197.93	1848.29	1847.04	1847.02	1847.02	2683.32	2197.93	2197.57	1860.34	NA	1860.34	1848.54	1849.04	2067.1	0.980716	Total_brightness_of_actin_region_in_mother
A8-2_A1B	2395.73	2071.08	2398.87	2076.64	2073.44	2073.36	2073.36	2905.85	2398.87	2398.61	2075.61	NA	2075.61	2073.08	2075.44	2108.56	0.360873	Total_brightness_of_actin_region_in_bud
A8-2_C	2421.99	2150.1	2425.13	2156.6	2152.68	2152.77	2152.77	2932.93	2425.13	2425.11	2150.21	NA	2150.21	2152.1	2154.68	2129.93	0.703075	Total_brightness_of_actin_region_in_bud
C101_A1B	1950.33	1375.51	1953.47	1376.01	1375.71	1375.73	1375.73	2410.89	1953.47	1952.33	1382.37	NA	1382.37	1377.51	1377.71	1161.9	0.744507	Whole_cell_size
C101_C	2016.45	1407.14	2019.59	1406.88	1406.97	1406.99	1406.99	2485.66	2019.59	2018.45	1420.38	NA	1420.38	1409.14	1408.97	1223.64	0.673449	Whole_cell_size
C102_A1B	1418.9	717.54	1422.03	718.113	717.81	717.814	717.814	1796.78	1422.03	1.11735e+08	722.564	NA	722.564	719.541	719.81	580.227	0.781067	Whole_cell_outline_length
C102_C	1470.54	689.756	1473.68	689.751	689.745	689.749	689.749	1857.87	1473.68	1472.54	700.553	NA	700.553	691.756	691.745	615.522	0.453288	Whole_cell_outline_length
C103_A	1103.27	370.389	1106.4	370.451	370.407	370.41	370.41	1415.52	1106.4	1.1687e+08	383.438	NA	383.438	372.389	372.407	242.973	0.96382	Long_axis_length_in_whole_cell
C103_A1B	1120.38	349.548	1123.52	349.438	349.484	349.488	349.488	1436.63	1123.52	2.20157e+07	361.032	NA	361.032	351.548	351.484	222.79	0.407224	Long_axis_length_in_mother
C103_C	1121.5	379.974	1124.64	380.129	380.039	380.044	380.044	1437.98	1124.64	1.27253e+07	387.771	NA	387.771	381.974	382.04	244.479	0.645902	Long_axis_length_in_mother
C104_A	1044.11	341.253	1047.24	341.065	341.142	341.148	341.148	1342.26	1047.24	1.23785e+08	355.757	NA	355.757	343.253	343.142	244.717	0.770432	Short_axis_length_in_whole_cell
C104_A1B	1058.59	351.164	1061.73	351.529	351.33	351.335	351.335	1360.25	1061.73	1067.56	357.256	NA	357.256	353.164	353.33	260.746	0.889902	Short_axis_length_in_mother
C104_C	1057.74	365.794	1060.88	366.038	365.897	365.902	365.902	1359.18	1060.88	9.1406e+07	375.718	NA	375.718	367.794	367.897	270.361	0.790896	Short_axis_length_in_mother
C105_A1B	822.645	453.581	825.782	458.805	455.918	455.823	455.823	1060.7	825.782	825.363	457.069	458.297	457.069	455.581	457.918	517.787	0.438813	Neck_position
C105_C	880.362	606.606	883.497	606.99	606.054	605.987	605.987	1131.13	883.497	883.494	624.025	624.763	624.025	608.606	608.055	565.561	0.867941	Neck_position
C106_A1B	930.845	548.968	933.981	555.713	552.122	552	552	1198.44	933.981	933.995	544.905	545.607	544.905	550.968	554.122	522.003	0.6745	Bud_direction
C106_C	976.718	677.926	979.854	684.593	680.747	680.552	680.552	1253.87	979.854	979.853	681.749	682.641	681.749	679.926	682.748	566.398	0.881208	Bud_direction
C107_A1B	906.58	401.076	909.717	401.557	401.221	401.22	401.22	1169.14	909.717	908.58	415.861	NA	415.861	403.076	403.221	256.737	0.981627	Long_axis_length_in_bud
C107_C	1048.06	315.314	1051.19	315.525	315.406	315.408	315.408	1347.2	1051.19	9.41651e+07	327.254	NA	327.254	317.314	317.406	230.76	0.951019	Long_axis_length_in_bud
C108_A1B	943.642	309.76	946.779	310.633	310.166	310.174	310.174	1216.42	946.779	9.47874e+06	312.64	NA	312.64	311.76	312.167	200.954	0.69274	Short_axis_length_in_bud
C108_C	1034.49	334.474	1037.63	333.364	333.902	333.9	333.9	1330.3	1037.63	1037.53	369.85	NA	369.85	336.474	335.902	252.07	0.831049	Short_axis_length_in_bud
C109_A1B	842.867	90.2729	846.004	90.1695	90.2102	90.2146	90.2146	1088.75	846.004	453652	103.116	NA	103.116	92.2731	92.2104	-18.7121	0.610557	Neck_width
C109_C	864.118	246.271	867.254	246.876	246.538	246.528	246.528	1115.66	867.254	866.118	262.661	NA	262.661	248.271	248.538	109.618	0.843493	Neck_width
C11-1_A	1873.75	1302.28	1876.89	1302.19	1302.18	1302.2	1302.2	2323.97	1876.89	1877.85	1314.69	NA	1314.69	1304.28	1304.18	1091.22	0.473647	Whole_cell_size
C11-1_A1B	1901.32	1313.88	1904.46	1314.07	1313.92	1313.95	1313.95	2355.36	1904.46	1903.32	1321.99	NA	1321.99	1315.88	1315.92	1109.01	0.509581	Mother_cell_size
C11-1_C	1901.66	1328.17	1904.8	1328.43	1328.25	1328.27	1328.27	2355.7	1904.8	1903.66	1335.91	NA	1335.91	1330.17	1330.25	1121.48	0.616709	Mother_cell_size
C11-2_A1B	1574.32	1167.28	1577.46	1169.72	1168.28	1168.26	1168.26	1977.99	1577.46	1576.92	1175.91	NA	1175.91	1169.28	1170.28	960.648	0.94941	Bud_cell_size
C11-2_C	1804.25	1199.94	1807.39	1199.76	1199.81	1199.82	1199.82	2244.78	1807.39	5.02819e+06	1215	NA	1215	1201.94	1201.81	1041.68	0.997774	Bud_cell_size
C110_A1B	792.132	448.265	795.268	452.317	449.924	449.856	449.856	1021.04	795.268	794.926	456.958	458.037	456.958	450.265	451.924	353.021	0.93706	Distance_between_bud_tip_and_mother_long_axis_extension
C110_C	925.036	602.433	928.172	609.989	605.824	605.581	605.581	1189.66	928.172	927.972	603.849	604.646	603.849	604.433	607.824	437.13	0.963211	Distance_between_bud_tip_and_mother_long_axis_extension
C111_A1B	1061.01	401.579	1064.14	401.85	401.69	401.694	401.694	1363.18	1064.14	1.72665e+06	413.798	NA	413.798	403.579	403.69	346.817	0.974039	Distance_between_bud_tip_and_mother_short_axis_extension
C111_C	1125.08	569.45	1128.21	572.355	570.852	570.823	570.823	1442.02	1128.21	1.81231e+06	567.102	NA	567.102	571.45	572.852	431.961	0.74175	Distance_between_bud_tip_and_mother_short_axis_extension
C112_A1B	938.541	189.019	941.678	188.851	188.924	188.928	188.928	1210.14	941.678	1.23974e+08	203.198	NA	203.198	191.019	190.924	108.744	0.625323	Distance_between_middle_point_of_neck_and_mother_center
C112_C	936.514	221.49	939.651	222.135	221.798	221.8	221.8	1207.55	939.651	1.01234e+08	225.117	NA	225.117	223.49	223.798	109.122	0.321276	Distance_between_middle_point_of_neck_and_mother_center
C113_A1B	1047.2	572.918	1050.33	569.937	571.308	571.311	571.311	1345.3	1050.33	1051.32	604.483	NA	604.483	574.918	573.308	314.957	0.550083	Distance_between_bud_tip_and_mother_long_axis_through_middle_point_of_neck
C113_C	1130.03	584.503	1133.16	582.519	583.446	583.456	583.456	1448.06	1133.16	1132.05	612.817	NA	612.817	586.503	585.447	341.85	0.350855	Distance_between_bud_tip_and_mother_long_axis_through_middle_point_of_neck
C114_A1B	224.378	-515.16	227.515	-515.539	-515.362	-515.362	-515.362	297.569	227.515	2.2973e+07	-490.722	-490.722	-490.722	-513.16	-513.362	-516.035	0.887286	Bud_axis_ratio
C114_C	245.171	-483.772	248.308	-482.666	-483.231	-483.24	-483.24	322.995	248.308	1.58593e+06	-475.763	-475.761	-475.763	-481.772	-481.231	-589.154	0.426241	Bud_axis_ratio
C116_A1B	162.996	-554.776	166.133	-554.843	-554.824	-554.82	-554.82	223.505	166.133	1.36247e+08	-540.02	-539.995	-540.02	-552.776	-552.824	-524.902	0.941786	Axis_ratio_ratio
C116_C	181.808	-547.844	184.945	-546.928	-547.398	-547.401	-547.401	246.039	184.945	6.63428e+06	-543.215	-543.2	-543.215	-545.844	-545.398	-607.326	0.820508	Axis_ratio_ratio
C12-1_A	1349.61	622.068	1352.75	622.064	622.052	622.057	622.057	1714.37	1352.75	3.89855e+07	634.465	NA	634.465	624.068	624.052	500.725	0.687252	Whole_cell_outline_length
C12-1_A1B	1337.89	594.828	1341.03	594.906	594.855	594.861	594.861	1700.37	1341.03	1364.89	603.224	NA	603.224	596.828	596.855	486.21	0.683336	Mother_cell_outline_length
C12-1_C	1337.07	595.58	1340.21	595.83	595.693	595.699	595.699	1699.39	1340.21	1522.73	600.331	NA	600.331	597.58	597.693	491.047	0.441814	Mother_cell_outline_length
C12-2_A1B	1132.89	617.512	1136.03	618.687	618.014	618.01	618.01	1451.43	1136.03	1134.9	627.754	NA	627.754	619.512	620.014	467.676	0.990853	Bud_cell_outline_length
C12-2_C	1279.12	542.271	1282.25	542.356	542.301	542.305	542.305	1629.81	1282.25	1951.37	554.146	NA	554.146	544.272	544.301	468.513	0.965325	Bud_cell_outline_length
C126_A	1283.44	833.677	1286.58	832.701	833.032	833.068	833.068	1633.98	1286.58	1285.78	852.934	NA	852.934	835.678	835.032	846.42	0.935706	Brightness_difference_of_cell_wall
C126_A1B	1293.1	824.056	1296.24	823.934	823.862	823.898	823.898	1645.78	1296.24	1295.1	837.725	NA	837.725	826.056	825.863	851.441	0.702162	Brightness_difference_of_cell_wall
C126_C	1299.57	828.648	1302.7	827.69	828.039	828.082	828.082	1653.57	1302.7	1301.9	845.96	NA	845.96	830.649	830.039	848.579	0.697913	Brightness_difference_of_cell_wall
C127_A	489.13	-288.244	492.267	-288.732	-288.497	-288.495	-288.495	631.663	492.267	1426.86	-264.2	NA	-264.2	-286.244	-286.497	-142.463	0.948432	Thickness_difference_of_cell_wall
C127_A1B	505.124	-134.335	508.261	-137.033	-135.707	-135.719	-135.719	652.217	508.261	507.124	-88.877	-59.0896	-88.8769	-132.335	-133.707	-8.15976	0.437024	Thickness_difference_of_cell_wall
C127_C	495.008	-207.8	498.145	-208.323	-208.078	-208.074	-208.074	639.212	498.145	497.181	-186.222	NA	-186.222	-205.8	-206.078	-81.9253	0.800207	Thickness_difference_of_cell_wall
C128_A1B	1111.22	339.364	1114.36	339.268	339.306	339.31	339.31	1425.35	1114.36	1.36e+08	351.808	NA	351.808	341.364	341.307	226.092	0.834187	Distance_between_middle_point_of_neck_and_mother_hip
C128_C	1109.56	394	1112.7	395.03	394.501	394.504	394.504	1423.26	1112.7	1.18493e+08	388.287	NA	388.287	396.001	396.502	228.559	0.40893	Distance_between_middle_point_of_neck_and_mother_hip
C13_A	-1934.84	-2401.32	-1931.7	-2397.65	-2399.6	-2399.61	-2399.61	-1934.83	-1931.7	-1932.08	-2406.13	-2405.04	NA	-2399.32	40866.1	-2312.34	0.725054	Whole_cell_fitness_for_ellipse
C13_A1B	-1976.21	-2458.64	-1973.07	-2458.98	-2458.93	-2458.89	-2458.89	-1976.2	-1973.07	-1974.21	-2443.58	-2432.64	NA	-2456.64	41811.3	-2341.37	0.99545	Mother_cell_fitness_for_ellipse
C13_C	-1961.28	-2394.76	-1958.14	-2395.11	-2395.12	-2395.09	-2395.09	-1961.27	-1958.14	-1958.32	-2378.98	-2367.4	-2378.98	-2392.76	61949.2	-2295.13	0.88834	Mother_cell_fitness_for_ellipse
D102_A	981.038	291.303	984.175	291.196	291.231	291.236	291.236	1263.52	984.175	983.038	307.091	NA	307.091	293.304	293.231	165.785	0.78469	Distance_between_nuclear_gravity_center_and_mother_tip
D103_C	918.012	338.662	921.149	338.871	338.716	338.704	338.704	1183.94	921.149	426260	357.494	NA	357.494	340.662	340.717	255.86	0.578668	Distance_between_nuclear_gravity_center_in_mother_and_mother_tip
D104_A1B	1023.91	350.023	1027.04	349.942	349.96	349.968	349.968	1317.08	1027.04	530061	363.371	NA	363.371	352.023	351.961	196.574	0.711021	Distance_between_nuclear_gravity_center_and_mother_tip
D108_C	992.903	433.421	996.04	435.813	434.565	434.565	434.565	1278.08	996.04	994.903	428.594	NA	428.594	435.421	436.565	282.583	0.420372	Distance_between_nuclear_gravity_center_in_mother_and_middle_point_of_neck
D109_C	911.655	330.171	914.792	330.82	330.447	330.442	330.442	1175.9	914.792	4.01008e+07	344.187	NA	344.187	332.171	332.447	229.44	0.976434	Distance_between_nuclear_gravity_center_in_bud_and_middle_point_of_neck
D110_A1B	848.783	167.821	851.92	168.906	168.345	168.339	168.339	1096.23	851.92	9.37112e+07	170.929	NA	170.929	169.821	170.345	163.49	0.901524	Distance_between_nuclear_gravity_center_and_middle_point_of_neck
D116_C	1113.44	514.605	1116.58	516.717	515.624	515.623	515.623	1427.85	1116.58	1.37618e+07	508.697	NA	508.698	516.605	517.625	365.114	0.415214	Distance_between_two_nuclear_gravity_centers_through_middle_point_of_neck
D117_A	632.987	119.34	636.124	119.899	119.531	119.544	119.544	817.677	636.124	634.99	131.942	136.214	131.942	121.34	121.531	47.6244	0.974141	Distance_between_nuclear_gravity_center_and_cell_center
D117_C	717.88	273.425	721.016	275.289	274.199	274.201	274.201	927.105	721.016	721.564	280.813	283.068	280.813	275.426	276.2	152.675	0.950111	Distance_between_nuclear_gravity_center_in_mother_and_mother_center
D118_A1B	721.921	225.12	725.058	225.408	225.161	225.188	225.188	932.746	725.058	723.922	236.565	238.757	236.565	227.12	227.161	113.933	0.95887	Distance_between_nuclear_gravity_center_and_mother_center
D119_C	621.788	175.955	624.925	176.611	176.122	176.138	176.138	802.662	624.925	625.017	187.973	189.829	187.973	177.955	178.122	68.6695	0.941067	Distance_between_nuclear_gravity_center_in_bud_and_bud_center
D121_C	878.499	293.16	881.636	293.898	293.482	293.484	293.484	1133.87	881.636	880.504	303.365	NA	303.365	295.16	295.483	231.833	0.944052	Distance_between_nuclear_gravity_center_in_bud_and_bud_tip
D125_C	921.937	336.458	925.074	336.95	336.657	336.639	336.639	1188.92	925.074	923.937	353.64	NA	353.64	338.458	338.657	245.193	0.915485	Distance_between_nuclear_gravity_center_in_mother_and_mother_hip
D126_A1B	1030.45	348.751	1033.58	348.971	348.841	348.849	348.849	1325.24	1033.58	1.10303e+07	356.561	NA	356.561	350.751	350.841	234.122	0.684308	Distance_between_nuclear_gravity_center_and_mother_hip
D127_A	983.741	296.92	986.877	296.777	296.829	296.834	296.834	1266.9	986.877	1.59888e+06	312.269	NA	312.269	298.92	298.829	176.152	0.974594	Distance_between_nuclear_brightest_point_and_cell_tip
D128_C	915.592	357.744	918.729	357.697	357.66	357.651	357.651	1180.8	918.729	1.06337e+07	377.195	NA	377.195	359.745	359.66	266.563	0.812645	Distance_between_nuclear_brightest_point_in_mother_and_mother_tip
D129_A1B	1027.56	395.858	1030.7	395.489	395.641	395.65	395.65	1321.57	1030.7	5.26923e+07	413.061	NA	413.061	397.858	397.642	245.753	0.58147	Distance_between_nuclear_brightest_point_and_mother_tip
D130_C	996.992	447.977	1000.13	450.113	448.986	448.984	448.984	1283.16	1000.13	998.992	447.35	NA	447.35	449.977	450.986	288.759	0.56744	Distance_between_nuclear_brightest_point_in_mother_and_middle_point_of_neck
D131_C	915.565	349.986	918.702	351.939	350.911	350.895	350.895	1180.79	918.702	3.41214e+06	354.695	NA	354.695	351.986	352.911	223.8	0.221212	Distance_between_nuclear_brightest_point_in_bud_and_middle_point_of_neck
D132_A1B	849.286	198.113	852.423	198.487	198.273	198.272	198.272	1096.83	852.423	6.23903e+06	214.299	NA	214.299	200.113	200.273	129.124	0.905588	Distance_between_nuclear_brightest_point_and_middle_point_of_neck
D134_C	1117.5	525.898	1120.63	528.011	526.915	526.916	526.916	1432.82	1120.63	5.47315e+07	520.276	NA	520.276	527.898	528.915	374.803	0.712348	Distance_between_two_nuclear_brightest_points_through_middle_point_of_neck
D135_A	651.225	155.82	654.362	156.43	156.021	156.047	156.047	841.229	654.362	653.228	165.425	168.421	165.425	157.821	158.021	82.9655	0.988039	Distance_between_nuclear_brightest_point_and_cell_center
D135_C	733.148	309.175	736.285	311.337	310.068	310.043	310.043	946.589	736.285	735.482	316.781	318.774	316.781	311.175	312.068	163.421	0.840338	Distance_between_nuclear_brightest_point_in_mother_and_mother_center
D136_A1B	743.664	303.261	746.8	304.144	303.534	303.564	303.564	960.335	746.8	746.785	313.249	316.125	313.249	305.262	305.535	190.32	0.772289	Distance_between_nuclear_brightest_point_and_mother_center
D137_C	635.479	198.759	638.616	199.031	198.72	198.668	198.668	820.332	638.616	638.58	218.467	221.083	218.467	200.759	200.72	97.187	0.572907	Distance_between_nuclear_brightest_point_in_bud_and_bud_center
D139_C	876.315	304.49	879.452	305.746	305.066	305.06	305.06	1131.05	879.452	878.315	312.764	NA	312.764	306.49	307.066	190.201	0.683693	Distance_between_nuclear_brightest_point_in_bud_and_bud_tip
D14-1_A	1356.43	875.962	1359.56	870.439	873.108	873.036	873.036	1721.75	1359.56	1358.43	922.9	NA	922.9	877.962	875.108	686.687	0.153928	Nuclear_size
D14-1_C	1342.4	901.566	1345.54	898.848	900.041	900.03	900.03	1704.64	1345.54	1346.46	931.433	NA	931.433	903.566	902.041	725.815	0.629343	Nuclear_size_in_mother
D14-2_C	1306.77	864.512	1309.91	866.256	865.223	865.045	865.045	1661.96	1309.91	1309.98	887.937	NA	887.937	866.513	867.223	662.017	0.283784	Nuclear_size_in_bud
D14-3_A1B	1406.79	994.39	1409.93	986.804	990.427	990.278	990.278	1780.99	1409.93	1409.49	1042.81	NA	1042.81	996.39	992.427	837.607	0.601779	Nuclear_size
D14-3_C	1483.66	1023.34	1486.8	1022.71	1022.88	1022.81	1022.81	1872.37	1486.8	1487.34	1051.85	NA	1051.85	1025.34	1024.88	829.349	0.880994	Nuclear_size_in_whole_cell
D141_C	918.844	346.791	921.981	346.638	346.661	346.647	346.647	1184.96	921.981	920.845	368.61	NA	368.61	348.791	348.661	250.196	0.745616	Distance_between_nuclear_brightest_point_in_mother_and_mother_hip
D142_A1B	1033.97	389.808	1037.11	389.579	389.665	389.674	389.674	1329.57	1037.11	7.53033e+07	404.761	NA	404.761	391.808	391.665	258.805	0.731457	Distance_between_nuclear_brightest_point_and_mother_hip
D143_A1B	733.318	253.939	736.455	254.354	254.026	254.057	254.057	947.339	736.455	735.318	265.255	269.401	265.255	255.94	256.027	179.49	0.927273	Distance_between_nuclear_outline_point_D6-1_and_middle_point_of_neck
D143_C	941.241	438.81	944.378	440.948	439.787	439.775	439.775	1212.91	944.378	943.529	444.413	NA	444.413	440.81	441.788	319.783	0.835209	Distance_between_nuclear_outline_point_D6-1_in_mother_and_middle_point_of_neck
D144_C	840.272	361.6	843.409	361.828	361.592	361.552	361.552	1084.65	843.409	842.273	383.643	NA	383.643	363.6	363.593	258.271	0.869484	Distance_between_nuclear_outline_point_D6-2_in_bud_and_middle_point_of_neck
D145_A1B	982.12	322.292	985.257	322.922	322.583	322.588	322.588	1264.83	985.257	1.20473e+08	328.136	NA	328.136	324.293	324.583	240.632	0.538264	Distance_between_nuclear_outline_point_D7_and_mother_hip
D145_C	851.289	359.713	854.426	360.812	360.156	360.162	360.162	1098.8	854.426	853.294	369.809	NA	369.809	361.713	362.156	244.941	0.988232	Distance_between_nuclear_outline_point_D7_in_mother_and_mother_hip
D146_C	801.738	329.314	804.875	332.259	330.671	330.667	330.667	1035.3	804.875	803.738	330.105	330.366	330.105	331.314	332.671	253.151	0.450109	Distance_between_nuclear_outline_point_D8_in_bud_and_bud_tip
D15-1_A	2361.07	2084.12	2364.2	2089.74	2086.27	2086.27	2086.27	2865.8	2364.2	2364.2	2087.07	NA	2087.07	2086.12	2088.27	1921.26	0.916614	Nuclear_brightness
D15-1_C	2349.4	2084.3	2352.54	2087.93	2085.35	2085.42	2085.42	2852.32	2352.54	2352.53	2091.53	NA	2091.53	2086.3	2087.35	1909.49	0.78609	Nuclear_brightness_in_mother
D15-2_C	2319.75	2041.22	2322.88	2046.97	2043.45	2043.43	2043.43	2820.07	2322.88	2322.88	2046.22	NA	2046.22	2043.22	2045.45	1878.5	0.96355	Nuclear_brightness_in_bud
D15-3_A1B	2428.18	2142.39	2431.32	2149.08	2145.15	2145.18	2145.18	2940.37	2431.32	2431.32	2140.9	NA	2140.9	2144.39	2147.15	1998.29	0.7663	Nuclear_brightness
D15-3_C	2493.47	2213.32	2496.61	2218.57	2215.31	2215.31	2215.31	3012.1	2496.61	2496.61	2217.67	NA	2217.67	2215.32	2217.31	2042.19	0.744897	Nuclear_brightness_in_whole_cell
D151_C	140.735	-291.706	143.871	-290.905	-291.486	-291.498	-291.498	196.556	143.871	144.17	-275.987	-275.986	-275.987	-289.706	-289.486	-288.041	0.969025	Ratio_of_distance_between_each_nucleus_and_middle_point_of_neck
D152_A1B	-6.93721	-424.542	-3.8007	-425.408	-425.184	-425.173	-425.173	26.3482	-3.8007	-4.93603	-403.463	-403.444	-403.463	-422.542	-423.184	-395.059	0.989722	Mobility_of_nucleus_in_mother
D152_C	363.199	4.60054	366.335	5.38995	4.6475	4.74343	4.74343	468.66	366.335	366.527	15.1091	15.1164	15.1092	6.60069	6.64766	23.9117	0.716176	Mobility_of_nucleus_in_mother
D153_C	321.85	-30.5428	324.986	-30.7497	-31.0176	-30.8989	-30.8989	416.554	324.986	324.857	-17.8129	-17.8096	-17.8128	-28.5427	-29.0174	-12.3175	0.860902	Mobility_of_nucleus_in_bud
D154_A	1112.93	554.646	1116.07	557.973	556.263	556.236	556.236	1427.09	1116.07	1.61766e+06	545.92	NA	545.92	556.647	558.263	501.821	0.433513	Angle_between_C1D1-1_and_C1C1-2
D154_A1B	960.852	500.477	963.988	500.339	500.265	500.311	500.311	1237.27	963.988	964.546	514.02	NA	514.02	502.477	502.265	546.828	0.892149	Angle_between_C1D1-1_and_C1C1-2
D154_C	1055.89	659.585	1059.02	665.689	662.44	662.308	662.308	1355.18	1059.02	1058.9	659.191	716.677	659.191	661.585	664.44	601.287	0.279117	Angle_between_C1D1-1_and_C1C1-2
D155_A	1115.24	530.375	1118.37	531.801	531.043	531.045	531.045	1430.02	1118.37	1117.24	531.99	NA	531.99	532.375	533.043	486.192	0.956067	Angle_between_C1D2-1_and_C1C1-2
D155_A1B	982.052	520.135	985.189	520.523	520.189	520.201	520.201	1263.9	985.189	986.263	534.417	NA	534.417	522.135	522.189	540.956	0.672383	Angle_between_C1D2-1_and_C1C1-2
D155_C	1059	669.069	1062.14	669.943	669.243	669.238	669.238	1358.94	1062.14	1063.88	684.649	699.419	684.649	671.07	671.243	600.111	0.908312	Angle_between_C1D2-1_and_C1C1-2
D156_C	1076.21	693.859	1079.35	697.208	695.27	695.31	695.31	1380.13	1079.35	1079.91	696.361	696.716	696.361	695.859	697.27	590.803	0.60189	Angle_between_C2D1-2_and_C2C4-2
D157_C	1084.75	689.418	1087.88	691.389	690.159	690.117	690.117	1390.91	1087.88	1087.22	704.257	NA	704.257	691.418	692.159	572.694	0.985589	Angle_between_C2D2-2_and_C2C4-2
D158_C	939.825	613.719	942.961	618.369	615.619	615.526	615.526	1208.43	942.961	942.796	621.093	622.688	621.093	615.719	617.619	571.609	0.957718	Angle_between_D1-1D1-2_and_C1-1C1-2
D159_C	942.019	608.927	945.155	614.979	611.577	611.414	611.414	1211.4	945.155	944.838	613.378	614.736	613.378	610.927	613.577	571.631	0.625398	Angle_between_D2-1D2-2_and_C1-1C1-2
D16-1_A	1311.22	1019.08	1314.35	1029.5	1023.83	1023.76	1023.76	1663.93	1314.35	1314.35	1007.42	1007.43	1007.42	1021.08	1025.83	1011.58	0.335327	Maximal_intensity_of_nuclear_brightness
D16-1_C	1305.96	1032.77	1309.1	1040.3	1035.9	1035.98	1035.98	1656.76	1309.1	1309.09	1029.49	1029.92	1029.49	1034.77	1037.9	994.977	0.779892	Maximal_intensity_of_nuclear_brightness_in_mother
D16-2_C	1309.43	1031.48	1312.56	1041.65	1036.03	1035.91	1035.91	1661.15	1312.56	1312.56	1024.56	1024.84	1024.56	1033.48	1038.03	1004.31	0.727594	Maximal_intensity_of_nuclear_brightness_in_bud
D16-3_A1B	1329.52	1014.33	1332.65	1022.85	1018.19	1018.15	1018.15	1686.72	1332.65	1332.6	1005.8	1005.81	1005.8	1016.33	1020.19	1047.67	0.454396	Maximal_intensity_of_nuclear_brightness
D16-3_C	1339.46	1052.24	1342.6	1062.12	1056.68	1056.65	1056.65	1697.57	1342.6	1342.6	1042.59	1042.66	1042.59	1054.24	1058.68	1014.08	0.651515	Maximal_intensity_of_nuclear_brightness_in_whole_cell
D161_A1B	1093.59	617.069	1096.72	619.474	618.157	618.17	618.17	1402.78	1096.72	1095.59	617.964	NA	617.965	619.069	620.157	570.978	0.659436	Angle_between_D3-1D4-1_and_C1-1C1-2_or_between_D3-3D4-3_and_C1-1C1-2
D162_C	689.567	311.027	692.703	311.456	310.949	311.028	311.028	889.601	692.703	692.089	323.069	324.207	323.069	313.027	312.949	337.347	0.966338	Angle_between_D1-1D1-2_and_C1C4-1
D163_C	702.069	339.635	705.206	341.711	340.345	340.41	340.41	905.461	705.206	705.7	347.434	348.158	347.434	341.635	342.345	331.22	0.716698	Angle_between_D2-1D2-2_and_C1C4-1
D165_A1B	1095.56	627.307	1098.7	629.173	628.113	628.131	628.131	1405.14	1098.7	1097.56	632.354	NA	632.354	629.308	630.113	618.707	0.25806	Angle_between_D3-1D4-1_and_C1C4-1_or_between_D3-3D4-3_and_C1C4-1
D166_C	736.305	365.341	739.441	370.218	367.505	367.469	367.469	949.84	739.441	739.571	365.546	366.068	365.546	367.342	369.505	293.878	0.956145	Angle_between_D1-1D1-2_and_C4-1C4-2
D167_C	745.6	374.433	748.736	379.836	376.868	376.793	376.793	961.827	748.736	749.056	374.196	374.728	374.196	376.434	378.868	306.466	0.776784	Angle_between_D2-1D2-2_and_C4-1C4-2
D169_A1B	769.157	320.747	772.294	321.387	320.909	320.939	320.939	993.244	772.294	772.535	332.768	336.753	332.768	322.747	322.91	303.154	0.966463	Angle_between_C4-1D1-1_and_C4-1C1
D169_C	699.226	348.35	702.362	345.882	346.739	346.667	346.667	901.519	702.362	702.014	375.435	376.344	375.435	350.35	348.739	346.569	0.301937	Angle_between_C4-1D1-1_and_C4-1C1
D17-1_A	-1451.87	-1883.97	-1448.73	-1885.41	-1884.87	-1884.94	-1884.94	-1451.8	-1448.73	-1449.87	-1853.51	-1814.5	-1853.51	-1881.97	4463.02	-1677.86	0.956309	Nuclear_fitness_for_ellipse
D17-1_C	-1389.49	-1734.74	-1386.35	-1733.9	-1734.72	-1734.85	-1734.85	-1389.4	-1386.35	-1386.45	-1714.01	-1692.29	-1714.01	-1732.74	9278.94	-1597.39	0.832401	Nuclear_fitness_for_ellipse_in_mother
D17-2_C	-1377.09	-1691.11	-1373.96	-1698.03	-1695.07	-1695.18	-1695.18	-1377	-1373.96	-1373.96	-1657.1	-1612.36	-1657.1	-1689.11	11827.4	-1597.44	0.284374	Nuclear_fitness_for_ellipse_in_bud
D17-3_A1B	-1422.61	-1737.9	-1419.48	-1739.33	-1739.13	-1739.01	-1739.01	-1422.53	-1419.48	-1419.48	-1719.97	-1704.13	-1719.97	-1735.9	15135.2	-1545.18	0.817811	Nuclear_fitness_for_ellipse
D170_A1B	811.545	389.565	814.682	390.883	390.028	390.046	390.046	1047.35	814.682	813.546	399.5	402.655	399.5	391.565	392.028	320.835	0.42198	Angle_between_C4-1D2-1_and_C4-1C1
D170_C	717.431	369.73	720.567	365.501	367.234	367.133	367.133	924.96	720.567	720.212	402.775	403.687	402.775	371.73	369.234	342.213	0.543746	Angle_between_C4-1D2-1_and_C4-1C1
D172_A1B	922.203	478.478	925.339	480.888	479.528	479.553	479.553	1188.4	925.339	925.508	481.249	NA	481.249	480.478	481.528	540.612	0.814881	Angle_between_C4-1D4_and_C4-1C1
D173_A	702.909	99.7285	706.046	96.3129	97.9915	97.9584	97.9584	908.609	706.046	1.31587e+07	150.431	NA	150.432	101.729	99.9917	1.47868	0.0738721	Maximal_distance_between_nuclear_gravity_center_and_nuclear_outline
D173_C	705.203	161.324	708.34	159.968	160.579	160.544	160.544	911.384	708.34	34306.3	196.264	NA	196.264	163.324	162.579	72.0751	0.914151	Maximal_distance_between_nuclear_gravity_center_and_nuclear_outline_in_mother
D174_C	685.46	120.227	688.597	120.89	120.503	120.44	120.44	885.918	688.597	1.8239e+06	147.249	NA	147.249	122.227	122.503	16.8234	0.634838	Maximal_distance_between_nuclear_gravity_center_and_nuclear_outline_in_bud
D175_A1B	737.893	216.872	741.03	213.514	215.119	215.084	215.084	953.498	741.03	739.894	259.198	NA	259.198	218.872	217.119	176.675	0.67026	Maximal_distance_between_nuclear_gravity_center_and_nuclear_outline
D176_A	837.651	243.54	840.788	240.262	241.867	241.837	241.837	1081.86	840.788	3.22253e+06	291.798	NA	291.798	245.54	243.867	143.595	0.0780066	Nuclear_long_axis_length
D176_C	838.673	301.149	841.809	299.414	300.212	300.185	300.185	1082.96	841.809	512438	336.164	NA	336.164	303.149	302.212	197.907	0.901757	Nuclear_long_axis_length_in_mother
D177_C	818.13	266.022	821.267	266.509	266.202	266.142	266.142	1056.76	821.267	820.13	292.508	NA	292.508	268.022	268.202	153.196	0.267657	Nuclear_long_axis_length_in_bud
D178_A1B	875.493	361.811	878.63	358.548	360.099	360.062	360.062	1129.75	878.63	1.66487e+06	402.939	NA	402.939	363.811	362.099	317.773	0.646306	Nuclear_long_axis_length
D179_A	646.312	7.72955	649.449	5.61001	6.64431	6.62787	6.62787	835.362	649.449	1.10687e+07	51.2631	NA	51.2632	9.7297	8.64447	-92.1116	0.275356	Nuclear_minimum_radius
D179_C	634.59	45.5294	637.727	43.5079	44.4762	44.4703	44.4703	820.045	637.727	1.57286e+06	81.1209	NA	81.121	47.5295	46.4763	-36.5613	0.187964	Nuclear_minimum_radius_in_mother
D180_C	617.021	37.4549	620.158	37.7492	37.5522	37.5319	37.5319	797.218	620.158	1.25998e+06	58.0535	NA	58.0535	39.4551	39.5523	-67.8974	0.883772	Nuclear_minimum_radius_in_bud
D181_A1B	660.789	93.4144	663.926	89.5194	91.4259	91.3886	91.3886	853.96	663.926	662.789	142.672	NA	142.672	95.4146	93.426	17.0542	0.143686	Nuclear_minimum_radius
D185_C	1227.78	468.517	1230.92	468.66	468.578	468.582	468.582	1567.78	1230.92	4.09844e+08	478.158	NA	478.158	470.517	470.578	348.342	0.826286	Total_length_of_two_straight_segments_D11-1C4-1_and_D11-2C4-1
D186_C	1226.8	461.134	1229.94	461.371	461.243	461.246	461.246	1566.6	1229.94	1.19972e+08	468.265	NA	468.265	463.134	463.243	344.322	0.766188	Total_length_of_two_straight_segments_D12-1C4-1_and_D12-2C4-1
D188_A	358.542	-54.1578	361.679	-62.5033	-58.4874	-58.6679	-58.6679	463.393	361.679	361.205	-4.12794	-4.12317	-4.12801	-52.1576	-56.4873	-86.5956	0.0843526	Distance_between_nuclear_gravity_center_and_brightest_point
D188_C	372.006	29.0936	375.142	20.3444	24.3691	24.0963	24.0963	479.48	375.142	374.809	74.1945	74.1974	74.1945	31.0938	26.3692	-22.5548	0.206502	Distance_between_nuclear_gravity_center_and_brightest_point_in_mother
D189_C	352.529	-18.9815	355.665	-23.4651	-21.5265	-21.6753	-21.6753	455.344	355.665	354.943	19.2649	19.2683	19.2648	-16.9813	-19.5264	-64.9161	0.434579	Distance_between_nuclear_gravity_center_and_brightest_point_in_bud
D190_A1B	447.679	143.388	450.814	133.874	138.115	137.927	137.927	575.014	450.814	450.813	182.263	182.269	182.263	145.388	140.115	183.58	0.0593742	Distance_between_nuclear_gravity_center_and_brightest_point
D191_A	1243.28	923.34	1246.41	931.56	927.066	927.047	927.047	1583.05	1246.41	1246.19	914.92	915.165	914.92	925.34	929.067	949.104	0.237146	Average_of_nuclear_brightness
D191_C	1239.18	928.123	1242.31	937.311	932.319	932.269	932.269	1577.78	1242.31	1242.33	918.327	918.433	918.327	930.124	934.32	936.163	0.254555	Average_of_nuclear_brightness_in_mother
D192_C	1243.65	929.055	1246.78	939.478	933.916	933.779	933.779	1583.32	1246.78	1246.68	916.857	916.867	916.857	931.055	935.916	943.662	0.384297	Average_of_nuclear_brightness_in_bud
D193_A1B	1258.97	926.001	1262.11	931.229	928.225	928.264	928.264	1602.42	1262.11	1261.91	925.096	925.466	925.096	928.001	930.226	983.613	0.600015	Average_of_nuclear_brightness
D193_C	1243.93	925.755	1247.07	935.795	930.429	930.337	930.337	1583.78	1247.07	1246.91	912.782	912.782	912.782	927.755	932.429	938.946	0.226824	Average_of_nuclear_brightness_in_whole_cell
D194_A	299.199	-337.361	302.336	-337.513	-337.468	-337.477	-337.477	389.769	302.336	301.229	-314.717	-314.701	-314.717	-335.361	-335.468	-348.235	0.220627	Maximal_intensity_of_nuclear_brightness_divided_by_average
D194_C	296.197	-290.029	299.334	-291.222	-290.672	-290.667	-290.667	385.954	299.334	298.197	-264.898	-264.888	-264.898	-288.028	-288.672	-319.741	0.571495	Maximal_intensity_of_nuclear_brightness_divided_by_average_in_mother
D195_C	294.645	-269.954	297.782	-270.348	-270.208	-270.214	-270.214	383.98	297.782	296.645	-248.792	-248.784	-248.792	-267.954	-268.208	-296.778	0.378593	Maximal_intensity_of_nuclear_brightness_divided_by_average_in_bud
D196_A1B	301.135	-361.827	304.272	-360.704	-361.288	-361.301	-361.301	392.212	304.272	308.683	-350.799	-350.774	-350.799	-359.827	-359.288	-358.123	0.164907	Maximal_intensity_of_nuclear_brightness_divided_by_average
D196_C	325.308	-279.195	328.445	-280.349	-279.812	-279.812	-279.812	422.391	328.445	8.36492e+06	-252.121	-252.099	-252.121	-277.195	-277.811	-305.534	0.377491	Maximal_intensity_of_nuclear_brightness_divided_by_average_in_whole_cell
D197_C	204.309	-267.128	207.446	-265.464	-266.421	-266.41	-266.41	272.785	207.446	206.309	-258.694	-258.694	-258.694	-265.128	-264.421	-360.416	0.803578	Ratio_of_nuclear_size
D198_C	219.507	-172.701	222.643	-170.406	-171.803	-171.843	-171.843	290.755	222.643	222.151	-161.382	-161.382	-161.382	-170.701	-169.803	-280.204	0.844912	Ratio_of_nuclear_brightness
1IDs of morphological parameters (Ohya et al., 2005)
2AIC = Akaike Information Criterion
3EXP = Exponential distribution
4GA = Gamma distribution
5GP = Generalized Pareto distribution
6IGAMMA = Inverse Gamma distribution
7IG = Inverse Gaussian distribution
8LOGNO = Log-Normal distribution
9LOGNO2 = Log-Normal 2 distribution
10PARETO1 = Pareto Type 1 distribution for y>0
11PARETO2 = Pareto type 2 distribution for y>0
12PARETO2o = Pareto type 2 original distribution for y>0
13WEI = Weibull distribution
14WEI2 = Weibull distribution (PH parameterization)
15WEI3 = Weibull distribution (mu as mean)
16ZAGA = Zero-adjusted Gamma distribution
17ZAIG = Zero-adjusted inverse Gaussian distribution
18NO = Normal distribution; distribution begins to look bell shaped as the sample size increases (here, n = 114). However, in a typical experiment a very big sample size is not generally studied. Therefore, it is rational to consider data type in the first place.
19To compare equality of the data with the reference probability distribution (here, Gamma distribution)
20Descriptions of the morphological parameters (Ohya et al., 2005 )

## Sheet: (B) Ratio measures
Supplementary Table S1B. Selection of the probability distribution for each morphological parameter.
Parameter ID1	AIC2 values								P value of Kolmogorov test11	Description12
	BE3	BEINF04	BEINF15	BEINF6	BEOI7	BEZI8	LOGITNO9	NO10
A101_A	-576.674	-574.674	-574.674	-572.674	-574.674	-574.674	-578.779	-334.188	0.738305	Actin_region_ratio_in_whole_cell
A101_A1B	-673.439	-671.439	-671.439	-669.439	-671.439	-671.439	-672.953	-482.265	0.982413	Actin_region_ratio_in_whole_cell
A101_C	-544.006	-542.006	-542.006	-540.006	-542.006	-542.006	-541.958	-391.664	0.665306	Actin_region_ratio_in_whole_cell
A102_A1B	-402.318	-400.318	-400.318	-398.318	-400.318	-400.318	-401.839	-356.344	0.92897	Bud_actin_region_ratio_to_total_region
A102_C	-379.295	-377.295	-377.295	-375.295	-377.295	-377.295	-379.33	-424.579	0.939542	Bud_actin_region_ratio_to_total_region
A103_A1B	-765.845	-763.845	-763.845	-761.845	-763.845	-763.845	-768.723	-673.854	0.960068	Relative_distance_of_actin_patch_center_from_neck_in_mother
A103_C	-471.536	-469.536	-469.536	-467.536	-469.536	-469.536	-492.669	-513.644	0.0246489	Relative_distance_of_actin_patch_center_from_neck_in_mother
A104_A1B	-643.072	-641.072	-641.072	-639.072	-641.072	-641.072	-642.395	-643.971	0.947142	Relative_distance_of_actin_patch_center_from_neck_in_bud
A104_C	-518.781	-516.781	-516.781	-514.781	-516.781	-516.781	-518.254	-564.428	0.955358	Relative_distance_of_actin_patch_center_from_neck_in_bud
A9_A1B	-343.583	-341.583	-341.583	-339.583	-341.583	-341.583	-345.641	-356.61	0.0137549	Proportion_of_actin_region_at_neck
A9_C	-233.562	-231.562	-231.562	-229.562	-231.562	-231.562	-234.985	-317.924	0.00603841	Proportion_of_actin_region_at_neck
C115_A	-689.233	-687.233	-687.233	-685.233	-687.233	-687.233	-689.386	-724.576	0.880414	Whole_cell_axis_ratio
C115_A1B	-719.323	-717.323	-717.323	-715.323	-717.323	-717.323	-719.615	-682.393	0.816307	Mother_axis_ratio
C115_C	-654.427	-652.427	-652.427	-650.427	-652.427	-652.427	-654.764	-678.163	0.891049	Mother_axis_ratio
C117_A1B	-502.464	-500.464	-500.464	-498.464	-500.464	-500.464	-502.574	-531.785	0.917836	Cell_outline_ratio
C117_C	-547.307	-545.307	-545.307	-543.307	-545.307	-545.307	-545.8	-603.888	0.819924	Cell_outline_ratio
C118_A1B	-524.877	-522.877	-522.877	-520.877	-522.877	-522.877	-524.998	-533.755	0.744414	Cell_size_ratio
C118_C	-472.321	-470.321	-470.321	-468.321	-470.321	-470.321	-471.453	-530.411	0.763793	Cell_size_ratio
D105_A	-845.43	-843.43	-843.43	-841.43	-843.43	-843.43	-845.36	-780.102	0.504213	Ratio_of_D102_to_C103
D106_C	-546.642	-544.642	-544.642	-542.642	-544.642	-544.642	-546.753	-549.42	0.603572	Ratio_of_D103_to_C103
D107_A1B	-694.21	-692.21	-692.21	-690.21	-692.21	-692.21	-694.204	-658.346	0.699327	Ratio_of_D104_to_C103
D112_C	-526.58	-524.58	-524.58	-522.58	-524.58	-524.58	-526.821	-539.159	0.509451	Ratio_of_D108_to_C128
D113_C	-551.443	-549.443	-549.443	-547.443	-549.443	-549.443	-551.509	-505.736	0.947699	Ratio_of_D109_to_C107
D114_A1B	-697.881	-695.881	-695.881	-693.881	-695.881	-695.881	-697.825	-608.578	0.948844	Ratio_of_D110_to_C128
D123_C	-533.969	-531.969	-531.969	-529.969	-531.969	-531.969	-534.02	-508.728	0.89203	Ratio_of_D121_to_C107
D147_A	-637.958	-635.958	-635.958	-633.958	-635.958	-635.958	-637.776	-577.554	0.800544	Relative_distance_of_nuclear_gravity_center_to_cell_center
D147_A1B	-566.019	-564.019	-564.019	-562.019	-564.019	-564.019	-565.944	-517.895	0.717832	Relative_distance_of_nuclear_gravity_center_to_mother_center
D147_C	-474.41	-472.41	-472.41	-470.41	-472.41	-472.41	-474.184	-481.642	0.530014	Relative_distance_of_nuclear_gravity_center_in_mother_to_mother_center
D148_A	-602.173	-600.173	-600.173	-598.173	-600.173	-600.173	-601.996	-540.194	0.939396	Relative_distance_of_nuclear_brightest_point_to_cell_center
D148_A1B	-486.305	-484.305	-484.305	-482.305	-484.305	-484.305	-486.062	-508.042	0.771353	Relative_distance_of_nuclear_brightest_point_to_mother_center
D148_C	-439.902	-437.902	-437.902	-435.902	-437.902	-437.902	-439.537	-483.389	0.932934	Relative_distance_of_nuclear_brightest_point_in_mother_to_mother_center
D149_C	-504.193	-502.193	-502.193	-500.193	-502.193	-502.193	-504.191	-514.695	0.507403	Relative_distance_of_nuclear_gravity_center_in_bud_to_bud_center
D150_C	-475.813	-473.813	-473.813	-471.813	-473.813	-473.813	-475.159	-493.852	0.600675	Relative_distance_of_nuclear_brightest_point_in_bud_to_bud_center
D182_A	-648.256	-646.256	-646.256	-644.256	-646.256	-646.256	-648.948	-572.094	0.81218	Nuclear_axis_ratio
D182_C	-461.457	-459.457	-459.457	-457.457	-459.457	-459.457	-458.865	-428.583	0.82775	Nuclear_axis_ratio_in_mother
D183_C	-497.811	-495.811	-495.811	-493.811	-495.811	-495.811	-497.62	-483.87	0.870306	Nuclear_axis_ratio_in_bud
D184_A1B	-350.709	-348.709	-348.709	-346.709	-348.709	-348.709	-350.69	-315.498	0.729984	Nuclear_axis_ratio
1IDs of morphological parameters (Ohya et al., 2005)
2AIC = Akaike Information Criterion
3BE = Beta distribution
4BEINF0 = Beta zero-inflated distribution
5BEINF1 = Beta one-inflated distribution
6BEINF = Beta zero- and one-inflated distribution
7BEOI = One-inflated beta distribution
8BEZI = Zero-inflated beta distribution
9LOGITNO = Logit normal distribution
10NO = Normal distribution; distribution begins to look bell shaped as the sample size increases (here, n = 114). However, in a typical experiment a very big sample size is not generally studied. Therefore, it is rational to consider data type in the first place.
11To compare equality of the data with the reference probability distribution (here, beta distribution)
12Descriptions of the morphological parameters (Ohya et al., 2005 )

## Sheet: (C) Noise measures
Supplementary Table S1C. Selection of the probability distribution for each morphological parameter.
Parameter ID1	AIC2 values					P value of Shapiro test8	Q–Q (quantile-quantile) normal plot			Description10
	GU3	LO4	NO5	NO26	RG7		r9	P value of r	R-squared
ACV101_A	-219.258	-241.149	-240.592	-240.592	-218.553	0.616024	0.994832	4.16695e-113	0.989691	Coefficient_of_variation_of_A101_A
ACV101_A1B	-481.18	-505.507	-509.539	-509.539	-510.758	0.096	0.991214	3.03222e-100	0.982506	Coefficient_of_variation_of_A101_A1B
ACV101_C	-430.217	-449.233	-453.184	-453.184	-443.555	0.827882	0.99652	1.0442e-122	0.993053	Coefficient_of_variation_of_A101_C
ACV102_A1B	-418.651	-483.653	-473.562	-473.562	-480.635	4.03265e-05	0.96707	2.13489e-68	0.935225	Coefficient_of_variation_of_A102_A1B
ACV102_C	-468.794	-474.913	-470.718	-470.718	-431.697	0.014846	0.985648	2.25411e-88	0.971501	Coefficient_of_variation_of_A102_C
ACV103_A1B	-4.19748	-129.007	-96.1563	-96.1563	-113.501	2.25538e-10	0.903071	6.46712e-43	0.815537	Coefficient_of_variation_of_A103_A1B
ACV103_C	61.1428	52.5036	46.7466	46.7466	58.5526	0.481586	0.995673	2.047e-117	0.991364	Coefficient_of_variation_of_A103_C
ACV104_A1B	-440.087	-446.957	-452.84	-452.84	-440.33	0.461063	0.995486	2.16111e-116	0.990993	Coefficient_of_variation_of_A104_A1B
ACV104_C	-280.272	-288.28	-291.308	-291.308	-270.816	0.908124	0.997578	1.639e-131	0.995163	Coefficient_of_variation_of_A104_C
ACV120_A	-440.488	-460.994	-464.835	-464.835	-459.177	0.623158	0.995407	5.71918e-116	0.990835	Coefficient_of_variation_of_A120_A
ACV120_A1B	-161.585	-318.22	-277.216	-277.216	-291.787	2.42546e-11	0.885087	5.34006e-39	0.783379	Coefficient_of_variation_of_A120_A1B
ACV120_C	-265.755	-293.787	-290.261	-290.261	-256.992	0.0856419	0.988236	3.51484e-93	0.976611	Coefficient_of_variation_of_A120_C
ACV121_A	-428.738	-438.679	-442.832	-442.832	-428.543	0.636876	0.99647	2.34913e-122	0.992952	Coefficient_of_variation_of_A121_A
ACV121_A1B	-256.257	-291.647	-281.355	-281.355	-240.27	0.00208279	0.978195	2.7265e-78	0.956866	Coefficient_of_variation_of_A121_A1B
ACV121_C	-256.219	-295.134	-288.537	-288.537	-258.676	0.0422184	0.986096	3.84887e-89	0.972386	Coefficient_of_variation_of_A121_C
ACV122_A	-332.66	-346.514	-348.898	-348.898	-330.323	0.6292	0.995459	3.03275e-116	0.990938	Coefficient_of_variation_of_A122_A
ACV122_A1B	-371.779	-440.332	-404.768	-404.768	-308.622	2.72405e-10	0.901902	1.22385e-42	0.813428	Coefficient_of_variation_of_A122_A1B
ACV122_C	-221.344	-224.024	-225.026	-225.026	-191.329	0.329877	0.992975	1.15745e-105	0.985999	Coefficient_of_variation_of_A122_C
ACV123_A	-289.243	-331.384	-324.841	-324.841	-307.31	0.0249913	0.986237	2.18873e-89	0.972663	Coefficient_of_variation_of_A123_A
ACV123_A1B	-384.789	-394.69	-398.963	-398.963	-383.171	0.9731	0.998262	1.42638e-139	0.996527	Coefficient_of_variation_of_A123_A1B
ACV123_C	-217.798	-252.428	-252.173	-252.173	-250.057	0.156083	0.991375	1.08756e-100	0.982823	Coefficient_of_variation_of_A123_C
ACV7-1_A	-206.668	-215.29	-218.843	-218.843	-199.582	0.99561	0.998785	2.87522e-148	0.997571	Coefficient_of_variation_of_A7-1_A
ACV7-1_A1B	-219.483	-299.178	-285.597	-285.597	-318.057	1.54994e-07	0.944458	5.91833e-56	0.892001	Coefficient_of_variation_of_A7-1_A1B
ACV7-1_C	-147.022	-183.21	-178.167	-178.167	-154.381	0.0893743	0.988558	7.49092e-94	0.977248	Coefficient_of_variation_of_A7-1_C
ACV7-2_A1B	-339.893	-368.499	-371.806	-371.806	-369.647	0.270283	0.992685	1.11005e-104	0.985423	Coefficient_of_variation_of_A7-2_A1B
ACV7-2_C	-362.415	-366.956	-364.374	-364.374	-324.898	0.0854371	0.989548	4.84389e-96	0.979206	Coefficient_of_variation_of_A7-2_C
ACV8-1_A	-279.463	-338.604	-333.687	-333.687	-342.764	0.000838831	0.97608	4.59266e-76	0.952733	Coefficient_of_variation_of_A8-1_A
ACV8-1_A1B	-276.754	-320.133	-318.165	-318.165	-322.311	0.0163982	0.985832	1.09829e-88	0.971864	Coefficient_of_variation_of_A8-1_A1B
ACV8-1_C	-244.709	-257.409	-261.161	-261.161	-248.05	0.39562	0.994915	1.69165e-113	0.989855	Coefficient_of_variation_of_A8-1_C
ACV8-2_A1B	-337.746	-366.489	-367.456	-367.456	-365.548	0.107061	0.991363	1.16914e-100	0.982801	Coefficient_of_variation_of_A8-2_A1B
ACV8-2_C	-243.493	-264.801	-261.905	-261.905	-231.954	0.257465	0.99186	4.28478e-102	0.983787	Coefficient_of_variation_of_A8-2_C
ACV9_A1B	-378.537	-414.028	-413.749	-413.749	-411.198	0.221348	0.992145	5.8845e-103	0.984352	Coefficient_of_variation_of_A9_A1B
ACV9_C	-251.349	-281.704	-282.702	-282.702	-280.134	0.0887161	0.99072	6.41665e-99	0.981526	Coefficient_of_variation_of_A9_C
CCV101_A1B	-649.82	-684.556	-683.944	-683.944	-680.216	0.192666	0.992335	1.50022e-103	0.984729	Coefficient_of_variation_of_C101_A1B
CCV101_C	-609.735	-635.391	-633.775	-633.775	-617.011	0.271518	0.993005	9.15039e-106	0.986058	Coefficient_of_variation_of_C101_C
CCV102_A1B	-736.044	-762.156	-762.347	-762.347	-751.751	0.324366	0.993914	3.84368e-109	0.987865	Coefficient_of_variation_of_C102_A1B
CCV102_C	-677.497	-722.052	-719.285	-719.285	-722.551	0.00149026	0.97921	1.94298e-79	0.958853	Coefficient_of_variation_of_C102_C
CCV103_A	-691.882	-730.114	-730.671	-730.671	-732.253	0.0980206	0.989709	2.0445e-96	0.979524	Coefficient_of_variation_of_C103_A
CCV103_A1B	-802.104	-829.823	-829.78	-829.78	-816.474	0.721772	0.995497	1.90039e-116	0.991014	Coefficient_of_variation_of_C103_A1B
CCV103_C	-740.776	-747.859	-749.84	-749.84	-724.693	0.758772	0.9966	2.87228e-123	0.993211	Coefficient_of_variation_of_C103_C
CCV104_A	-656.013	-664.824	-671.837	-671.837	-665.788	0.0873456	0.991504	4.69241e-101	0.983079	Coefficient_of_variation_of_C104_A
CCV104_A1B	-812.277	-820.414	-827.431	-827.431	-818.99	0.183799	0.992382	1.06693e-103	0.984822	Coefficient_of_variation_of_C104_A1B
CCV104_C	-787.661	-793.982	-796.748	-796.748	-774.12	0.557049	0.995469	2.68527e-116	0.990958	Coefficient_of_variation_of_C104_C
CCV105_A1B	-335.294	-355.555	-358.943	-358.943	-349.711	0.869952	0.996883	2.23953e-125	0.993775	Coefficient_of_variation_of_C105_A1B
CCV105_C	-101.414	-134.398	-135.05	-135.05	-131.419	0.367254	0.993546	1.01812e-107	0.987134	Coefficient_of_variation_of_C105_C
CCV106_A1B	-399.025	-409.782	-409.098	-409.098	-378.114	0.426119	0.994089	7.5095e-110	0.988214	Coefficient_of_variation_of_C106_A1B
CCV106_C	-228.829	-237.334	-241.631	-241.631	-225.721	0.761912	0.996859	3.39939e-125	0.993728	Coefficient_of_variation_of_C106_C
CCV107_A1B	-495.724	-501.859	-505.994	-505.994	-484.832	0.752667	0.996253	6.5439e-121	0.99252	Coefficient_of_variation_of_C107_A1B
CCV107_C	-640.546	-667.977	-670.305	-670.305	-673.593	0.0196625	0.987067	6.8581e-91	0.974302	Coefficient_of_variation_of_C107_C
CCV108_A1B	-610.885	-642.472	-643.353	-643.353	-644.318	0.0654951	0.990233	1.11248e-97	0.980561	Coefficient_of_variation_of_C108_A1B
CCV108_C	-462.596	-501.828	-502.636	-502.636	-514.369	0.00178614	0.980184	1.3605e-80	0.96076	Coefficient_of_variation_of_C108_C
CCV109_A1B	-716.134	-724.702	-728.209	-728.209	-707.113	0.671577	0.995616	4.24688e-117	0.991251	Coefficient_of_variation_of_C109_A1B
CCV109_C	-414.583	-471.638	-464.353	-464.353	-472.153	0.00020714	0.97247	1.09048e-72	0.945699	Coefficient_of_variation_of_C109_C
CCV11-1_A	-517.651	-546.266	-547.976	-547.976	-543.432	0.529681	0.994999	6.6426e-114	0.990023	Coefficient_of_variation_of_C11-1_A
CCV11-1_A1B	-648.628	-678.715	-678.834	-678.834	-666.464	0.15083	0.990522	2.07777e-98	0.981135	Coefficient_of_variation_of_C11-1_A1B
CCV11-1_C	-630.271	-658.04	-650.04	-650.04	-607.79	0.0186982	0.984222	4.35807e-86	0.968693	Coefficient_of_variation_of_C11-1_C
CCV11-2_A1B	-367.606	-391.421	-394.246	-394.246	-386.127	0.180355	0.9921	8.07319e-103	0.984263	Coefficient_of_variation_of_C11-2_A1B
CCV11-2_C	-511.643	-538.422	-537.696	-537.696	-519.054	0.295863	0.992122	6.93433e-103	0.984306	Coefficient_of_variation_of_C11-2_C
CCV110_A1B	-326.542	-358.453	-355.686	-355.686	-338.025	0.405704	0.9931	4.25314e-106	0.986247	Coefficient_of_variation_of_C110_A1B
CCV110_C	-308.502	-308.773	-311.542	-311.542	-285.567	0.120264	0.991841	4.90039e-102	0.983748	Coefficient_of_variation_of_C110_C
CCV111_A1B	-624.91	-631.884	-633.362	-633.362	-609.331	0.350983	0.994446	2.33583e-111	0.988922	Coefficient_of_variation_of_C111_A1B
CCV111_C	-434.603	-438.476	-435.458	-435.458	-392.314	0.0377626	0.987306	2.43149e-91	0.974773	Coefficient_of_variation_of_C111_C
CCV112_A1B	-803.307	-839.296	-838.068	-838.068	-833.266	0.226943	0.992288	2.10706e-103	0.984636	Coefficient_of_variation_of_C112_A1B
CCV112_C	-690.519	-723.24	-718.344	-718.344	-693.799	0.0901674	0.989053	6.40858e-95	0.978225	Coefficient_of_variation_of_C112_C
CCV113_A1B	-48.5473	-103.817	-98.9603	-98.9603	-110.626	0.000764604	0.976742	9.7168e-77	0.954025	Coefficient_of_variation_of_C113_A1B
CCV113_C	-137.537	-199.607	-191.726	-191.726	-209.671	1.16601e-05	0.962461	2.88645e-65	0.926332	Coefficient_of_variation_of_C113_C
CCV114_A1B	-698.663	-718.007	-719.016	-719.016	-702.858	0.553778	0.995279	2.66721e-115	0.99058	Coefficient_of_variation_of_C114_A1B
CCV114_C	-510.143	-552.162	-549.405	-549.405	-551.105	0.012769	0.985414	5.53261e-88	0.97104	Coefficient_of_variation_of_C114_C
CCV115_A	-908.788	-919.529	-923.263	-923.263	-904.651	0.682574	0.995666	2.23799e-117	0.99135	Coefficient_of_variation_of_C115_A
CCV115_A1B	-933.233	-946.85	-949.439	-949.439	-929.526	0.989488	0.997764	1.89757e-133	0.995533	Coefficient_of_variation_of_C115_A1B
CCV115_C	-795.205	-803.207	-806.092	-806.092	-784.423	0.469371	0.995031	4.61771e-114	0.990088	Coefficient_of_variation_of_C115_C
CCV116_A1B	-675.633	-692.683	-694.814	-694.814	-677.144	0.928187	0.996916	1.22829e-125	0.993841	Coefficient_of_variation_of_C116_A1B
CCV116_C	-496.065	-542.555	-540.577	-540.577	-550.88	0.00231561	0.980681	3.31758e-81	0.961736	Coefficient_of_variation_of_C116_C
CCV117_A1B	-526.404	-539.615	-542.137	-542.137	-523.958	0.925308	0.997408	7.40481e-130	0.994822	Coefficient_of_variation_of_C117_A1B
CCV117_C	-664.637	-676.214	-679.257	-679.257	-662.889	0.873743	0.997638	4.06344e-132	0.995282	Coefficient_of_variation_of_C117_C
CCV118_A1B	-403.844	-426.423	-427.469	-427.469	-415.054	0.712669	0.996277	4.56648e-121	0.992568	Coefficient_of_variation_of_C118_A1B
CCV118_C	-546.18	-556.69	-560.012	-560.012	-543.127	0.857963	0.997281	1.05892e-128	0.99457	Coefficient_of_variation_of_C118_C
CCV12-1_A	-673.587	-706.41	-707.904	-707.904	-707.803	0.206882	0.992218	3.50441e-103	0.984496	Coefficient_of_variation_of_C12-1_A
CCV12-1_A1B	-803.762	-829.888	-831.017	-831.017	-820.07	0.600617	0.994806	5.53695e-113	0.989638	Coefficient_of_variation_of_C12-1_A1B
CCV12-1_C	-713.571	-749.287	-745.495	-745.495	-717.31	0.13144	0.988604	6.01013e-94	0.977337	Coefficient_of_variation_of_C12-1_C
CCV12-2_A1B	-499.683	-516.05	-519.08	-519.08	-504.193	0.798661	0.99649	1.6993e-122	0.992992	Coefficient_of_variation_of_C12-2_A1B
CCV12-2_C	-581.195	-602.632	-607.296	-607.296	-604.196	0.0541359	0.988459	1.2103e-93	0.977052	Coefficient_of_variation_of_C12-2_C
CCV126_A	-492.099	-532.318	-529.516	-529.516	-523.684	0.103405	0.990124	2.05827e-97	0.980346	Coefficient_of_variation_of_C126_A
CCV126_A1B	-520.332	-534.938	-539.765	-539.765	-529.768	0.719552	0.996084	7.72805e-120	0.992183	Coefficient_of_variation_of_C126_A1B
CCV126_C	-476.96	-483.356	-484.396	-484.396	-451.478	0.246516	0.992314	1.74844e-103	0.984687	Coefficient_of_variation_of_C126_C
CCV127_A	-435.003	-461.661	-465.204	-465.204	-464.976	0.0972112	0.990741	5.64596e-99	0.981568	Coefficient_of_variation_of_C127_A
CCV127_A1B	-351.645	-356.103	-361.671	-361.671	-347.232	0.224882	0.993939	3.0671e-109	0.987914	Coefficient_of_variation_of_C127_A1B
CCV127_C	-486.121	-586.391	-560.878	-560.878	-610.421	8.64703e-13	0.8616	9.0558e-35	0.742355	Coefficient_of_variation_of_C127_C
CCV128_A1B	-802.532	-840.074	-840.418	-840.418	-843.538	0.0401271	0.98793	1.4723e-92	0.976005	Coefficient_of_variation_of_C128_A1B
CCV128_C	-662.871	-690.935	-692.718	-692.718	-689.775	0.20643	0.992902	2.05765e-105	0.985855	Coefficient_of_variation_of_C128_C
CCV13_A	-299.19	-328.259	-328.017	-328.017	-316.576	0.00521453	0.982075	5.20837e-83	0.964471	Coefficient_of_variation_of_C13_A
CCV13_A1B	-481.555	-509.081	-509.006	-509.006	-494.874	0.858919	0.995943	5.55489e-119	0.991903	Coefficient_of_variation_of_C13_A1B
CCV13_C	-202.921	-316.952	-287.729	-287.729	-328.796	2.63364e-10	0.906477	9.60767e-44	0.8217	Coefficient_of_variation_of_C13_C
DCV102_A	-690.241	-715.113	-716.888	-716.888	-706.207	0.622657	0.994638	3.27563e-112	0.989304	Coefficient_of_variation_of_D102_A
DCV103_C	-454.289	-468.811	-465.964	-465.964	-434.383	0.0537637	0.988209	4.00302e-93	0.976557	Coefficient_of_variation_of_D103_C
DCV104_A1B	-693.82	-734.797	-732.349	-732.349	-728.669	0.0765808	0.98893	1.19433e-94	0.977982	Coefficient_of_variation_of_D104_A1B
DCV105_A	-874.1	-877.724	-883.943	-883.943	-870.154	0.124253	0.992394	9.78008e-104	0.984845	Coefficient_of_variation_of_D105_A
DCV106_C	-460.212	-466.164	-469.129	-469.129	-447.4	0.775618	0.997015	1.98512e-126	0.994038	Coefficient_of_variation_of_D106_C
DCV107_A1B	-717.049	-737.684	-740.602	-740.602	-732.693	0.591109	0.995912	8.50618e-119	0.991841	Coefficient_of_variation_of_D107_A1B
DCV108_C	-476.664	-502.428	-498.98	-498.98	-472.839	0.14441	0.990737	5.80125e-99	0.98156	Coefficient_of_variation_of_D108_C
DCV109_C	-414.51	-455.919	-455.284	-455.284	-446.381	0.112911	0.989354	1.35513e-95	0.978821	Coefficient_of_variation_of_D109_C
DCV110_A1B	-513.383	-546.843	-547.318	-547.318	-546.019	0.167098	0.991878	3.80256e-102	0.983822	Coefficient_of_variation_of_D110_A1B
DCV112_C	-510.902	-531.429	-528.834	-528.834	-499.279	0.55415	0.994079	8.31555e-110	0.988192	Coefficient_of_variation_of_D112_C
DCV113_C	-444.208	-484.106	-482.076	-482.076	-468.501	0.141566	0.989536	5.18501e-96	0.979181	Coefficient_of_variation_of_D113_C
DCV114_A1B	-514.337	-543.78	-545.36	-545.36	-543.798	0.0793439	0.989841	9.97245e-97	0.979785	Coefficient_of_variation_of_D114_A1B
DCV116_C	-556.346	-558.44	-556.974	-556.974	-519.829	0.0935927	0.990116	2.15492e-97	0.98033	Coefficient_of_variation_of_D116_C
DCV117_A	-450.913	-495.585	-490.943	-490.943	-470.163	0.129367	0.988541	8.13998e-94	0.977214	Coefficient_of_variation_of_D117_A
DCV117_C	-364.74	-381.903	-382.318	-382.318	-359.685	0.622714	0.994699	1.71273e-112	0.989427	Coefficient_of_variation_of_D117_C
DCV118_A1B	-569.615	-574.813	-578.754	-578.754	-558.506	0.84928	0.997309	6.05081e-129	0.994624	Coefficient_of_variation_of_D118_A1B
DCV119_C	-307.351	-340.927	-338.661	-338.661	-330.501	0.0930335	0.990661	9.15522e-99	0.981409	Coefficient_of_variation_of_D119_C
DCV121_C	-436.956	-468.5	-469.912	-469.912	-464.249	0.576577	0.99456	7.27523e-112	0.98915	Coefficient_of_variation_of_D121_C
DCV123_C	-405.277	-447.545	-444.042	-444.042	-430.155	0.0847016	0.988172	4.77332e-93	0.976483	Coefficient_of_variation_of_D123_C
DCV125_C	-448.772	-475.418	-475.129	-475.129	-461.681	0.89302	0.996781	1.3552e-124	0.993571	Coefficient_of_variation_of_D125_C
DCV126_A1B	-693.826	-736.65	-735.184	-735.184	-733.983	0.0470492	0.987344	2.06005e-91	0.974848	Coefficient_of_variation_of_D126_A1B
DCV127_A	-682.539	-714.23	-716.161	-716.161	-717.07	0.118732	0.991155	4.42799e-100	0.982387	Coefficient_of_variation_of_D127_A
DCV128_C	-446.642	-461.793	-460.532	-460.532	-432.409	0.352495	0.993543	1.04646e-107	0.987128	Coefficient_of_variation_of_D128_C
DCV129_A1B	-598.693	-617.861	-618.952	-618.952	-599.631	0.468935	0.994419	3.0544e-111	0.988869	Coefficient_of_variation_of_D129_A1B
DCV130_C	-458.457	-481.364	-480.335	-480.335	-458.426	0.382147	0.993315	7.24236e-107	0.986675	Coefficient_of_variation_of_D130_C
DCV131_C	-433.91	-461.766	-463.592	-463.592	-453.98	0.693172	0.994999	6.68009e-114	0.990022	Coefficient_of_variation_of_D131_C
DCV132_A1B	-447.728	-466.054	-470.199	-470.199	-462.193	0.542443	0.995336	1.34779e-115	0.990694	Coefficient_of_variation_of_D132_A1B
DCV134_C	-549.382	-571.236	-570.748	-570.748	-552.136	0.541083	0.99511	1.89662e-114	0.990244	Coefficient_of_variation_of_D134_C
DCV135_A	-463.583	-499.877	-497.209	-497.209	-479.405	0.237698	0.991403	9.02175e-101	0.982881	Coefficient_of_variation_of_D135_A
DCV135_C	-336.648	-368.427	-367.387	-367.387	-358.812	0.120667	0.990969	1.40968e-99	0.98202	Coefficient_of_variation_of_D135_C
DCV136_A1B	-297.489	-303.497	-310.946	-310.946	-303.815	0.0665173	0.991268	2.15076e-100	0.982613	Coefficient_of_variation_of_D136_A1B
DCV137_C	-299.77	-342.956	-340.626	-340.626	-343.899	0.00718022	0.984174	5.14903e-86	0.968599	Coefficient_of_variation_of_D137_C
DCV139_C	-433.714	-465.283	-465.609	-465.609	-449.884	0.214668	0.991263	2.2318e-100	0.982602	Coefficient_of_variation_of_D139_C
DCV14-1_A	-372.701	-395.539	-399.346	-399.346	-399.521	0.126308	0.992217	3.53143e-103	0.984494	Coefficient_of_variation_of_D14-1_A
DCV14-1_C	-365.371	-407.147	-405.897	-405.897	-405.716	0.0313139	0.987212	3.66743e-91	0.974588	Coefficient_of_variation_of_D14-1_C
DCV14-2_C	-329.931	-364.135	-364.385	-364.385	-366.836	0.0644873	0.989822	1.10606e-96	0.979747	Coefficient_of_variation_of_D14-2_C
DCV14-3_A1B	-401.532	-410.255	-411.987	-411.987	-386.634	0.913485	0.996846	4.30801e-125	0.993702	Coefficient_of_variation_of_D14-3_A1B
DCV14-3_C	-449.667	-484.743	-486.143	-486.143	-489.175	0.0409141	0.988565	7.24803e-94	0.977261	Coefficient_of_variation_of_D14-3_C
DCV141_C	-447.004	-470.482	-471.086	-471.086	-459.155	0.696644	0.995941	5.71114e-119	0.991899	Coefficient_of_variation_of_D141_C
DCV142_A1B	-600.066	-619.094	-620.709	-620.709	-605.426	0.809286	0.996997	2.78571e-126	0.994002	Coefficient_of_variation_of_D142_A1B
DCV143_A1B	-252.868	-285.688	-288.317	-288.317	-287.44	0.129885	0.990466	2.89529e-98	0.981023	Coefficient_of_variation_of_D143_A1B
DCV143_C	-319.058	-376.057	-367.046	-367.046	-356.368	0.00192149	0.978077	3.68378e-78	0.956634	Coefficient_of_variation_of_D143_C
DCV144_C	-318.096	-341.278	-341.633	-341.633	-326.108	0.379441	0.993794	1.14052e-108	0.987627	Coefficient_of_variation_of_D144_C
DCV145_A1B	-549.719	-569.932	-573.2	-573.2	-566.582	0.171013	0.992125	6.76616e-103	0.984313	Coefficient_of_variation_of_D145_A1B
DCV145_C	-365.448	-367.608	-369.47	-369.47	-339.862	0.303638	0.993602	6.25313e-108	0.987246	Coefficient_of_variation_of_D145_C
DCV146_C	-325.751	-348.875	-349.525	-349.525	-332.318	0.944672	0.996962	5.30478e-126	0.993933	Coefficient_of_variation_of_D146_C
DCV147_A	-463.884	-504.297	-502.447	-502.447	-492.76	0.232258	0.990928	1.81849e-99	0.981938	Coefficient_of_variation_of_D147_A
DCV147_A1B	-520.878	-520.101	-528.137	-528.137	-515.32	0.0201177	0.988119	6.11086e-93	0.976379	Coefficient_of_variation_of_D147_A1B
DCV147_C	-409.145	-414.423	-415.587	-415.587	-389.232	0.260949	0.993753	1.64933e-108	0.987545	Coefficient_of_variation_of_D147_C
DCV148_A	-474.306	-502.956	-500.427	-500.427	-476.243	0.479425	0.993199	1.89487e-106	0.986445	Coefficient_of_variation_of_D148_A
DCV148_A1B	-458.4	-503.215	-498.728	-498.728	-490.092	0.0303389	0.986757	2.57183e-90	0.973688	Coefficient_of_variation_of_D148_A1B
DCV148_C	-377.14	-405.939	-405.927	-405.927	-394.271	0.561277	0.994771	8.05546e-113	0.989568	Coefficient_of_variation_of_D148_C
DCV149_C	-335.87	-365.975	-361.131	-361.131	-337.126	0.0565538	0.988268	3.03099e-93	0.976673	Coefficient_of_variation_of_D149_C
DCV15-1_A	-355.548	-386.93	-388.194	-388.194	-390.216	0.0753173	0.990267	9.16707e-98	0.980628	Coefficient_of_variation_of_D15-1_A
DCV15-1_C	-278.469	-303.504	-304.676	-304.676	-294.88	0.575576	0.995099	2.15513e-114	0.990222	Coefficient_of_variation_of_D15-1_C
DCV15-2_C	-316.908	-323.229	-326.902	-326.902	-305.745	0.606659	0.995757	6.81943e-118	0.991532	Coefficient_of_variation_of_D15-2_C
DCV15-3_A1B	-342.594	-373.478	-368.769	-368.769	-345.335	0.141829	0.990488	2.545e-98	0.981066	Coefficient_of_variation_of_D15-3_A1B
DCV15-3_C	-309.089	-334.299	-335.19	-335.19	-316.563	0.542327	0.993497	1.56056e-107	0.987036	Coefficient_of_variation_of_D15-3_C
DCV150_C	-331.026	-372.029	-369.488	-369.488	-362.611	0.0455581	0.987696	4.28398e-92	0.975543	Coefficient_of_variation_of_D150_C
DCV151_C	-160.118	-208.897	-204.812	-204.812	-212.551	0.00236452	0.980933	1.60371e-81	0.96223	Coefficient_of_variation_of_D151_C
DCV152_A1B	-205.197	-240.938	-242.809	-242.809	-255.017	0.00180646	0.980653	3.60133e-81	0.96168	Coefficient_of_variation_of_D152_A1B
DCV152_C	-184.233	-207.102	-208.83	-208.83	-196.49	0.917123	0.997032	1.42787e-126	0.994073	Coefficient_of_variation_of_D152_C
DCV153_C	-185.999	-205.048	-207.186	-207.186	-194.073	0.90853	0.997256	1.79529e-128	0.994519	Coefficient_of_variation_of_D153_C
DCV154_A	-479.857	-503.335	-500.294	-500.294	-472.428	0.189328	0.991469	5.88975e-101	0.983011	Coefficient_of_variation_of_D154_A
DCV154_A1B	-336.589	-343.169	-343.881	-343.881	-312.852	0.364194	0.993778	1.31628e-108	0.987596	Coefficient_of_variation_of_D154_A1B
DCV154_C	-311.068	-337.565	-335.938	-335.938	-312.636	0.156836	0.9903	7.56236e-98	0.980695	Coefficient_of_variation_of_D154_C
DCV155_A	-497.248	-512.763	-516.82	-516.82	-507.374	0.648522	0.996369	1.12566e-121	0.992752	Coefficient_of_variation_of_D155_A
DCV155_A1B	-374.521	-375.385	-378.755	-378.755	-353.923	0.184981	0.992744	7.06668e-105	0.98554	Coefficient_of_variation_of_D155_A1B
DCV155_C	-335.399	-351.527	-354.567	-354.567	-341.115	0.693654	0.996288	3.86654e-121	0.99259	Coefficient_of_variation_of_D155_C
DCV156_C	-343.997	-355.066	-357.535	-357.535	-333.603	0.836628	0.99599	2.91791e-119	0.991995	Coefficient_of_variation_of_D156_C
DCV157_C	-328.601	-337.625	-339.138	-339.138	-312.076	0.643097	0.995336	1.34729e-115	0.990694	Coefficient_of_variation_of_D157_C
DCV158_C	-175.637	-199.705	-202.903	-202.903	-201.241	0.355673	0.994222	2.10727e-110	0.988478	Coefficient_of_variation_of_D158_C
DCV159_C	-168.915	-195.521	-198.096	-198.096	-199.644	0.0587673	0.99025	1.01002e-97	0.980595	Coefficient_of_variation_of_D159_C
DCV16-1_A	-375.811	-422.321	-418.64	-418.64	-407.172	0.0858542	0.987995	1.09123e-92	0.976133	Coefficient_of_variation_of_D16-1_A
DCV16-1_C	-281.133	-323.857	-316.496	-316.496	-296.02	0.00475275	0.981535	2.70576e-82	0.96341	Coefficient_of_variation_of_D16-1_C
DCV16-2_C	-293.735	-321.794	-323.048	-323.048	-317.887	0.447801	0.994545	8.49686e-112	0.98912	Coefficient_of_variation_of_D16-2_C
DCV16-3_A1B	-367.6	-400.261	-395.839	-395.839	-377.604	0.0585288	0.989228	2.60985e-95	0.978571	Coefficient_of_variation_of_D16-3_A1B
DCV16-3_C	-314.947	-345.49	-343.485	-343.485	-327.543	0.522901	0.994197	2.69207e-110	0.988428	Coefficient_of_variation_of_D16-3_C
DCV161_A1B	-446.425	-481.065	-477.006	-477.006	-456.161	0.0485013	0.987747	3.40673e-92	0.975643	Coefficient_of_variation_of_D161_A1B
DCV162_C	-215.053	-245.866	-244.288	-244.288	-235.548	0.0388609	0.98893	1.19242e-94	0.977982	Coefficient_of_variation_of_D162_C
DCV163_C	-244.435	-267.455	-269.033	-269.033	-262.398	0.141109	0.992213	3.62005e-103	0.984487	Coefficient_of_variation_of_D163_C
DCV165_A1B	-479.753	-481.035	-483.369	-483.369	-455.789	0.199614	0.992661	1.3266e-104	0.985376	Coefficient_of_variation_of_D165_A1B
DCV166_C	-250.235	-263.043	-267.67	-267.67	-254.949	0.619479	0.996007	2.30057e-119	0.992029	Coefficient_of_variation_of_D166_C
DCV167_C	-276.87	-284.895	-291.144	-291.144	-279.639	0.270945	0.993691	2.86879e-108	0.987422	Coefficient_of_variation_of_D167_C
DCV169_A1B	-413.101	-424.512	-426.942	-426.942	-406.638	0.749876	0.996534	8.43541e-123	0.993079	Coefficient_of_variation_of_D169_A1B
DCV169_C	-246.625	-259.374	-259.067	-259.067	-230.423	0.781554	0.996056	1.15472e-119	0.992127	Coefficient_of_variation_of_D169_C
DCV17-1_A	-228.771	-270.567	-268.425	-268.425	-273.169	0.00564143	0.98382	1.76552e-85	0.967901	Coefficient_of_variation_of_D17-1_A
DCV17-1_C	-189.756	-252.1	-245.294	-245.294	-264.115	4.73596e-05	0.968	4.40915e-69	0.937023	Coefficient_of_variation_of_D17-1_C
DCV17-2_C	-118.887	-179.118	-174.395	-174.395	-186.159	0.00054178	0.974983	5.48967e-75	0.950593	Coefficient_of_variation_of_D17-2_C
DCV17-3_A1B	-25.592	-29.2083	-32.1653	-32.1653	-8.86288	0.459324	0.995235	4.47479e-115	0.990492	Coefficient_of_variation_of_D17-3_A1B
DCV170_A1B	-403.702	-430.321	-429.519	-429.519	-411.828	0.459624	0.993808	1.01186e-108	0.987654	Coefficient_of_variation_of_D170_A1B
DCV170_C	-209.055	-249.269	-247.324	-247.324	-246.411	0.0364507	0.988132	5.7388e-93	0.976406	Coefficient_of_variation_of_D170_C
DCV172_A1B	-393.448	-404.805	-406.169	-406.169	-384.108	0.815182	0.996863	3.19312e-125	0.993735	Coefficient_of_variation_of_D172_A1B
DCV173_A	-474.335	-495.597	-499.731	-499.731	-499.961	0.0812469	0.990943	1.65718e-99	0.981968	Coefficient_of_variation_of_D173_A
DCV173_C	-376.899	-422.734	-417.72	-417.72	-408.022	0.0603284	0.987999	1.06666e-92	0.976143	Coefficient_of_variation_of_D173_C
DCV174_C	-427.261	-465.458	-464.18	-464.18	-466.617	0.01739	0.985895	8.55126e-89	0.97199	Coefficient_of_variation_of_D174_C
DCV175_A1B	-321.704	-331.172	-327.588	-327.588	-288.036	0.0349194	0.987132	5.18127e-91	0.97443	Coefficient_of_variation_of_D175_A1B
DCV176_A	-475.813	-497.147	-500.441	-500.441	-495.062	0.562437	0.995542	1.07395e-116	0.991105	Coefficient_of_variation_of_D176_A
DCV176_C	-409.118	-447.661	-446.253	-446.253	-434.878	0.150239	0.990483	2.61481e-98	0.981057	Coefficient_of_variation_of_D176_C
DCV177_C	-434.689	-465.421	-465.722	-465.722	-461.677	0.0118053	0.984954	3.11209e-87	0.970134	Coefficient_of_variation_of_D177_C
DCV178_A1B	-328.045	-327.543	-326.2	-326.2	-286.515	0.025443	0.986674	3.63232e-90	0.973526	Coefficient_of_variation_of_D178_A1B
DCV179_A	-595.816	-617.925	-621.492	-621.492	-618.831	0.145878	0.992018	1.43708e-102	0.9841	Coefficient_of_variation_of_D179_A
DCV179_C	-508.014	-549.222	-545.968	-545.968	-542.855	0.0214152	0.986735	2.82063e-90	0.973645	Coefficient_of_variation_of_D179_C
DCV180_C	-486.354	-514.201	-516.841	-516.841	-520.047	0.0530237	0.989497	6.35378e-96	0.979105	Coefficient_of_variation_of_D180_C
DCV181_A1B	-598.557	-634.821	-632.027	-632.027	-623.779	0.0781056	0.989563	4.47431e-96	0.979236	Coefficient_of_variation_of_D181_A1B
DCV182_A	-694.576	-738.32	-735.493	-735.493	-742.111	0.00424804	0.982713	6.96263e-84	0.965725	Coefficient_of_variation_of_D182_A
DCV182_C	-378.748	-442.344	-430.21	-430.21	-413.138	0.000127285	0.968805	1.08215e-69	0.938582	Coefficient_of_variation_of_D182_C
DCV183_C	-418.985	-450.585	-450.58	-450.58	-446.094	0.352137	0.99387	5.7723e-109	0.987777	Coefficient_of_variation_of_D183_C
DCV184_A1B	-204.037	-229.94	-230.417	-230.417	-219.415	0.693053	0.995972	3.75261e-119	0.991959	Coefficient_of_variation_of_D184_A1B
DCV185_C	-746.31	-763.387	-763.857	-763.857	-744.472	0.564834	0.995735	9.15434e-118	0.991487	Coefficient_of_variation_of_D185_C
DCV186_C	-732.931	-775.642	-769.497	-769.497	-757.643	0.0127552	0.984851	4.54205e-87	0.969931	Coefficient_of_variation_of_D186_C
DCV188_A	-381.15	-399.21	-401.735	-401.735	-388.473	0.418704	0.994611	4.31941e-112	0.989251	Coefficient_of_variation_of_D188_A
DCV188_C	-202.435	-239.1	-237.47	-237.47	-223.962	0.294369	0.991916	2.9166e-102	0.983898	Coefficient_of_variation_of_D188_C
DCV189_C	-251.247	-260.842	-257.452	-257.452	-209.753	0.0604186	0.987423	1.45235e-91	0.975004	Coefficient_of_variation_of_D189_C
DCV190_A1B	-71.3201	-85.3264	-88.7046	-88.7046	-73.2127	0.875321	0.997004	2.44163e-126	0.994016	Coefficient_of_variation_of_D190_A1B
DCV191_A	-376.492	-420.749	-419.747	-419.747	-423.46	0.0249883	0.986205	2.4869e-89	0.972601	Coefficient_of_variation_of_D191_A
DCV191_C	-315.629	-345.953	-346.743	-346.743	-343.17	0.232177	0.992934	1.60487e-105	0.985918	Coefficient_of_variation_of_D191_C
DCV192_C	-322.738	-356.632	-355.444	-355.444	-346.219	0.341592	0.993332	6.27826e-107	0.986709	Coefficient_of_variation_of_D192_C
DCV193_A1B	-373.889	-394.897	-394.212	-394.212	-372.685	0.0312597	0.987486	1.10099e-91	0.975128	Coefficient_of_variation_of_D193_A1B
DCV193_C	-329.026	-365.517	-363.23	-363.23	-356.616	0.156444	0.991464	6.07935e-101	0.983001	Coefficient_of_variation_of_D193_C
DCV194_A	-705.624	-719.269	-724.615	-724.615	-718.328	0.296951	0.994217	2.2126e-110	0.988468	Coefficient_of_variation_of_D194_A
DCV194_C	-585.502	-584.731	-589.846	-589.846	-566.008	0.192915	0.992664	1.29736e-104	0.985382	Coefficient_of_variation_of_D194_C
DCV195_C	-556.262	-568.895	-573.13	-573.13	-560.242	0.963348	0.998149	4.84031e-138	0.996302	Coefficient_of_variation_of_D195_C
DCV196_A1B	-645.033	-687.74	-687.497	-687.497	-699.29	0.00130602	0.979006	3.34236e-79	0.958452	Coefficient_of_variation_of_D196_A1B
DCV196_C	-596.314	-599.64	-602.264	-602.264	-574.648	0.709923	0.995786	4.6438e-118	0.99159	Coefficient_of_variation_of_D196_C
DCV197_C	-235.367	-261.774	-265.66	-265.66	-272.316	0.00639415	0.984652	9.36364e-87	0.96954	Coefficient_of_variation_of_D197_C
DCV198_C	-181.011	-203.233	-208.213	-208.213	-213.173	0.0149123	0.986691	3.38318e-90	0.973559	Coefficient_of_variation_of_D198_C
1IDs of morphological parameters (Ohya et al., 2005)
2AIC = Akaike Information Criterion
3GU = Gumbel distribution
4LO = Logistic distribution
5NO = Normal distribution
6NO2 = Normal distribution 2 (with variance as sigma parameter)
7RG = Reverse Gumbel distribution
8To compare equality of the data with the reference probability distribution (here, normal distribution)
9Pearson correlation coefficient
10Descriptions of the morphological parameters (Ohya et al., 2005 )

## Sheet: (D) Proportion measures
Supplementary Table S1D. Selection of the probability distribution for each morphological parameter.
Parameter ID1	AIC2 values						P value of Kolmogorov test9	Description10
	BB3	BI4	ZABB5	ZABI6	ZIBB7	ZIBI8
A105	754.236	947.138	755.273	949.137	756.236	949.138	3.66032e-05	actin_a_ratio
A105_A	724.1	856.22	725.431	858.212	726.1	858.22	0.000221312	Actin_a_ratio
A106	1007.35	1376.61	1009.35	1378.61	1009.35	1378.61	7.086e-06	actin_b_ratio
A106_A	722.913	846.371	724.913	848.371	724.913	848.371	0.000138699	Actin_b_ratio
A107	871.991	912.393	873.991	914.393	873.991	914.393	0.131347	actin_c_api_ratio
A107_A1B	772.705	811.56	774.705	813.56	774.705	813.56	0.0293448	Actin_c_api_ratio
A107_C	513.28	511.612	514.363	512.8	515.28	513.612	0.925751	Actin_c_api_ratio
A108	922.249	1228.81	924.249	1230.81	924.249	1230.81	4.66438e-05	actin_d_iso_ratio
A108_A1B	778.698	837.59	780.698	839.59	780.698	839.59	0.00809427	Actin_d_iso_ratio
A108_C	587.15	591.853	589.013	593.788	589.15	593.853	0.216525	Actin_d_iso_ratio
A109	713.83	727.164	715.83	729.164	715.83	729.164	0.321113	actin_e_ratio
A109_A1B	525.549	552.961	NA	551.181	527.549	551.246	0.030149	Actin_e_ratio
A109_C	586.039	584.343	588.038	586.342	588.039	586.343	0.942824	Actin_e_ratio
A110	594.482	606.398	595.658	608.217	596.482	608.398	0.180157	actin_f_ratio
A110_A1B	391.346	399.288	NA	404.212	393.346	396.334	0.119269	Actin_f_ratio
A110_C	496.747	494.742	496.694	494.713	498.744	496.742	0.48981	Actin_f_ratio
A111	790.409	829.762	792.409	831.763	792.409	831.763	0.0348359	actin_ae_ratio
A112	804.776	834.065	806.776	836.065	806.776	836.065	0.048325	actin_bcd_ratio
A112_A1B	572.834	604.914	574.834	606.914	574.834	606.914	0.141953	Actin_cd_ratio
A112_C	594.891	593.566	596.891	595.566	596.891	595.566	0.454174	Actin_cd_ratio
A113	333.229	337.388	NA	337.728	335.229	336.799	0.570777	actin_n_ratio
A113_A	196.181	197.188	NA	197.738	199.94	197.94	1	Actin_n_ratio
A113_A1B	45.5057	43.5057	NA	45.045	47.5057	45.5057	1	Actin_n_ratio
A113_C	38.218	46.4358	NA	39.3691	40.2404	38.8145	1	Actin_n_ratio
A114	724.116	850.79	725.556	852.783	726.116	852.79	0.000199509	actin_a_ratio_to_no_bud_cells
A115	724.116	850.79	726.116	852.79	726.116	852.79	0.000351744	actin_b_ratio_to_no_bud_cells
A116	829.114	879.936	831.114	881.936	831.114	881.936	0.0126733	actin_c_api_ratio_to_budded_cells
A117	834.211	928.455	836.211	930.456	836.211	930.456	0.00622285	actin_d_iso_ratio_to_budded_cells
A118	695.463	702.575	697.463	704.575	697.463	704.575	0.397551	actin_e_ratio_to_budded_cells
A119	564.347	565.05	565.82	566.755	566.347	567.05	0.502955	actin_f_ratio_to_budded_cells
C119	1037	1566.07	1039	1568.07	1039	1568.07	5.39705e-06	no_bud_ratio
C120	839.603	863.704	841.603	865.704	841.603	865.704	0.116655	small_bud_ratio
C121	851.298	957.374	853.298	959.375	853.298	959.375	0.000301026	medium_bud_ratio
C122	887.541	1032.86	889.541	1034.86	889.541	1034.86	0.0037572	large_bud_ratio
C123	835.491	895.52	837.491	897.52	837.491	897.52	0.0177717	small_bud_ratio_to_budded_cells
C123_A1B	786.303	828.349	788.303	830.35	788.303	830.349	0.0211899	Small_bud_ratio
C123_C	4	2.00009	6.0001	4.0001	6	4	1	Small_bud_ratio
C124	736.152	738.16	738.152	740.16	738.152	740.16	0.273078	medium_bud_ratio_to_buded_cells
C124_A1B	743.88	758.173	745.88	760.173	745.88	760.173	0.117695	Medium_bud_ratio
C124_C	342.298	340.307	NA	348.863	344.307	342.307	0.987946	Medium_bud_ratio
C125	778.006	792.903	780.007	794.903	780.006	794.903	0.136566	large_bud_ratio_to_buded_cells
C125_A1B	589.697	588.608	591.662	590.584	591.697	590.608	0.895549	Large_bud_ratio
C125_C	342.298	340.307	344.298	342.307	344.298	342.307	0.993272	Large_bud_ratio
D199	1033.66	1545.79	1035.66	1547.79	1035.66	1547.79	7.56402e-06	nuclear_A_ratio
D200	947.068	1098.25	949.068	1100.25	949.068	1100.25	0.00219071	nuclear_A1_ratio
D201	561.367	564.598	562.339	566.164	563.367	566.598	0.74826	nuclear_B_ratio
D202	851.031	958.69	853.031	960.69	853.031	960.69	0.00809427	nuclear_C_ratio
D203	300.474	306.81	NA	300.894	301.974	300.575	0.497093	nuclear_D_ratio
D204	489.657	756.666	NA	672.058	491.657	671.979	1.06996e-10	nuclear_E_ratio
D205	179.293	183.174	NA	178.471	179.145	177.145	0.876163	nuclear_F_ratio
D206	434.204	512.771	436.204	514.771	436.204	514.771	0.00071774	nuclear_A_ratio_to_no_bud_cells
D207	774.405	786.771	776.406	788.771	776.405	788.771	0.491263	nuclear_A1_ratio_to_budded_cells
D208	538.751	537.737	539.876	539.098	540.751	539.737	0.86652	nuclear_B_ratio_to_budded_cells
D209	767.371	784.326	769.371	786.326	769.371	786.326	0.317739	nuclear_C_ratio_to_budded_cells
D210	1032.35	1543.27	1034.35	1545.27	1034.35	1545.27	1.00791e-05	nuclear_A_ratio_to_nuclear_AA1BC_cells
D211	948.436	1107.24	950.436	1109.24	950.436	1109.24	0.00184244	nuclear_A1_ratio_to_nuclear_AA1BC_cells
D212	560.297	563.173	561.301	564.743	562.297	565.173	0.764802	nuclear_B_ratio_to_nuclear_AA1BC_cells
D213	848.384	951.612	850.384	953.612	850.384	953.612	0.0113158	nuclear_C_ratio_to_nuclear_AA1BC_cells
D214	779.51	798.28	781.51	800.28	781.51	800.28	0.215679	nuclear_A1_ratio_to_nuclear_A1BC_cells
D215	537.109	535.859	538.273	537.226	539.109	537.859	0.90929	nuclear_B_ratio_to_nuclear_A1BC_cells
D216	762.36	776.066	764.36	778.066	764.36	778.066	0.256308	nuclear_C_ratio_to_nuclear_A1BC_cells
1IDs of morphological parameters (Ohya et al., 2005)
2AIC = Akaike Information Criterion
3BB = Beta-binomial distribution
4BI = Binomial distribution
5ZABB = Zero-adjusted beta-binomial distribution
6ZABI = Zero-adjusted binomial distribution
7ZIBB = Zero-inflated beta-binomial distribution
8ZIBI = Zero-inflated binomial distribution
9To compare equality of the data with the reference probability distribution (here, binomial distribution)
10Descriptions of the morphological parameters (Ohya et al., 2005 )
